# Supplementary material for: Characterization of the Myometrial Transcriptome of Long Non-coding RNA Genes in Human Labor by High-Throughput RNA-seq
Source: Reprod Sci. 2022 Apr 25;29(10):2885–93. doi: 10.1007/s43032-022-00910-5 (PMC9537226; doi:10.1007/s43032-022-00910-5)
Supplement: Supplementary file 1 — Supplementary file1 (XLS 1108 KB) [file 43032_2022_910_MOESM1_ESM.xls]

## Sheet: Supplemental table 1
Supplemental table 1. Clinical Characteristics of the Study Participants
NO.	Maternal age (years)	BMI (kg/m2)	Gravida	Parity	GA at delivery (weeks+days)	Cervical dilatation（cm）	Birth weight（g）	Fetal membrane	Reason for caesarean section
NL1	27	27.49	1	1	39+2	0	3320	0	Fetal distress
NL2	27	23.96	1	1	39+1	0	3590	0	Breech
NL3	38	26.53	3	1	38+2	0	2870	0	Breech
NL4	27	24.46	1	1	39	0	2800	0	Breech
NL5	26	24.01	1	1	39+1	0	2580	0	Placenta previa
NL6	26	27.68	2	1	39+3	0	3690	0	Breech
NL7	30	23.32	2	1	39+4	0	3050	0	Breech
NL8	38	26.26	1	1	39+1	0	3860	0	Breech
NL9	27	22.06	1	1	38	0	3180	1	Breech
IL1	29	23.59	1	1	39+6	2	2640	0	Fetal distress
IL2	29	26.49	1	1	39+1	8	2680	0	Fetal distress
IL3	28	25.31	2	1	40+2	2	2510	0	Fetal distress
IL4	26	28.35	1	1	39+2	3	3080	1	Fetal distress
IL5	30	26.56	1	1	38+5	5	3340	0	Fetal distress
IL6	25	28.13	1	1	38+6	10	3300	0	cephalopelvic disproportion
IL7	29	23.67	1	1	38+4	3	2900	0	Fetal distress
IL8	34	24.03	4	1	39+6	10	3360	0	cephalopelvic disproportion
IL9	32	24.28	2	1	40+3	8	3300	1	cephalopelvic disproportion
Notes: BMI, Body mass index; GA, gestational age
Fetal membrane: 0=Intact fetal membranes；1=premature rupture of fetal membranes

## Sheet: Supplemental table 2
supplemental table 2. FPKM values of all lncRNAs
Gene Symbol	NL1	NL2	NL3	NL4	NL5	NL6	NL7	NL8	NL9	IL1	IL2	IL3	IL4	IL5	IL6	IL7	IL8	IL9	NL_mean	IL_mean	Log2 (FC)	p-value	Regulation
LOC112268100	1.66	1.26	0.85	1.4	1.59	1.36	1.26	1.44	1.3	2.8	2.94	2.48	2.4	2.5	3.68	2.95	3.55	3.13	1.34667	2.93667	1.1248	8.43097e-07	up
LOC107984391	0.61	0.36	0.34	0.94	0.72	0.46	0.67	0.42	0.58	1.13	1.76	1.35	1.57	1.61	1.22	1.97	1.56	0.95	0.566667	1.45778	1.3632	7.67474e-06	up
LOC107985064	11.06	12.83	13.98	20.42	15.82	19.12	14.16	16.83	17.32	39.08	76.21	32.6	45.81	50.9	57.65	48.5	60.77	51.14	15.7267	51.4067	1.7087	1.92327e-05	up
LOC107987281	2.57	0.98	1.37	3.96	2.86	2.31	1.18	3.23	4.18	6.19	5.87	7.79	9.62	5.51	9.73	7.2	11.09	5.58	2.51556	7.62	1.5989	2.56531e-05	up
BGIG9606_52048	0.34	0.79	0.61	0.57	0.95	0.56	0.85	0.77	0.71	1.08	1.21	1.48	0.97	1.95	1.31	1.44	1.36	1.56	0.683333	1.37333	1.007	3.32335e-05	up
LOC102723663	1.82	1.23	1.44	1.2	1.66	1.49	1.66	1.45	1.61	5.36	2.95	3.72	3.64	2.91	2.89	4.07	4.43	2.48	1.50667	3.60556	1.2589	9.57774e-05	up
LOC105378620	0.41	0.29	0.28	0.4	0.47	0.4	0.44	0.35	0.44	1.57	1.01	1.13	1.05	1	0.48	0.99	0.86	0.91	0.386667	1	1.3708	0.000145729	up
C3orf36	0.3	0.33	0.15	0.69	1.04	0.44	0.45	0.32	0.35	1.94	1.47	2.54	5.09	4.92	5.08	2.21	4.78	6.08	0.452222	3.79	3.0671	0.000362423	up
BGIG9606_50342	1.01	1.43	1.09	1.26	1.53	0.92	0.8	1.16	1.18	1.8	4.02	2.14	2.56	2.72	3.58	2.99	4.61	1.89	1.15333	2.92333	1.3418	0.000511188	up
LOC112268457	0.36	0.19	0.11	0.28	0.59	0.38	0.26	0.27	0.25	0.79	3.68	1.29	1.51	1.41	4.26	3.35	3.35	2.9	0.298889	2.50444	3.0668	0.000735139	up
LOC105373311	2.53	2.04	1.72	1.24	2.27	1.72	2.36	2.71	2.03	2.18	5.52	5.62	4.69	3.5	3.99	5.45	5.23	2.48	2.06889	4.29556	1.054	0.000801856	up
LUCAT1	0.69	0.52	1.18	0.22	0.47	0.55	1.96	0.53	0.92	2.78	3.86	1.2	1.98	1.51	1.25	3.13	3.35	2.08	0.782222	2.34889	1.5863	0.00103735	up
LOC105747689	4.36	2.58	3.18	2.79	5.25	2.5	4.28	2.26	4.67	5.25	4.22	13.25	8.35	7.17	6.58	9.17	6.77	9.9	3.54111	7.85111	1.1487	0.00111562	up
LOC105376147	1.57	1.27	1.86	1.34	1.75	1.82	1.69	0.93	1.41	1.64	3.86	3.35	2.71	4.5	2.84	3.26	6.07	3.43	1.51556	3.51778	1.2148	0.001137	up
BGIG9606_43015	1.78	1.13	1.59	1.71	2.56	1.42	2.56	0.71	2.45	8.92	3.33	3.29	4.68	8.88	3.47	7.22	5.18	4.07	1.76778	5.44889	1.624	0.00118453	up
LOC105377806	0.62	0.7	0.8	1.27	0.86	0.96	0.71	0.68	1.03	1.55	2.77	1.33	1.64	1.18	2.7	2.26	2.2	1.1	0.847778	1.85889	1.1327	0.0012257	up
SNHG3	4.36	5.09	4.51	5.77	4.96	6.02	5.21	6.95	4.82	5.63	19.44	15.52	16.29	11.81	18.86	24.04	28	9.67	5.29889	16.5844	1.6461	0.00124086	up
LOC101927712	0.5	0.6	0.54	1.13	1.14	0.58	0.43	1.2	0.74	1.2	1.37	2.81	3.73	2.52	1.38	1.98	1.65	1.87	0.762222	2.05667	1.432	0.00126286	up
BASP1-AS1	0.79	0.59	0.48	0.78	0.53	0.36	0.39	0.33	0.43	2.09	1.42	0.84	0.67	0.95	1.71	1.42	1.43	0.79	0.52	1.25778	1.2743	0.00137674	up
BGIG9606_63082	1.03	0.48	0.83	1.08	0.85	1.23	1.47	1.59	1.23	1.55	1.87	3.58	1.41	3.2	2.21	2.54	4.54	3.57	1.08778	2.71889	1.3216	0.00153613	up
BGIG9606_63083	0.86	0.71	0.95	1.15	1.08	1.05	0.96	0.9	0.94	1.13	2.03	3.19	1.83	3.28	1.66	1.36	3.22	2.69	0.955556	2.26556	1.2455	0.00154897	up
BGIG9606_40808	0.07	0.07	0.2	0.08	0.21	0.18	0.15	0.11	0.26	0.52	0.19	0.31	1.89	1.44	1.45	1.09	1.61	1.44	0.147778	1.10444	2.9018	0.00156578	up
LOC105376067	0.65	1.15	1.08	0.92	0.24	0.9	1	0.57	2.77	1.5	5.1	5.76	8.96	6.8	5.04	3.09	3.75	1.82	1.03111	4.64667	2.172	0.00169985	up
LINC00565	0.51	0.5	0.65	0.77	0.68	0.55	0.4	0.29	0.56	0.85	1.81	0.91	1.32	0.98	2.31	1.93	2.29	0.83	0.545556	1.47	1.43	0.00189777	up
SNHG15	2.97	2.36	5.31	2.52	3.82	4.26	5.16	3.76	3.03	4.98	18.42	8.18	8.51	6.44	9.71	12.1	16.3	8.31	3.68778	10.3278	1.4857	0.00195718	up
LINC02432	1.26	1.29	1.45	2.07	1.05	1.57	0.89	1.51	1.11	4.04	2.72	7.84	2.52	4.1	12.96	8.47	9.12	6.91	1.35556	6.52	2.266	0.00206016	up
BGIG9606_63081	0.73	0.2	1.09	0.56	0.71	0.76	0.47	0.45	0.56	0.62	1.06	1.85	0.78	1.72	1.16	1.17	2.02	1.32	0.614444	1.3	1.0812	0.00242716	up
LOC105377663	0.82	1.19	0.96	1.23	0.91	0.77	1.33	0.69	1.39	2.45	1.39	1.35	1.81	2.52	3.58	2.63	4.3	1.88	1.03222	2.43444	1.2378	0.00254072	up
LOC105378085	1.91	1.18	1.12	0.82	2.15	0.81	1.63	0.75	1.39	4.1	3.3	1.36	1.81	3.68	3.07	5.99	4.32	2.14	1.30667	3.30778	1.34	0.00275615	up
SNHG8	7.06	5.33	8.28	6.02	7.79	4.78	7.61	6.09	6.01	6.56	14.34	14.13	13.46	8.62	21.21	16.9	24.56	11.29	6.55222	14.5633	1.1523	0.00280515	up
BGIG9606_41220	0.32	0.24	0.53	0.5	0.87	0.64	0.59	0.5	0.95	0.98	0.43	0.97	2.03	2.09	3	2.91	2.62	1.58	0.571111	1.84556	1.6922	0.00293887	up
BGIG9606_56046	0.14	2.36	3.95	1.75	1.18	1.06	1.46	0.73	1.68	4.13	4.2	3.16	2.79	3.05	3.88	2.9	1.31	5.32	1.59	3.41556	1.1031	0.00306756	up
BGIG9606_43016	2.05	0.66	1.38	1.31	2.59	2.22	2.09	1.16	2.19	8.53	2.98	4.06	2.27	8.07	3.72	5.19	3.9	3.64	1.73889	4.70667	1.4365	0.00332277	up
LINC01503	3.05	2.7	2.43	4.96	6.55	2.58	3.13	4.49	5.29	10.96	4.7	4.96	5.5	7.03	13.47	6.78	11.68	12.85	3.90889	8.65889	1.1474	0.00361036	up
BGIG9606_56460	0.54	0	1.34	1.34	1.06	1.21	1.15	4.01	1.37	2.26	3.7	5.09	8.2	7.23	6.38	1.8	9.26	1.95	1.33556	5.09667	1.9321	0.00373881	up
LOC107984316	1.26	1.93	1.37	1.34	1.74	1.74	2.09	1.07	1.02	1.92	5.7	4.08	3.24	2.26	2.55	4.14	3.95	1.49	1.50667	3.25889	1.113	0.00410714	up
LINC01669	0.63	0.78	0.72	1.59	0.96	1.08	1	0.53	1.09	0.62	4.22	3.05	1.31	2.01	1.85	2.01	2.42	2.2	0.931111	2.18778	1.2324	0.00588974	up
LOC107985926	0.32	0.07	0.43	0.09	0.24	0.48	0.55	0.29	0.23	1.38	0.73	0.34	0.45	1.01	0.87	0.54	2.02	1.2	0.3	0.948889	1.6613	0.00603561	up
BGIG9606_57130	0.2	1	0.19	1.14	0.79	0.68	0.85	0.51	0.9	0.44	2.04	2.19	1.09	2.41	1.31	1.01	1.58	1.29	0.695556	1.48444	1.0937	0.00622827	up
MIR17HG	0.38	0.63	0.56	0.76	0.56	0.6	0.89	0.88	0.7	0.74	2.78	1.8	1.13	1.01	1.29	1.41	1.68	0.89	0.662222	1.41444	1.0948	0.00639328	up
LOC102724507	1.53	4.38	2.92	1.2	0.96	0.9	2.19	0.78	2.81	1.76	10.77	4.94	11.53	7.83	8.28	4.4	4.72	1.83	1.96333	6.22889	1.6657	0.00704297	up
LOC107984006	2.09	2.82	2.82	1.94	1.43	1.64	3.05	1.71	2.49	2.2	10.49	3.63	6	4.89	7.83	6.07	5.15	2.02	2.22111	5.36444	1.2721	0.00781785	up
LINC00312	1	2.21	1.54	1.27	2.93	0.91	1.79	2.15	1.45	1.64	4.84	9.45	7.29	4.02	2.1	8.17	3.91	2.89	1.69444	4.92333	1.5388	0.00796864	up
WDR86-AS1	0.22	0.37	0.67	0.63	0.17	0.58	0.48	0.33	0.5	3.58	1.33	0.5	0.77	1.27	2.55	0.55	2.54	1.77	0.438889	1.65111	1.9115	0.00861522	up
LOC105374357	1	1.67	1.73	3.34	0.66	3.31	1.31	1.05	1.8	4.48	8.07	4.88	1.67	5	15.5	7.32	11.17	2.54	1.76333	6.73667	1.9337	0.00915296	up
BGIG9606_48340	0	0.78	1.72	2.84	1.52	0.96	1.95	3.77	1.88	1.33	1.27	4.4	7.3	3.15	6.89	5.11	5.08	3.27	1.71333	4.2	1.2936	0.00973525	up
LOC105376292	0.55	0.25	0.2	0.57	1.33	0.81	0.16	0.72	0.35	1.29	0.68	0.78	2.39	3.76	2.54	1.53	1.35	0.88	0.548889	1.68889	1.6215	0.0101593	up
BGIG9606_57082	0.38	0.04	0.16	0.24	0.08	0.05	0.13	0.1	0.13	0.13	3.78	3.54	0.39	1.41	2.05	3.32	0.62	0.46	0.145556	1.74444	3.5831	0.0116594	up
BGIG9606_48339	0.74	1.17	1.57	3.1	0.56	1.47	2.2	4.28	2.23	2.21	3.57	4.86	5.95	6.66	2.38	1.68	3.91	3.88	1.92444	3.9	1.019	0.0122184	up
LOC107985944	2.05	2.56	1.99	3.38	1.87	2.05	1.63	2.61	1.75	3.86	8.3	4.21	1.78	2.91	7.07	4.65	4.16	2.88	2.21	4.42444	1.0014	0.012389	up
BGIG9606_36587	0.66	0.74	0.75	0.38	1.36	0.44	0.47	0.7	0.95	1.15	4.42	3.12	1.31	1.95	0.86	2.25	1.31	1.21	0.716667	1.95333	1.4466	0.0126591	up
LINC00968	1.01	1.22	0.66	0.77	0.99	0.31	0.47	1.23	0.94	1.73	4.98	1.88	1.27	1.05	3.13	1.61	4.09	1.24	0.844444	2.33111	1.4649	0.013117	up
LINC01820	0.17	0.24	0.09	0.33	0.19	0.2	0.13	0.2	0.18	0.12	2.6	3.05	0.34	1.29	1.55	3.31	0.8	0.33	0.192222	1.48778	2.9523	0.0132315	up
BGIG9606_43234	3.5	1.17	1.41	0.9	0.83	0	0	1.35	1.81	2.24	4.28	1.09	2.3	4.28	5.85	1.02	3.04	2.68	1.21889	2.97556	1.2876	0.0151491	up
SNHG4	0.7	0.52	0.27	0.69	0.09	0.22	0.77	0.71	0.47	0.24	1.07	0.88	1.44	0.84	1.87	1.47	2.95	0.8	0.493333	1.28444	1.3805	0.0168269	up
LINC02583	1.05	0.92	0.62	1.16	0.75	0.88	0.83	0.64	0.33	0.54	16.75	17.56	1.41	6.31	6.92	13.97	2.96	1.61	0.797778	7.55889	3.2441	0.0176611	up
SNHG1	6.23	5.84	7.66	5.25	6.78	5.72	7.77	5.75	5.42	5.15	11.88	10.82	11.53	8.34	23.06	17.7	32.48	10.84	6.26889	14.6444	1.2241	0.0180307	up
LOC107986009	8.25	5.29	4.4	5.31	8.93	5.11	11.51	8.32	5.47	13.83	17.29	74.07	24.15	21.64	9.9	38.78	17.51	15.3	6.95444	25.83	1.893	0.0216572	up
LOC105375914	0.53	0.52	0.89	0.47	1.55	0.79	0.63	0.82	1.07	3.05	0.91	0.61	1.88	2.54	1.23	4.71	1.46	1.69	0.807778	2.00889	1.3144	0.0223178	up
LOC105372190	0.28	0.29	0.06	0.22	0.35	0.56	1.2	0.13	0.32	0.53	0.3	2.09	1.23	1.38	0.05	1.23	1.48	0.79	0.378889	1.00889	1.4129	0.0233	up
BGIG9606_54840	1.97	1.06	2.56	12.61	0.5	1.39	3.25	3.8	1.78	3.54	14.92	3.37	2.58	4.61	7.33	15.98	16.41	15.7	3.21333	9.38222	1.5459	0.0233105	up
BGIG9606_36925	1.92	1.11	1.85	1.73	1.49	1.09	1.16	0.51	0.6	1.91	3.72	0.16	2.06	0.9	3.98	3.58	5.44	3.32	1.27333	2.78556	1.1294	0.0269137	up
LINC01002	0.33	0.44	1.88	0.41	0.14	0.62	0.84	0.67	0.07	0.97	0.86	0.53	0.53	0.88	2	1.6	1.9	2.82	0.6	1.34333	1.1628	0.033969	up
BGIG9606_42129	0.41	0.42	0.13	0	0.13	0.31	0	0.34	0	0.44	0.27	0.81	1.32	1.05	1.28	0.12	3.12	0.29	0.193333	0.966667	2.3219	0.037006	up
LOC107985910	1.23	0.16	0.99	1.54	0.34	0.21	1.54	0.75	0.12	0.79	12.84	0.66	0.73	2.15	2.88	6.71	9.04	2.89	0.764444	4.29889	2.4915	0.0394365	up
LOC105374010	0.52	0.66	0.49	0.76	0.51	0.76	0.86	0.72	0.57	0.67	4.71	1.64	0.77	1.31	1.14	1.87	1.97	0.86	0.65	1.66	1.3527	0.0402405	up
LOC284600	1.87	0.08	0.15	0.72	0.44	0.28	0.21	0.18	0.06	0.52	3.55	1.6	0.37	0.37	4.46	1.17	2.88	0.44	0.443333	1.70667	1.9447	0.0444833	up
LOC105378184	1.87	0.55	1.27	10.23	1.24	1.6	5.52	2.22	1.31	3.33	7.59	3.65	2.58	5	3.61	7.56	9.76	12.52	2.86778	6.17778	1.1072	0.0467452	up
LINC01605	0.86	0.86	1.37	0.7	1.79	1.57	0.83	1.01	1.05	1.65	0.39	1.46	5.12	3.91	1.95	2.58	1.1	2.09	1.11556	2.25	1.0122	0.0498359	up
ZMIZ1-AS1	3.82	3.7	3.8	3.31	3.23	3.39	2.73	2.89	3.67	2.92	1.9	1.77	1.96	2.3	1.72	1.98	1.88	2.45	3.39333	2.09778	-0.6938	2.91973e-06	no
SOCS2-AS1	44.46	39.71	39.6	54.35	36.68	44.2	42.15	49.59	36.43	16.51	20.09	33.98	17.18	23.31	32.04	23.2	19.91	22.68	43.0189	23.2111	-0.8902	3.05891e-06	no
FAM198B-AS1	9.31	7.38	7.1	7.87	6.07	6.55	6.16	7.24	5.95	4.99	2.4	1.89	3.31	4.93	4.57	2.54	3.42	4.31	7.07	3.59556	-0.9755	6.18714e-06	no
LINC00893	9.85	9.82	9.45	10.06	8.89	10.84	10.87	11.24	8.06	6.69	3.82	7.89	2.96	7.18	3.63	4.32	4.19	5.03	9.89778	5.07889	-0.9626	7.98568e-06	no
LOC101927935	3.36	4.01	3.49	5.81	3.74	5.21	3.46	3.64	3.22	5.3	7.86	8.93	6.54	7.78	6.45	6.4	7.89	6.5	3.99333	7.07222	0.8246	9.52727e-06	no
C5orf56	15.14	16.87	15.28	17.04	15.72	14.76	18.76	20.59	18.15	14.95	10.64	8.37	11.8	11.45	10.15	11.15	8.27	12.5	16.9233	11.0311	-0.6174	1.20686e-05	no
LOC101928055	6.28	6.43	6.02	5.56	5.35	4.35	5.22	5.13	5.51	3.29	4.2	3.83	4.12	4.41	3.16	4.36	3.89	3	5.53889	3.80667	-0.5411	1.3929e-05	no
LOC100130370	2.55	2.86	2.75	3.09	3.14	2.44	2.69	2.61	2.71	2.02	1.33	2.08	2.04	2.32	1.84	2.19	2.16	2.04	2.76	2.00222	-0.4631	1.59941e-05	no
LOC112268203	5.16	7.39	5.33	6.71	5.16	6.9	5.89	7.04	5.67	4.16	1.77	3.07	3.21	4.16	3.85	2.53	3.24	5.12	6.13889	3.45667	-0.8286	1.69787e-05	no
EIF3J-DT	4.75	5.27	5.8	5.01	4.23	4.47	4.26	5.84	4.49	3.43	2.57	3.3	3.03	3.34	3.53	3.64	3.69	3.52	4.90222	3.33889	-0.5541	2.0206e-05	no
LOC107985770	3.7	4.65	4.72	4.52	3.76	3.82	3.73	4.81	3.11	2.41	1.31	1.84	2.68	3.26	2.03	2.09	2.01	3.34	4.09111	2.33	-0.8122	2.28693e-05	no
LOC105373153	3.73	4.4	4.28	5.61	3.69	4.94	4.49	5.19	3.23	1.38	2.56	2.47	2.12	2.54	2.43	3.76	2.6	2.46	4.39556	2.48	-0.8257	3.01172e-05	no
LOC105376718	5.8	6	5.41	7.97	5.78	6.25	5.88	8.72	6.14	5.35	2.21	4.07	2.89	4.21	2.26	2.5	2.33	4.44	6.43889	3.36222	-0.9374	3.3123e-05	no
NR2F2-AS1	15.82	21.9	15.67	22.87	18.53	19.67	18.41	17.91	15.6	16.03	6.21	8.75	8.84	12.59	13.25	7.74	9.55	12.56	18.4867	10.6133	-0.8006	3.39644e-05	no
STX18-AS1	9.3	11.16	9.17	12.88	10.17	9.71	8.84	9.91	9.11	6.34	5.84	6.14	5.53	9.05	7.99	6.52	7.05	6.96	10.0278	6.82444	-0.5552	3.67698e-05	no
ZNF571-AS1	2	2.19	1.74	1.41	1.62	1.78	1.75	1.88	2.1	1.33	0.85	1.41	1.46	1.06	0.76	1.44	0.76	1.01	1.83	1.12	-0.7083	4.72357e-05	no
BGIG9606_48943	7.4	9.39	6.34	7.16	6.79	8.29	6.53	7.99	5.28	5.18	4.05	5.56	3.66	4.15	5.21	5.1	3.22	4.66	7.24111	4.53222	-0.676	6.66269e-05	no
BGIG9606_56073	1.07	1	0.83	0.95	0.98	0.95	0.91	1.23	0.87	1.29	1.97	1.72	1.73	1.58	1.18	1.6	1.75	1.29	0.976667	1.56778	0.6828	6.73051e-05	no
COL1A2-AS1	2.17	2.26	3.1	2.99	2.96	2.74	3.1	2.81	1.76	1.34	1.46	1.01	1.07	1.42	1.78	1.25	1.17	2.58	2.65444	1.45333	-0.869	7.00526e-05	no
LOC401021	7.14	8.05	7.13	8.86	9.29	7.36	6.81	10.07	8.48	4.88	5.25	5.64	4.5	6.34	7	4.78	6.4	5.47	8.13222	5.58444	-0.5422	7.04342e-05	no
LOC107985664	6.34	5.64	4.49	6.43	4.76	4.1	5.19	5.01	4.88	3.09	2.46	2.48	1.95	3.22	4.61	2.83	2.96	4.41	5.20444	3.11222	-0.7418	7.61827e-05	no
NUP50-DT	7.3	6.51	5.91	6.64	4.76	6.87	5.76	7.42	6.63	9.38	9.21	8.59	7.91	7.3	9.2	9.17	9.79	7.21	6.42222	8.64	0.428	7.86358e-05	no
LOC105372273	3.66	4.25	4.9	4.88	3.88	5.28	3.99	4.15	3.57	1.55	0.46	3.4	2.13	3.53	2.42	2.08	1.56	2.59	4.28444	2.19111	-0.9674	7.96667e-05	no
BGIG9606_36938	2.46	2.53	2.12	3.05	2.43	2.48	1.92	2.66	2.08	1.49	0.77	1.39	1.47	1.52	2.1	1.66	1.59	1.9	2.41444	1.54333	-0.6456	8.70325e-05	no
LOC112268061	0.67	0.55	0.55	0.52	1	0.56	0.44	0.49	0.6	0.76	1.13	0.82	1.35	1.41	1.07	1.23	0.97	1.02	0.597778	1.08444	0.8593	9.48539e-05	no
SLC44A3-AS1	0.98	1.41	0.91	1.36	1.98	1.08	0.92	0.89	1.15	2.2	2.01	1.48	1.74	1.93	2.59	2.78	2.1	2.1	1.18667	2.10333	0.8258	9.71307e-05	no
LOC105373195	2.15	2.01	2.33	2.38	1.83	2.15	1.23	2.26	1.5	1.15	0.47	1.23	1.21	1.3	1.21	0.93	1.61	0.97	1.98222	1.12	-0.8236	0.000112809	no
LOC112268250	2.54	3.23	2.46	3.32	2.71	3.33	2.9	3.25	2.62	1.64	2.32	2.54	2.08	2.6	1.73	1.87	1.8	2.18	2.92889	2.08444	-0.4907	0.000117749	no
LOC105377101	2.49	2.55	1.78	2.53	2.34	2.83	1.74	2.51	1.63	0.75	0.64	1.12	1.57	2.04	0.58	0.94	0.97	1.67	2.26667	1.14222	-0.9887	0.000125943	no
BGIG9606_65189	2.14	2.63	1.65	3.39	1.54	3.06	1.95	1.9	2.13	3.48	5.4	3.58	3.73	2.82	4.76	4.55	4.22	3.37	2.26556	3.99	0.8165	0.000139818	no
LOC101929270	1.84	2.3	2.32	2.19	1.65	1.94	1.97	2.18	1.85	1.46	0.69	1.44	1.57	1.69	1.44	1.47	1.51	1.49	2.02667	1.41778	-0.5155	0.000152644	no
DUBR	6.07	6.28	6.73	7.4	6.26	5.78	6.25	7.37	7.09	4.34	1.82	3.97	3.97	6.33	4.14	3.35	3.3	5.1	6.58111	4.03556	-0.7056	0.000153983	no
LOC105377989	6.43	10.01	7.25	6.7	7.14	8.7	7.35	7.62	4.18	3.07	4.8	2.98	2.52	5.27	3.86	5.95	4	3.02	7.26444	3.94111	-0.8823	0.000156254	no
LINC02015	4.89	4.64	5.79	6.35	5.28	4.35	3	5.13	3.57	1.56	2.1	1.85	1.98	2.22	3.49	2.88	3.82	3.32	4.77778	2.58	-0.889	0.000160202	no
LOC646762	7.77	8.05	6.23	6.74	7.89	7.41	5.85	7.39	7.05	5.54	5.89	6.38	5.91	5.46	6.12	5.32	4.94	4.78	7.15333	5.59333	-0.3549	0.000161703	no
LOC102723654	2.82	2.47	2.79	3.69	1.98	2.44	2.38	3.95	2.42	1.92	1.61	1.16	0.75	1.25	1.69	1.58	1.53	1.7	2.77111	1.46556	-0.919	0.000163788	no
LOC107984749	1.59	1.97	1.7	1.79	1.91	1.78	1.68	2.04	1.57	1.37	1.48	1.64	1.05	1.53	1.08	1	1.12	1.39	1.78111	1.29556	-0.4592	0.000165	no
LOC100132077	7.5	5.99	6.47	6.75	5.13	6.1	6.12	6.17	6.61	4.2	2.71	5.71	4.04	5.01	4.32	5.14	4.61	5	6.31556	4.52667	-0.4805	0.000166772	no
LOC107986196	2.18	3.06	2.02	2.85	2.67	2.51	2.04	2.09	2.2	1.41	0.6	2.02	1.35	2.11	1.42	1.35	1.13	1.6	2.40222	1.44333	-0.735	0.000189143	no
LOC101927837	2.6	3.25	3.13	4.06	3.14	3.08	1.91	2.69	2.32	2.01	0.83	1.06	1.3	2.35	2.12	1.45	1.45	1.91	2.90889	1.60889	-0.8544	0.000194852	no
MIATNB	10.5	11.14	10.02	11.76	9.43	11.73	9.55	12.37	8.58	8.74	7.91	7.02	7.19	9.73	8.06	8.2	7.63	7.86	10.5644	8.03778	-0.3943	0.000204541	no
ZNF337-AS1	4.44	5.23	4.6	4.93	3.2	4.25	3.45	3.23	4.33	2.39	1.91	2.7	2.01	3.36	2.91	1.85	2.69	3.74	4.18444	2.61778	-0.6767	0.000214433	no
LOC101927499	6.79	6.09	10.42	8.36	5.76	8.97	6.38	8.11	9.17	6	2.11	5.15	4.08	3.96	3.62	5.07	1.56	6.18	7.78333	4.19222	-0.8927	0.000218758	no
LINC01786	2.33	1.65	2.02	2.97	2.43	2.55	2.79	2.58	2.94	2	1.03	1.37	1.25	1.68	1.87	1.39	1.47	2.11	2.47333	1.57444	-0.6516	0.000219311	no
LINC00957	2.38	2.48	2.53	1.98	2.03	1.71	2.01	1.51	1.5	1.18	1.04	0.8	1.04	1.68	1.5	1.51	1.27	1.08	2.01444	1.23333	-0.7078	0.000231012	no
NCK1-DT	2.77	2.66	2.72	2.47	2.09	1.88	1.89	2.27	2.18	1.84	0.62	1.42	1.4	1.62	1.96	1.07	0.98	1.83	2.32556	1.41556	-0.7162	0.000234524	no
BGIG9606_41901	1.76	2.11	2.4	2.06	2.45	2.16	2.08	2.27	1.97	1.35	1.37	1.6	1.42	2	1.72	1.89	1.82	1.6	2.14	1.64111	-0.3829	0.000236798	no
LOC107985486	0.8	0.56	0.93	0.69	0.78	1.05	0.84	1.28	1.05	1.16	2.07	2.01	1.77	1.5	1.28	1.06	1.81	1.64	0.886667	1.58889	0.8416	0.000252889	no
FAM66C	3.83	3.4	3.31	4.41	3.22	2.38	2.36	2.62	3.18	2.11	1.96	2.22	1.38	2.36	2.36	1.89	1.26	1.47	3.19	1.89	-0.7552	0.00026056	no
PAXIP1-AS2	4.16	4.2	5.91	5.34	3.66	3.52	4.36	4.91	3.94	3.41	2.29	1.73	2.76	2.96	3.03	3.66	3.05	3.05	4.44444	2.88222	-0.6248	0.000262824	no
GMDS-DT	42.92	47.05	38.96	46.91	46.38	44	35.31	46.22	36.36	34.65	33.32	35.48	29.6	39.91	33.16	30.25	31.18	35.13	42.6789	33.6311	-0.3437	0.000264671	no
LOC105375213	3.1	3.23	2.77	3.01	3.42	2.76	2.17	3.52	2.52	1.62	1.75	2.63	2.08	2.08	2.49	1.95	2.29	1.55	2.94444	2.04889	-0.5232	0.000264861	no
LINC00491	1.56	1.66	1.05	1.61	1.28	1.44	1.3	1.38	1.33	0.75	1.17	1.06	1.03	1.11	0.93	1.14	1.06	1.04	1.40111	1.03222	-0.4408	0.000270553	no
LOC101929596	13.19	12.36	11.57	10.18	6.86	16.24	8.43	10.95	10.08	5.91	3.65	5.89	6.54	6.91	6.86	4.73	5.33	7.35	11.0956	5.90778	-0.9093	0.000288831	no
ST20	2.17	2.21	2.27	3.16	2.58	2.47	2.59	2.04	2.9	3.49	2.83	3.13	3.79	3.69	4.71	3.01	3.74	3.51	2.48778	3.54444	0.5107	0.000301298	no
RAP2C-AS1	2.65	3.54	4.45	3.91	3.06	3.02	2.5	2.82	2.17	1.82	1.92	1.88	1.22	1.97	1.82	1.16	2.02	2.13	3.12444	1.77111	-0.8189	0.000317962	no
LOC105375366	1.26	1.98	1.77	1.62	1.37	1.83	1.59	1.52	1.6	1.1	0.91	0.92	0.79	1.59	1.38	0.94	1	1.24	1.61556	1.09667	-0.5589	0.000347517	no
BGIG9606_45113	1.61	1.48	0.86	1.62	1.37	1.74	1.47	1.86	1.48	1.3	3.53	3.46	2.55	2.88	2.68	2.59	3.27	2.5	1.49889	2.75111	0.8761	0.000350077	no
LINC02175	2.46	2.55	3	2.34	2.47	2.29	2.19	3	2.69	2.22	0.95	1.62	2.04	2.12	1.6	1.37	1.45	2.19	2.55444	1.72889	-0.5632	0.000350559	no
KLF3-AS1	3.88	5.64	4.37	5.02	3.46	4.09	4.28	4.7	2.88	2.92	3.73	2.81	1.53	2.8	3.11	2.64	1.64	2.52	4.25778	2.63333	-0.6932	0.000355755	no
LINC00174	3.42	4.46	5.28	4.86	4.09	4.21	3.24	4.04	4.28	3.47	1.57	2.75	2.48	3.07	3.56	3.5	2.25	2.8	4.20889	2.82778	-0.5738	0.000355814	no
ZNF350-AS1	2.07	2.07	1.46	2.65	2.2	2.1	1.33	2.66	2.45	1.6	1.02	1.08	0.75	1.48	1.44	1.53	1.08	1.21	2.11	1.24333	-0.763	0.000366389	no
LOC283856	2.62	2.55	2.49	1.39	1.68	2.2	2.72	2.23	1.99	1.39	0.42	1.29	0.82	2.26	0.98	0.89	0.79	1.51	2.20778	1.15	-0.941	0.000369069	no
HOXA11-AS	7.23	8.13	10.14	9.25	8.12	7.92	6.96	7.38	8.98	7.86	3.69	3.67	4.04	5.13	6.8	3.93	6.03	6.59	8.23444	5.30444	-0.6345	0.000373537	no
LINC00894	23.16	22.5	20.31	31.13	17.99	26.11	21.73	25.01	23.59	17.78	11.47	18.43	13.41	22.6	13.62	14.1	10.42	17.51	23.5033	15.4822	-0.6023	0.000391019	no
LOC107985400	1.82	1.45	1.29	2.08	1.9	1.91	1.63	1.83	1.55	0.65	1.28	1.16	0.95	1.37	1.48	1.16	0.63	1.38	1.71778	1.11778	-0.6199	0.00041923	no
GARS-DT	34.22	33.78	32.07	34.47	34.79	35.37	26.22	38.13	28.54	21.83	14.16	21.19	21.11	27.31	27.8	28.25	24.79	29.14	33.0656	23.9533	-0.4651	0.000428285	no
LOC101927060	33.69	31.75	24.13	27.29	28.15	28.39	22.65	29.23	25.82	24	19.84	21.34	18.97	24.19	23.21	21.24	21.74	20.05	27.9	21.62	-0.3679	0.000430129	no
TRAM2-AS1	2.82	3.02	3.76	2.12	2.94	2.55	2.91	3.3	2.96	2.46	1.94	2.27	1.48	2.07	2.3	1.87	2.06	2.47	2.93111	2.10222	-0.4795	0.00048015	no
LOC101927825	4.96	5.02	7.2	6.98	7.84	5.46	2.8	7.42	5.8	1.92	1.4	4.76	3.93	3.76	2.12	3.29	2.04	4.08	5.94222	3.03333	-0.9701	0.000545675	no
LOC105377809	1.32	1.24	1.34	2.17	1.49	1.33	1.23	1.36	1.66	2.25	3.19	2.08	2.09	1.99	2.61	2.4	2.11	1.6	1.46	2.25778	0.6289	0.000549394	no
LOC107986006	1.82	1.67	2.21	1.61	1.33	1.66	2.31	2.48	1.98	2.48	2.37	3.71	2.29	2.84	2.4	2.71	3.06	2.76	1.89667	2.73556	0.5284	0.000554327	no
IDS2	2.67	3.01	3.9	3.17	2.01	4.26	2.13	2.76	2.41	1.66	1.25	1.88	1.39	2.89	1.09	1.33	1.2	1.23	2.92444	1.54667	-0.919	0.000568272	no
LOC100288798	7.31	7.24	7.96	9.85	7.57	7.52	5.25	10.3	7.29	6.43	3.98	3.06	4.25	6.42	6.7	3.74	4.21	5.59	7.81	4.93111	-0.6634	0.000599636	no
BGIG9606_49424	0.55	0.28	0.99	0.67	0.67	0.71	0.56	0.74	0.83	1.65	2.05	1.31	1.03	1.29	1.1	1.44	0.9	0.97	0.666667	1.30444	0.9684	0.000604892	no
LINC00426	4.13	4.58	3.08	4.48	3.38	2.12	3.36	3.88	2.53	1.36	1.4	1.58	1.4	2.82	2.7	2.7	1.75	2.17	3.50444	1.98667	-0.8188	0.000604988	no
OIP5-AS1	20.3	21.68	19.24	19.25	18.64	23.24	18.47	20.58	16.12	14.16	13.87	13.81	14.03	19.05	17.34	16.9	15.97	16.84	19.7244	15.7744	-0.3224	0.000618817	no
LOC101928824	1.85	2.18	1.31	2.42	2.34	1.95	1.5	2.46	1.66	1.63	0.98	1.58	1.15	1.12	1.45	1.33	0.97	0.84	1.96333	1.22778	-0.6773	0.000621937	no
LOC107984334	2.22	2.86	2.24	2.24	2.21	2.83	1.59	1.66	1.82	1.03	1.33	1.61	1.22	1.07	1.88	1.26	1.8	1.3	2.18556	1.38889	-0.6541	0.000633311	no
USP46-AS1	4.48	4.57	3.97	3.41	2.91	2.7	3.28	3.94	3.9	2.72	1.68	3.32	2.2	2.7	2.59	1.86	2.92	2.49	3.68444	2.49778	-0.5608	0.000643261	no
BGIG9606_43526	3.12	3.87	2.93	3.14	2.36	2.26	2.02	2.25	2.16	1.38	1.14	2.51	1.29	2.14	1.73	1.2	1.34	1.39	2.67889	1.56889	-0.7719	0.000646231	no
BGIG9606_41891	2.94	2.6	2.25	2.6	2.03	2.67	2.99	3.19	3	1.98	2.26	1.77	1.94	2.08	1.86	2.06	2.02	2.47	2.69667	2.04889	-0.3963	0.000665637	no
LBX2-AS1	2.68	2	2.05	1.56	2.24	1.33	1.89	2.1	2.52	1.95	0.8	0.85	1.76	1.18	1.35	1.08	0.99	1.11	2.04111	1.23	-0.7307	0.000682869	no
HCG11	2.53	2.66	2.5	3.08	2.61	2.93	2.46	2.93	2.62	1.96	2.01	1.98	1.81	2.24	2.67	2.44	2.21	2.45	2.70222	2.19667	-0.2988	0.000716042	no
WAC-AS1	5.85	6.07	6.6	4.43	7.01	5.04	5.48	4.98	3.91	3.21	2.12	3.81	2.53	4.87	4.34	3.66	3.58	4.49	5.48556	3.62333	-0.5983	0.00078902	no
LINC00910	2.87	2.58	2.8	3.59	2.84	2.72	2.89	2.97	2.25	2.53	1.74	2.08	1.68	2.5	2.39	2.15	2.26	2.36	2.83444	2.18778	-0.3736	0.000838023	no
LOC102724814	6.67	5.28	4.39	4.8	5.55	6.37	3.72	5.87	5.29	3.18	1.93	3.75	3.24	4.25	3.77	4.27	3.93	4.52	5.32667	3.64889	-0.5458	0.000844007	no
BGIG9606_50220	1.79	1.98	1.66	1.73	1.94	1.85	1.38	1.67	1.48	1.19	1.64	1.3	1.23	1.69	0.96	1.2	0.94	1.29	1.72	1.27111	-0.4363	0.000882581	no
LINC00265	12.39	11.4	8.63	8.57	9.14	11	7.6	9.1	6.91	6.71	3.93	7.04	5.51	7.63	5.89	8.06	6.52	5.78	9.41556	6.34111	-0.5703	0.000882667	no
LOC112267866	1.46	1.67	1.58	2.04	1.85	1.99	1.73	1.75	1.93	1.62	3.07	2.63	2.3	2.61	2.31	2.63	3.05	2.31	1.77778	2.50333	0.4938	0.000886875	no
LOC107985325	7.68	6.56	7.22	6.8	7.09	5.81	5.02	5.71	5.14	3.98	4.34	3.79	4.02	4.44	5.67	6.21	4.92	4.19	6.33667	4.61778	-0.4565	0.000889092	no
LOC105376486	1.95	1.74	1.77	1.13	2.42	1.28	1.53	1.64	1.1	1.57	2.3	3.14	3.15	2.49	3.17	3.75	3.44	2.12	1.61778	2.79222	0.7874	0.00089478	no
NIFK-AS1	2.84	3.54	3.42	2.69	2.82	2.46	2.27	2.96	2.52	2.1	1.26	1.54	1.86	2.26	2.45	2.04	2.63	2.06	2.83556	2.02222	-0.4877	0.000912996	no
LOC107985201	6.52	6.84	7.72	6.26	5.57	9.97	7.39	7.59	7.1	4.01	5.22	7.21	4.98	5.74	3.97	4.67	4.18	5.35	7.21778	5.03667	-0.5191	0.000950997	no
LOC105372553	0.93	1.17	0.75	1.21	0.74	0.93	0.9	1.43	0.76	1.69	1.08	2.3	1.64	2.27	1.36	1.88	1.66	1.21	0.98	1.67667	0.7747	0.000982159	no
MIR181A1HG	1.2	2.13	1.87	2.65	1.17	1.37	1.33	1.85	1.06	2.41	2.85	3.18	1.93	2.41	2.74	3.28	2.93	1.81	1.62556	2.61556	0.6862	0.00103158	no
LOC107987366	5.01	5.72	4.95	4.25	3.61	6.52	4.33	5.22	4.35	2.37	5.72	3.28	2.55	3.14	2.38	2.58	2.66	2.83	4.88444	3.05667	-0.6762	0.00105089	no
LOC107985684	4.65	7.06	4.37	5.92	4.63	6.56	3.52	6.63	3.34	2.09	1.68	2.92	3.58	4.91	3.04	2.1	2.29	3.21	5.18667	2.86889	-0.8543	0.00106335	no
LOC105371664	8.21	8.62	7.7	9.85	9.84	9.83	8.49	10.62	9.76	7.86	8.04	8.58	6.88	8.52	6.51	7.48	7.2	7.25	9.21333	7.59111	-0.2794	0.00115298	no
LOC105371742	4.5	7.72	4.43	5.06	3.5	5.73	4.51	4.27	3.8	3.22	3.01	3.9	2.98	2.29	2.38	2.5	1.46	3.58	4.83556	2.81333	-0.7814	0.00115998	no
LINC01160	8.23	9.06	8.87	5.34	7.77	6.48	4.5	4.76	5.05	2.86	1.32	5.15	2.67	3.79	4.26	5.34	3.54	4.28	6.67333	3.69	-0.8548	0.00125674	no
RAD51-AS1	4.4	5.3	4.81	6.4	4.42	5.49	4.77	5.33	4.85	3.7	2.02	3.52	3.1	4.52	4.66	3.47	4.03	4.41	5.08556	3.71444	-0.4533	0.00126111	no
BGIG9606_39532	3.7	3.76	3.71	5.67	5.17	6.27	5.64	4.21	3.86	5.19	6.88	5.75	7.87	9.12	6.42	7.13	5.42	8.29	4.66556	6.89667	0.5639	0.00126778	no
LOC105377124	2.63	2.62	3.22	2.51	1.94	1.69	2.15	2.08	2.57	1.89	1.97	1.62	0.81	1.67	0.58	2.06	1.07	1.52	2.37889	1.46556	-0.6988	0.00127329	no
LOC101928731	23.87	38.35	58.21	40.58	32.17	50.26	60.45	40.18	38.13	28.13	19.84	34.98	17.04	14.34	14.22	29.68	8.16	35.2	42.4667	22.3989	-0.9229	0.00134708	no
LOC101929882	2.74	2.31	3.48	1.88	2.81	1.82	3.01	2.65	3	2.13	1.03	2.18	1.5	1.3	2.4	1.66	1.68	1.62	2.63333	1.72222	-0.6126	0.0013645	no
LOC100506922	1.84	1.27	2	1.05	1.46	1.43	1.32	1.07	1.59	0.98	0.57	0.95	0.53	1.02	1.17	0.77	1.25	1.02	1.44778	0.917778	-0.6576	0.00138083	no
BGIG9606_43114	0.43	0.33	0.66	0.75	0.96	0.42	0.46	0.78	0.73	0.67	1.16	0.95	1.04	1	0.83	1.49	1.57	1.04	0.613333	1.08333	0.8207	0.00139093	no
LINC01278	58.3	57.95	56.3	50.95	63.82	48.81	39.04	51.69	46.53	38.49	40.03	47.83	36.91	43.36	46.32	39.76	40.33	37.11	52.5989	41.1267	-0.355	0.00141797	no
SND1-IT1	3.29	2.94	2.12	3.37	2.57	3.19	2.42	3.22	2.17	2.57	4.8	4.31	4.57	4.79	4.37	5.09	5.73	2.94	2.81	4.35222	0.6312	0.00146448	no
LOC105377199	5.32	5.96	5.07	8.48	6.57	7.44	4.64	5.89	4.61	3.49	1.93	3.68	4	6.3	3.82	4.23	1.99	3.5	5.99778	3.66	-0.7126	0.00150338	no
LOC107985311	3.02	3.12	3	4.32	2.75	4.84	2.6	4.05	3.45	2.65	1.6	2.33	2.15	2.84	2.03	1.6	1.79	3.12	3.46111	2.23444	-0.6313	0.00153829	no
LOC107986838	7.85	8.67	8.32	9.86	9.32	9.81	8.26	11.24	9.14	7.18	6.31	9.07	6.7	8.73	7.76	6.06	6.42	7.23	9.16333	7.27333	-0.3333	0.00156644	no
BGIG9606_43157	4.19	4.5	3.74	5.84	3.37	5.17	3.72	6.49	5.48	4.31	3.14	2.4	2.87	3.91	3.35	2.23	2.07	2.91	4.72222	3.02111	-0.6444	0.00158983	no
LOC105377134	30.26	24.67	28.31	48.45	20.9	33.02	22.31	32.61	25.2	19.13	8.91	17.93	8.92	15.98	26.51	10.32	19.55	19.92	29.5256	16.3522	-0.8525	0.00159698	no
LINC01359	3.95	6.71	4	4.6	4.59	3.65	3.96	3.48	3.64	5.32	2.11	1.9	1.23	2.54	1.98	2.16	1.76	2.1	4.28667	2.34444	-0.8706	0.00163663	no
TP73-AS1	11.08	9.88	11.79	12.51	10.82	12.03	12.22	13.25	11.7	10.15	8.59	10.11	9.99	10.64	10.24	10.24	8.82	11.46	11.6978	10.0267	-0.2224	0.00164349	no
LINC00260	22.75	25.87	19.66	33.6	23.74	34.49	23.2	35.49	21.52	11.94	6.85	14.46	19.14	26.09	12.64	12.27	12.28	24.6	26.7022	15.5856	-0.7768	0.00166866	no
LOC101928236	2.02	2	2.29	2.47	2.23	2.36	2.42	1.8	1.81	1.39	1.85	1.49	1.83	2.01	2.04	1.8	1.48	1.46	2.15556	1.70556	-0.3378	0.00170103	no
BGIG9606_43971	1.42	2.09	1.87	1.36	1.45	1.5	1.55	1.3	1.48	1.03	1.02	1.09	1.11	1.5	0.72	0.91	0.86	1.54	1.55778	1.08667	-0.5196	0.00170871	no
CCDC18-AS1	11.59	9.55	14.82	14.03	9.85	14.33	12.44	15.67	12.26	8.62	2.95	8.69	6.83	11.28	7.37	10.07	6.47	12.12	12.7267	8.26667	-0.6225	0.00172534	no
LOC101929774	5.27	3.48	4.21	3.13	3.39	2.66	3.39	2.92	2.22	2.65	1.91	1.41	2.35	1.26	0.96	2.59	3	1.52	3.40778	1.96111	-0.7972	0.00173523	no
BGIG9606_68182	2.92	2.75	3.98	1.53	2.72	2.82	3.4	2.23	2.73	1.36	1.21	2.14	1.03	2.13	1.63	1.92	1.28	2.58	2.78667	1.69778	-0.7149	0.00173579	no
SNHG17	5.48	7.03	5.74	7.54	9.67	8.81	8.04	8.69	6.51	6.01	17.66	13.64	12.91	9.59	14.16	15.4	17.8	11.41	7.50111	13.1756	0.8127	0.00173687	no
LOC100507516	4.12	5.92	4.87	4.25	4.8	5.7	4.87	4.12	4.17	2.93	2.01	1.62	2.07	3.26	3.79	1.81	2.59	5.63	4.75778	2.85667	-0.736	0.00175936	no
PVT1	18.94	20.62	17.16	15.63	19.42	22.76	28.83	21	19.82	22.99	49.23	39.51	29.01	34.07	31.53	40.36	47.08	21.73	20.4644	35.0567	0.7766	0.00178165	no
LOC441242	32.45	33.39	30.64	38.66	30.95	35.39	23.1	32.97	29.52	21.59	21.5	21.79	24.65	33.19	28.78	24.76	22.1	23.31	31.8967	24.63	-0.373	0.0018304	no
LOC101928092	3.11	3.2	2.73	3.23	2.36	2.43	1.61	2.63	3.39	2.82	1.67	1.88	1.19	2.13	1.72	1.74	1.63	1.81	2.74333	1.84333	-0.5736	0.00183196	no
LOC105377359	0.75	1.43	0.87	1.42	1.14	1.52	1.07	1.47	0.92	1.18	1.61	1.81	1.84	2.3	1.59	1.68	1.77	1.49	1.17667	1.69667	0.528	0.00190072	no
BGIG9606_54345	1.43	1.81	2.24	2.28	1.68	2.38	3	4.78	3.24	2.26	3.58	5.63	4.91	3.59	4.59	5.04	6.28	4.66	2.53778	4.50444	0.8278	0.00190302	no
CD27-AS1	8.88	9.29	8.95	8.91	12.03	10.35	7.9	9.07	8.99	7.51	4.72	4.33	6.34	6.52	8.86	7.9	7.49	8.5	9.37444	6.90778	-0.4405	0.00193818	no
LOC286437	10.54	10.55	10.31	9.24	9.03	9.91	9.65	9.81	8.43	5.73	5.69	8.16	7	9.55	8.55	8.03	6.96	9.2	9.71889	7.65222	-0.3449	0.00196988	no
FLJ42351	3.37	3.08	2.48	2.07	2.27	3.18	1.37	3.27	2.16	1.44	0.96	1.59	0.85	2.43	1.54	1.52	1.29	2.13	2.58333	1.52778	-0.7578	0.00203965	no
LINC01881	6.58	5.8	5.83	3.64	5.97	4.02	3.77	4.56	5.15	4.61	2.16	2.06	2.39	4.17	3.75	3.56	3.53	3.5	5.03556	3.30333	-0.6082	0.00204018	no
PCAT6	2.64	1.98	2.08	1.57	2.56	1.14	1.33	1.74	1.69	1.59	1.22	1.51	0.58	1.62	0.67	0.52	0.46	0.8	1.85889	0.996667	-0.8993	0.00208101	no
BGIG9606_54208	17.72	14.14	19.56	11.46	5.88	14.1	17.97	11.72	18.9	24.8	26.32	20.02	25.39	15.08	22.9	21.33	20.95	18.16	14.6056	21.6611	0.5686	0.00214774	no
LINC00472	4.67	4.81	3.68	4.01	4.14	3.19	2.83	5.16	3.8	4.08	2.08	3.8	1.98	3.33	1.84	2.15	2.33	2.07	4.03222	2.62889	-0.6171	0.00215146	no
LOC101928882	2.33	2.71	2.11	2.64	1.76	1.83	2.26	3.14	2.24	1.17	1.9	0.99	0.64	0.62	2.44	0.99	2.1	1.36	2.33556	1.35667	-0.7837	0.00216233	no
BGIG9606_54426	0.73	0.44	0.54	0.88	0.96	0.94	1.5	0.86	0.66	0.68	2.12	1.16	2.13	1.66	1.44	1.22	2.11	1.7	0.834444	1.58	0.921	0.00218837	no
AGAP2-AS1	2.32	2.13	2.89	2.97	3.7	3.06	2.91	3.11	3.32	4.35	6.06	3.46	3.91	4.77	6.67	3.44	5.61	3.67	2.93444	4.66	0.6672	0.00224236	no
TMEM72-AS1	2.79	3.11	1.93	2.82	2.97	2.14	1.91	3.71	2.55	1.88	1.39	1.39	1.63	2.76	1.63	1.36	1.7	2.02	2.65889	1.75111	-0.6026	0.00226941	no
BGIG9606_55726	2.33	2.1	1.81	1.82	1.97	2.22	1.24	1.93	1.41	0.73	1.29	0.97	1.44	1.4	1.68	1.14	1.3	1.71	1.87	1.29556	-0.5295	0.00236232	no
LOC105378672	2.18	2.23	1.99	2.32	1.98	2.53	1.7	1.94	1.87	1.29	1.47	1.19	1.39	2	2.04	1.88	1.42	1.65	2.08222	1.59222	-0.3871	0.00238068	no
PRRT3-AS1	3.09	3.51	3.34	4.12	3.34	3.24	3.43	3.51	2.07	1.82	0.99	2.83	2.39	2.75	2.08	3.28	2.15	2.07	3.29444	2.26222	-0.5423	0.00242449	no
BGIG9606_50703	1.57	1.63	1.18	1.64	1.57	1.45	1.42	1.58	1.18	1.4	3.2	2.1	2.6	1.94	3.3	2.44	3.87	2.24	1.46889	2.56556	0.8045	0.00250722	no
BGIG9606_52348	1.83	2.07	1.79	2.48	1.73	2.19	1.53	2.17	1.4	1.28	1.01	1.62	1.22	1.69	1.32	1.48	1.36	1.65	1.91	1.40333	-0.4447	0.00251616	no
LOC100506639	12.87	14.22	14.09	17.15	13.61	13.88	12.09	14.13	14.62	11.91	9.01	9.04	10.63	14.58	11.67	11.26	10.8	13.15	14.0733	11.3389	-0.3117	0.00252261	no
BGIG9606_57121	0.56	0.68	0.53	1.04	0.56	0.73	0.99	0.68	0.75	1.12	1.3	1.02	2.05	1.45	1.03	1.07	1.26	0.8	0.724444	1.23333	0.7676	0.00263651	no
LOC105372989	2.35	3.12	2.95	3.13	1.86	3.04	2.68	2.98	2.13	2.18	1.41	1.42	1.76	2.96	1.76	1.61	1.47	2.25	2.69333	1.86889	-0.5272	0.00264513	no
BGIG9606_45114	1.95	2.21	1.44	2.56	1.95	2.41	2.22	2.57	2.27	1.84	4.07	4.79	3.88	4.11	2.46	2.95	4.13	3.24	2.17556	3.49667	0.6846	0.00268311	no
SRP14-AS1	2.3	2.74	2.38	2.94	2.14	2.61	1.69	2.16	2.14	2.4	1.03	1.54	1.36	1.89	1.88	1.34	2.01	1.69	2.34444	1.68222	-0.4789	0.00268722	no
LOC105378909	3.68	5.04	3.54	2.23	2.8	4.06	5.4	3.96	2.44	1.77	4.47	1.61	1.4	2.1	1	1.8	1.48	1.79	3.68333	1.93556	-0.9283	0.00269512	no
LOC101927974	0.67	0.73	0.92	1.02	0.95	0.89	0.93	1.21	0.83	1.05	1.75	1.47	1.08	1.17	1.38	1.13	0.97	1.44	0.905556	1.27111	0.4892	0.00272051	no
LOC101930370	3.29	3.56	4.46	4.7	3.74	3.16	2.58	3.94	4.2	2.85	1.56	2.1	2.37	3.37	3.34	3.09	2.9	2.47	3.73667	2.67222	-0.4837	0.00274607	no
BGIG9606_46611	2.43	2.04	1.39	2.19	2.5	2.13	2.08	2.89	1.32	1.5	0.41	2.19	1.27	1.06	1.68	1.17	1.24	1.01	2.10778	1.28111	-0.7183	0.00277778	no
BGIG9606_55129	12.97	24.78	11.59	30.31	15.53	17.62	18.3	22.75	20.25	10.1	3.38	21.25	10.78	14.04	6.98	8.85	5.35	9.3	19.3444	10.0033	-0.9514	0.00278116	no
TMEM220-AS1	2.52	2.32	2.25	2.89	2.28	1.91	2.74	2.58	1.86	1.56	1.07	1.93	1.06	1.92	2.37	1.43	1.01	2.23	2.37222	1.62	-0.5502	0.00281804	no
HOXB-AS1	1.63	2.42	1.57	1.12	1.59	1.27	2.15	1.72	1.25	1	0.64	0.56	0.84	0.88	1.59	1.22	1.14	1.18	1.63556	1.00556	-0.7018	0.00288458	no
BGIG9606_45327	1.76	3.27	2.75	2.15	2.06	2.14	1.74	2.39	2.63	1.95	1.89	1.56	1.54	1.82	1.27	1.91	1.26	1.42	2.32111	1.62444	-0.5149	0.00292511	no
BGIG9606_37738	1.66	2.64	1.36	2.77	1.61	2.81	1.54	2.04	1.95	1.46	0.7	1.3	1.52	1.99	0.84	0.86	0.95	1.32	2.04222	1.21556	-0.7485	0.00300515	no
BGIG9606_63291	10.81	10.64	6.62	13.61	7.67	16.1	9.55	7.72	7.63	4.07	3.9	7.04	6.17	9.97	4.59	3.81	2.23	7.03	10.0389	5.42333	-0.8883	0.00309967	no
TMEM9B-AS1	6.21	6.06	5.01	6.85	6.9	5.19	5.92	6.99	4.53	3.7	4.13	4.48	4.58	6.08	4.98	5.44	3.53	3.05	5.96222	4.44111	-0.4249	0.00311544	no
BGIG9606_48935	9.68	12.38	9.05	16.78	10.34	10.81	12.25	12.8	10.61	8.72	3.56	9.85	7.25	10.73	7.99	7.03	4.15	9.88	11.6333	7.68444	-0.5983	0.00312085	no
LOC105369225	28.39	33.34	29.39	35.79	25.1	30.32	27.97	25.71	19.54	27.55	16.03	20.26	23.5	22.5	21.15	22.12	21.83	19.86	28.3944	21.6444	-0.3916	0.00313113	no
MELTF-AS1	1.77	2.26	2.32	1.81	2.16	1.44	1.55	2.08	2.04	1.29	0.55	1.32	0.56	0.77	2.22	1.28	1.36	1.48	1.93667	1.20333	-0.6865	0.00313303	no
LOC105374407	1.78	2.23	1.6	2.82	1.59	2.71	1.98	2.27	1.72	1	0.94	1.29	1.81	1.91	1.55	0.84	1.49	1.58	2.07778	1.37889	-0.5915	0.00315406	no
LOC105372117	1.79	2.02	1.5	1.51	1.4	1.11	1.29	1.7	1.59	1.5	0.82	1	0.99	1.28	1.2	1.27	1.24	1.02	1.54556	1.14667	-0.4307	0.00316798	no
MEF2C-AS1	4.86	5.93	5.69	7.03	4.18	3.97	4.23	4.37	4.95	3.15	2.44	2.95	2.29	4.08	4.94	4.63	3.11	3.34	5.02333	3.43667	-0.5476	0.00318198	no
SNHG16	24.55	25.81	25.86	26.18	22.74	20.29	21.19	21.91	25.5	25.71	56.89	31.98	42.31	26.16	56.9	46.72	63.92	36.74	23.7811	43.0367	0.8558	0.00328453	no
LOC107986127	2.79	4.43	3.4	3.68	3.89	3.83	3.23	3.23	3.32	2.41	3.34	2.68	2.72	3.73	1.45	1.9	1.87	2.51	3.53333	2.51222	-0.4921	0.00332301	no
PCAT19	6.44	7.89	6.84	6.52	3.95	4.72	6.52	8.09	7.66	8.42	14.84	7.16	6.13	10.85	13.22	9.31	12.85	12.7	6.51444	10.6089	0.7036	0.00336064	no
MAGI2-AS3	15	18.75	20.47	17.14	14.23	16.09	16.43	16.73	14	12.32	10.29	12.84	11.72	15.79	15.71	12.09	13.66	15.12	16.5378	13.2822	-0.3163	0.00344171	no
BGIG9606_51508	5.29	4.91	5.82	4.27	3.88	4.53	7.36	5.57	4.21	4.38	8.96	7.45	6.06	6.32	7.22	7.77	9.26	7.74	5.09333	7.24	0.5074	0.00344882	no
CASC10	2.13	2.44	2.87	4.37	2.45	2.66	2.54	2.87	2.35	1.49	1.9	1.83	1.97	2.22	2.28	1.26	1.98	1.74	2.74222	1.85222	-0.5661	0.00345645	no
ZNF710-AS1	9.74	12.76	11.58	12.32	17.58	10.86	7.84	8.37	10.8	7.8	5.75	8.68	7.81	9.33	5.64	7.08	3.02	9.59	11.3167	7.18889	-0.6546	0.00346986	no
BGIG9606_37237	2.24	2.78	2.2	2.51	1.95	2.26	2.12	2.91	1.72	1.41	1.53	2.04	1.62	2.28	1.62	1.49	1.41	2.11	2.29889	1.72333	-0.4157	0.00348768	no
LOC105369203	1.93	2.24	1.99	2.53	0.87	1.93	1.18	1.88	2	1.8	1.3	0.78	0.84	1.09	0.56	1.43	0.56	1.36	1.83889	1.08	-0.7678	0.00360386	no
EMX2OS	21.45	23.91	23.83	22.13	21.78	26.37	19.51	24.89	25.96	24.47	13.2	17.29	13.9	17.74	20.03	17.18	15.5	23.07	23.3144	18.0422	-0.3698	0.00368432	no
LOC101927979	3.04	3.41	2.9	2.54	3.12	3.46	3.41	3.37	2.94	2.08	2.02	2.34	2.54	3.24	2.86	2.3	2.66	2.9	3.13222	2.54889	-0.2973	0.00373969	no
LOC105378083	1.8	1.76	1.94	1.52	1.18	1.99	1.4	2.21	1.71	1.7	0.59	0.96	1.21	1.26	1.57	0.9	0.79	1.49	1.72333	1.16333	-0.5669	0.00380346	no
MIR4697HG	5.31	6.74	7	6.82	7.45	11.22	6.17	6.75	5.44	3.93	2.16	4.96	5.53	7.05	1.77	2.43	1.56	6.12	6.98889	3.94556	-0.8248	0.00384795	no
C8orf44	1.81	2.13	1.81	1.96	1.55	1.91	1.67	1.51	1.42	0.92	0.98	1.3	1.56	1.47	1.11	1.52	1.21	1.83	1.75222	1.32222	-0.4062	0.00386168	no
FTX	86.41	87.69	76.7	101.43	78.01	88.32	76.46	86.33	74.59	69.95	55.48	55.42	58.86	92.62	74	60.15	62.89	74.29	83.9933	67.0733	-0.3245	0.00387224	no
PRR34-AS1	8.93	9.37	8.61	10.65	8.45	9.32	7.01	8.96	8.6	6.81	3.48	4.5	7.82	9.12	7.15	6.85	5.63	7.5	8.87778	6.54	-0.4409	0.00388773	no
LOC107987072	1	2.97	4.36	2.62	3.68	1.54	0.8	2.61	3.14	2.69	4.14	5.36	3.71	3.73	7.03	5.43	3.61	4.73	2.52444	4.49222	0.8315	0.00420878	no
LOC100130950	4.42	5.82	4.58	5.64	4.14	4.88	3.98	3.94	3.55	2.51	2.28	2.48	2.88	3.65	4.39	3.94	4.24	3.45	4.55	3.31333	-0.4576	0.00424945	no
IDI2-AS1	0.84	0.55	0.67	1.19	0.81	0.6	0.63	0.8	0.55	0.74	1.28	1.53	1.72	1.28	0.72	1.45	1.56	0.85	0.737778	1.23667	0.7452	0.0042726	no
N4BP2L2-IT2	5.05	5.39	5.47	5.93	4.97	5.45	3.65	4.4	4.6	4.21	3.87	4.54	3.75	4.88	3.04	3.63	3.18	4.52	4.99	3.95778	-0.3343	0.00437094	no
BGIG9606_43643	2.7	2.56	3.83	2.22	1.5	1.57	1.84	2.7	1.18	1.04	1.4	1.49	0.36	1.34	1.05	2.09	0.78	0.73	2.23333	1.14222	-0.9674	0.00452318	no
LOXL1-AS1	4.34	5.62	5.64	4.71	6.69	4.87	5.97	4.83	3.53	3.59	2.3	3.36	5.4	4.74	2.87	3.3	2.88	4.22	5.13333	3.62889	-0.5004	0.00452719	no
LOC101928042	2.24	2.72	2.14	2.97	2.46	2	1.99	2.3	2.15	2.32	0.89	1.39	1.63	2.04	2	1.38	1.4	2.16	2.33	1.69	-0.4633	0.00461239	no
LOC105375492	1.02	1.18	0.94	1.87	1.03	1.59	1.34	2.23	1.38	1.5	2.21	2.05	2.8	1.63	2.02	1.76	2.34	2.04	1.39778	2.03889	0.5446	0.00461448	no
LOC105374839	1.83	2.45	1.79	3.27	1.56	2.25	1.92	2.62	1.99	1.6	1.16	1.73	1.47	2.07	1.48	1.09	1.43	1.43	2.18667	1.49556	-0.5481	0.00462443	no
RASAL2-AS1	2.03	2.03	1.64	2.03	1.68	2.06	1.79	2.09	1.52	1.52	1.12	1.59	1.78	2.02	1.21	1.29	1.15	1.45	1.87444	1.45889	-0.3616	0.00472081	no
LOC105375655	1.76	2.16	2.18	1.95	1.4	1.83	2.5	1.91	2.12	1.91	1.37	1.85	0.81	1.69	1.04	1.46	1.58	1.41	1.97889	1.45778	-0.4409	0.00472214	no
LOC100130987	3.12	4.47	5.44	6.49	4.07	3.17	3.84	4.2	4.38	3.4	2.67	2.53	2.4	3.06	3.82	3.1	3.35	2.53	4.35333	2.98444	-0.5447	0.0047335	no
TMEM44-AS1	1.51	1.88	1.63	2	1.65	1.66	1.42	2.14	1.58	1.06	0.73	1.25	1.08	1.67	1.72	0.74	1.62	1.1	1.71889	1.21889	-0.4959	0.00490146	no
LINC02384	2.88	2.33	2.01	3.7	2.25	3.59	2.95	3.51	1.6	2.22	1.09	1.45	1.53	3.02	1.33	2.04	1.3	1.26	2.75778	1.69333	-0.7036	0.00498659	no
LOC100130872	3.36	3.88	2.36	4.39	2.07	5.87	3.69	2.74	2.65	1.64	2.37	1.31	3.21	2.1	1	1.01	1.09	2.89	3.44556	1.84667	-0.8998	0.00502496	no
LOC101927027	6.63	5.62	7.67	6.69	5.77	6.94	7.99	8.44	6.78	7.25	3.61	4.16	5.11	5.08	6.94	4.52	4.41	5.98	6.94778	5.22889	-0.41	0.00506432	no
DICER1-AS1	2.36	2.01	2.59	1.8	1.66	1.4	2.25	1.54	1.87	1.85	0.89	0.91	1.22	1.21	1.93	1.29	1.33	1.59	1.94222	1.35778	-0.5165	0.00516027	no
BGIG9606_55620	3.48	4.04	3.61	4.67	3.47	3.19	3.87	4.6	3.92	3.57	1.9	3.58	2.84	3.88	2.25	2.02	2.62	3.34	3.87222	2.88889	-0.4226	0.00517927	no
SNHG25	0.79	0.8	0.68	1.42	0.9	0.92	0.61	1.25	1.04	1.26	1.97	1.79	1.47	1.49	2.82	1.41	2.64	0.85	0.934444	1.74444	0.9006	0.00522596	no
LOC101927947	2.57	1.69	1.92	2.77	2.08	1.41	2.88	2.87	1.33	0.74	0.85	0.53	0.75	1.52	2.25	0.41	1.09	2.27	2.16889	1.15667	-0.907	0.00527206	no
LOC105371427	1.74	1.8	2.09	2.17	2.52	2.71	2.12	2.27	1.61	1.37	0.8	1.48	1.86	2.27	1.55	1.18	0.96	1.82	2.11444	1.47667	-0.5179	0.00529918	no
BGIG9606_52292	0.64	0.84	0.84	0.76	0.63	0.75	0.66	0.49	0.29	0.82	1.9	1.32	1.7	1.94	0.44	0.87	1.22	1.54	0.655556	1.30556	0.9939	0.00530556	no
BGIG9606_39239	2.18	1.81	2.06	2.73	2.11	2.28	1.91	2.56	2.27	1.61	2.41	1.49	1.53	2.17	1.55	1.85	1.36	1.38	2.21222	1.70556	-0.3753	0.00531784	no
BGIG9606_54392	8.52	9.36	8.67	10.54	6.54	10.88	8.6	11.2	7.35	8.74	9.78	14.21	10.78	11.23	13.57	14.52	13.74	10.79	9.07333	11.9289	0.3948	0.00554823	no
ATP1A1-AS1	2.3	2.43	2.13	2.84	1.85	2.15	2.13	2.61	2.07	2.47	0.85	0.73	1.1	1.59	1.98	1.08	1.35	2.27	2.27889	1.49111	-0.6119	0.00562232	no
LOC100134040	7.93	5.28	7.03	11.26	5.45	7.98	4.91	4.48	4.26	1.89	1.18	4.08	3.02	6.18	5	3.29	2.08	4.62	6.50889	3.48222	-0.9024	0.00565356	no
LOC105369180	1.25	1.68	2.4	1.91	1.51	1.64	1.68	1.64	1.26	1.65	2.86	2.46	2.09	2.27	1.94	2.54	2.49	1.75	1.66333	2.22778	0.4215	0.00576101	no
LOC102723761	2.27	3.16	2.33	2.78	3.8	1.92	4.2	2.47	2.44	2.81	2.8	3.48	5.36	4.18	6.03	4	5.78	5.26	2.81889	4.41111	0.646	0.00584935	no
BGIG9606_43754	2.81	2.33	3.11	4.47	2.75	2.86	3.07	3.56	2.48	2.52	1.23	2.18	1.98	2.96	2.22	1.91	1.52	2.77	3.04889	2.14333	-0.5084	0.00586449	no
LOC107985393	3.15	2.89	3.44	3.27	3.26	3.52	2.17	3.5	3.34	3.23	2.94	1.73	2.58	2.71	2.57	2.55	1.76	1.67	3.17111	2.41556	-0.3926	0.00587111	no
FAM66B	5.96	5.53	6.63	7.7	5.45	6.35	3.89	8.49	5.51	4.91	1.89	5.72	1.75	4.74	5.52	3.03	3.25	5.15	6.16778	3.99556	-0.6264	0.00589646	no
LOC100507291	4.43	4.85	4.59	4.38	4.48	2.76	3.01	3.12	3.78	3.77	1.55	2.28	1.07	2.72	3.87	2.32	2.59	3.43	3.93333	2.62222	-0.585	0.00603337	no
LINC00332	3.85	2.71	2.81	3.25	2.51	3.38	2.2	3.05	2.53	1.29	1.35	1.84	1.45	3.4	3.04	1.44	1.81	1.76	2.92111	1.93111	-0.5971	0.00603787	no
LOC105372436	1.51	2.17	1.46	1.77	3.03	1.05	1.14	1.05	0.96	1.96	1.72	2.02	4.06	4.07	3.7	4.47	3.71	1.65	1.57111	3.04	0.9523	0.00623594	no
LINC00663	4.7	5.36	4.09	5.86	3.61	4.33	2.97	4.12	4.95	2.94	2.33	2.61	2.83	3.53	4.82	3.38	3.11	3.6	4.44333	3.23889	-0.4561	0.00638888	no
LOC105379255	1.37	2.17	1.57	1.4	1.7	1.74	1.94	1.44	2.1	0.95	1.88	1.35	0.67	1.49	1.15	0.99	1.4	1.19	1.71444	1.23	-0.4791	0.00646499	no
LINC00598	14.28	14.12	15.82	14.88	8.5	18.18	13.8	14.5	11.92	6.29	5.14	7.82	8.79	13.06	13.18	7.47	13.17	11.89	14	9.64556	-0.5375	0.0065391	no
BGIG9606_44549	4.07	3.42	4.17	5.04	3.26	3.98	2.54	3.83	3.26	2.73	3.15	2.82	1.52	3.37	2.34	3.25	1.55	3.33	3.73	2.67333	-0.4805	0.00659322	no
TARID	2.49	2.85	3.43	4.88	2.29	4.03	3.55	2.27	1.98	0.36	1.68	2.74	2.7	1	2.01	0.62	2.32	2.14	3.08556	1.73	-0.8348	0.00662206	no
LOC101929201	0.6	0.66	0.39	0.8	0.76	0.53	0.42	0.76	0.52	0.77	0.76	2.19	0.95	1.18	1.08	1.51	1.05	0.87	0.604444	1.15111	0.9293	0.00662493	no
MIR99AHG	46.27	54.64	57.43	74.25	45.9	61.07	49.27	59.33	45.22	36.64	28.82	27.33	28.18	37.65	63.11	37.62	49.24	43.94	54.82	39.17	-0.485	0.0066596	no
LINC01535	8.29	4.4	7.07	6.32	5.15	8.08	5.41	6.62	7.64	3.49	3.55	6.29	4.74	4.7	6.76	2.32	5.1	3.71	6.55333	4.51778	-0.5366	0.00673993	no
LOC101927263	1.44	2.12	1.82	2.42	1.84	2.04	2.02	2.11	1.79	2.07	0.89	1.01	0.87	1.25	1.9	0.98	1.23	1.96	1.95556	1.35111	-0.5334	0.00676993	no
LOC105374914	2.05	1.51	1.44	1.71	0.97	1.32	2.07	1.29	1.89	0.94	0.51	0.86	1.18	0.94	1.6	1.56	0.79	1.07	1.58333	1.05	-0.5926	0.00680203	no
MGC32805	1.47	2.37	3.53	2.67	3.15	2.85	1.97	2.9	2.6	3.74	4.19	2.7	3.09	4.03	4.09	6.16	6.85	3.57	2.61222	4.26889	0.7086	0.00680937	no
LINC00884	3.58	3.63	3.51	3.97	4.04	3.04	2.82	2.99	2.45	1.7	1.67	2.18	2.72	3.72	2.53	3.02	2.23	2.41	3.33667	2.46444	-0.4371	0.00684411	no
LOC101927865	2.51	2.12	2.41	1.2	2.31	1.61	1.54	1.92	1.21	0.97	0.55	1.38	1.46	2.06	0.85	1.1	0.79	1.37	1.87	1.17	-0.6765	0.00686619	no
LOC339803	3.26	4.46	3.57	3.87	3.33	2.42	2.95	3.12	2.62	3.03	1.18	1.82	1.38	2.96	3.44	2.14	1.71	2.52	3.28889	2.24222	-0.5527	0.00699838	no
ADAMTS9-AS2	14.21	16.1	18.45	14.4	10.36	8.18	13.14	11.2	13.06	12.97	11.64	8.47	3.83	9.2	4.63	11.47	5.87	9.64	13.2333	8.63556	-0.6158	0.00708491	no
LOC101929951	1.19	1.18	1.6	1.13	1.97	1.52	0.78	1.38	0.99	1.17	0.14	0.51	0.83	1.02	0.93	0.68	0.71	1.21	1.30444	0.8	-0.7054	0.00716256	no
ACTR3-AS1	4.81	4.11	4.66	5.54	4.19	4.61	3.24	4.13	4.45	3.61	4.11	4.19	3.37	3.73	3.51	3.87	3.3	3.16	4.41556	3.65	-0.2747	0.00727828	no
LOC101929638	1.17	0.4	0.88	1.36	1.34	1.15	0.41	0.52	0.91	1.35	1.32	1.64	0.88	1.12	2.65	1.65	2.37	1.61	0.904444	1.62111	0.8419	0.00727941	no
LOC107986806	3.28	4.14	3.14	2.71	2.96	3.93	3	2.1	2.97	1.51	1.82	2.94	2.98	2.54	2.42	2.58	1.93	2.18	3.13667	2.32222	-0.4337	0.00733054	no
LOC105373943	1.4	1.4	0.93	1.61	1.26	1.57	1.27	1.89	1.27	0.81	1.12	1.01	1.24	1.37	1.2	0.73	0.92	1.03	1.4	1.04778	-0.4181	0.00739124	no
BACE1-AS	9.95	9.53	7.4	7.31	8.39	9.33	7.4	7.72	7.07	5.54	5.69	6.1	6.78	7.31	8.19	6.61	8.16	6.1	8.23333	6.72	-0.293	0.0074568	no
LINC01140	2.36	2.55	2.79	1.71	2.08	1.92	2.23	2.05	2.29	3.35	3.32	1.93	2.64	4.27	5.53	3.64	4.96	7.09	2.22	4.08111	0.8784	0.007555	no
LINC00921	2.22	2.95	2.29	2.11	2.03	2.18	1.58	1.62	2.03	1.83	1.55	1.18	1.34	2.24	1.6	1.5	1.52	1.6	2.11222	1.59556	-0.4047	0.00755864	no
ENTPD3-AS1	5.26	6.4	4.74	5.09	4.77	5.18	3.78	4.13	3.76	3.46	3.75	3.13	2.83	4.32	4.17	4.34	3.83	3.99	4.79	3.75778	-0.3501	0.00757026	no
LOC105373302	4.02	3.79	4.18	3.05	4.03	3.05	2.9	3.92	3.43	2.15	2.01	2.32	3.16	3.54	3.07	2.11	3.26	3.42	3.59667	2.78222	-0.3704	0.00761612	no
LOC107984754	1.28	1.51	1.2	1.49	1.22	1.35	1.03	1.39	1.1	1.06	1.66	1.55	1.65	1.43	1.86	1.69	2.18	1.9	1.28556	1.66444	0.3726	0.00763126	no
BGIG9606_46975	7.03	8.76	9.9	9.6	9.21	16.5	8.34	8.62	6.71	4.54	4.18	6.39	8.39	8.75	3.09	3.7	1.86	8.43	9.40778	5.48111	-0.7794	0.00764121	no
MIR4458HG	0.84	1.13	1.07	0.68	0.74	0.79	0.64	1.04	1.09	1.01	1.19	1.15	1.15	1.22	1.01	1.06	1.06	1.21	0.891111	1.11778	0.327	0.00778262	no
ITGA9-AS1	11.47	13.02	11.41	15.56	11.5	14.01	11.1	13.39	11.25	11.03	11.34	10.22	9.13	13	9.76	8.23	9.82	11.07	12.5233	10.4	-0.268	0.00784101	no
LOC105370854	47.06	30.6	34.68	60.63	40.76	45.21	38.17	53.18	38.7	16.31	8.93	55.32	29.36	42.23	8.11	15.9	8.28	24.94	43.2211	23.2644	-0.8936	0.00792797	no
FAM215B	7.22	6.19	5.14	6.47	6.35	5.98	5.13	5.64	3.09	6.11	3.46	6	4.43	2.42	1.7	3.7	2.78	1.35	5.69	3.55	-0.6806	0.00792989	no
LINC01116	6.57	7.49	7.25	7.59	5.5	7.11	5.9	7	4.81	4.39	4.67	4.43	5.36	6.17	6.18	5.47	5.71	5.81	6.58	5.35444	-0.2974	0.00796632	no
SUGT1P4-STRA6LP-CCDC180	2.95	2.95	2.63	4.57	2.37	2.99	2.59	3.28	3.25	2.54	1.55	2.65	1.9	3.13	2.09	1.96	2.22	2.26	3.06444	2.25556	-0.4421	0.00805684	no
BGIG9606_47259	1.37	1.9	1.41	1.56	0.99	1.73	1.52	1.88	1.61	1.61	2.27	1.78	2.12	2	1.81	1.72	2.72	1.95	1.55222	1.99778	0.3641	0.00821355	no
BGIG9606_38710	10.75	11.25	7.49	8.51	7.91	11.12	9.82	8.59	7.87	4.94	9.26	8.26	6.87	8.42	5.55	6.63	7.18	7.76	9.25667	7.20778	-0.3609	0.00828339	no
GAS5	27.32	31.1	35.15	29.28	22.55	24.54	32.44	27.79	28.11	30.14	58.41	36.8	35.98	30.37	59.97	52.92	80.34	46.96	28.6978	47.9878	0.7417	0.0082857	no
LOC100129503	4.14	3.63	2.76	4.19	1.87	3.67	2.09	3.05	3.78	2.05	2.73	2.62	2	1.81	2.23	2.55	2.15	2.14	3.24222	2.25333	-0.5249	0.00831584	no
LOC107985216	3.47	1.32	2.52	4.62	1.47	3.31	2.37	2.98	3.45	1.96	0.38	1.2	0.73	2.24	2.03	1.15	0.37	2.97	2.83444	1.44778	-0.9692	0.00831651	no
BGIG9606_55474	2.48	2.17	2.11	2.72	3.4	2.93	2.78	3.04	3.46	2.66	2.36	2.58	1.58	2.16	1.45	2.34	2.36	1.62	2.78778	2.12333	-0.3928	0.00833569	no
BGIG9606_53086	2.37	2.41	2.34	3.4	2.15	3.82	1.97	2.42	2.43	2.05	0.43	1.24	1.69	2.94	0.95	0.78	1.44	2.48	2.59	1.55556	-0.7355	0.00837513	no
LOC105371059	2.1	2.86	2.79	2.68	3.39	2.78	3.57	4.91	2.82	2.06	1.73	2.95	2	2.47	2.21	1.47	1.23	2.8	3.1	2.10222	-0.5604	0.00849423	no
LOC101927066	2.11	2.59	2	2.19	1.98	2.01	1.08	2.42	1.48	0.82	0.98	1.8	0.84	1.73	0.9	1.38	1.84	1.77	1.98444	1.34	-0.5665	0.00855403	no
RPARP-AS1	3.06	3.4	3.77	5.23	3.78	4.69	4.23	5.54	4.38	6.35	4.15	5.51	5.34	4.92	4.8	5.4	5.33	5.57	4.23111	5.26333	0.3149	0.00860803	no
BGIG9606_42811	3.08	2.46	2.16	2.32	2.4	1.39	2.17	2.92	1.99	2.25	1.48	2.34	1.29	2	1.37	1.36	1.21	1.67	2.32111	1.66333	-0.4807	0.00861124	no
BGIG9606_47021	8.27	7.52	4.64	9.18	6.67	7.67	6.43	11.3	7.27	8.33	2.41	3.78	4.29	7.43	5.46	3.51	3.73	5.85	7.66111	4.97667	-0.6224	0.00873882	no
LOC112268269	5.69	4.53	6.28	5.94	6.53	5.26	4.69	6.06	6.24	8.14	4.97	6.57	9.46	9.17	7.63	8.42	11.24	5.79	5.69111	7.93222	0.479	0.00877085	no
LINC00938	4.29	4.47	4.47	4.2	3.58	4.46	4.83	4.42	3.63	3.5	3.04	3.04	3.05	4.49	3.78	3.15	3.57	4.39	4.26111	3.55667	-0.2607	0.00885071	no
BGIG9606_45613	2.55	2.99	2.8	2.38	2.43	3.08	1.94	1.2	1.98	1.95	1.46	1.19	1.73	1.51	2.23	1.54	1.76	1.74	2.37222	1.67889	-0.4987	0.00885502	no
LOC107986298	2.07	1.84	1.83	1.58	2.27	1.38	1.66	2	1.92	1.31	0.4	0.73	1.21	2.64	0.7	1.09	0.73	1.02	1.83889	1.09222	-0.7516	0.00886925	no
LOC105372768	0.61	0.57	0.57	0.43	0.64	0.83	0.76	0.76	0.82	0.7	1.58	1.45	0.96	1.17	0.63	0.79	1.58	0.96	0.665556	1.09111	0.7132	0.00892965	no
FLJ42627	1.63	1.84	1.71	1.62	1.81	1.45	1.12	1.4	1.74	1.83	1.85	1.44	2.35	2.24	2.53	2.45	2.14	1.61	1.59111	2.04889	0.3648	0.0089413	no
BVES-AS1	3.5	2.59	3.39	2.26	2.46	2.41	1.27	3.43	2.22	1.47	1.56	1.81	1.73	2.22	1.31	2.43	1.07	2.12	2.61444	1.74667	-0.5819	0.00896094	no
RUSC1-AS1	3.23	3.08	2.55	3.24	2.88	3.68	2.53	3.53	2.1	2.35	1.31	1.92	1.91	2.66	2.92	2.38	2.78	2.18	2.98	2.26778	-0.394	0.00902126	no
LOC399715	3.48	2.56	2.05	3.21	2.27	1.79	2.12	2.73	2.5	1.83	2.38	1.51	1.24	2.38	1.27	0.92	1.23	2.6	2.52333	1.70667	-0.5641	0.0090621	no
LOC105369477	1.76	1.58	1.52	1.59	2.05	1.36	1.22	1.22	1.13	1.08	1.23	1.29	0.87	0.89	1.2	1.23	1.04	1.42	1.49222	1.13889	-0.3898	0.00907114	no
LOC107986810	0.66	0.7	0.62	1.03	1.21	0.95	0.82	0.45	0.59	0.73	1.52	1.33	0.8	1.05	1.63	1.4	1.3	0.91	0.781111	1.18556	0.602	0.00908444	no
LOC101929352	4.06	3.28	3.45	3.91	1.88	3.35	3.98	3.23	1.86	2.88	2.03	1.15	2.4	1.68	1.77	2.62	2.09	3.09	3.22222	2.19	-0.5571	0.00914298	no
ZBED5-AS1	2.61	3.58	3.25	3.3	2.78	3.04	4.44	3.06	3.36	3.35	1.87	1.93	1.75	1.35	3.2	1.79	2.02	3.46	3.26889	2.30222	-0.5058	0.0092273	no
LOC105370792	2.1	3.84	2.62	3.43	2.43	2.1	2.51	2.64	2.26	2.61	4.88	3.42	4.2	3.59	3.46	2.74	5.59	3.73	2.65889	3.80222	0.516	0.0093388	no
DLGAP1-AS2	2.29	2.62	3.16	3.96	3.26	2.13	1.95	2.61	2.58	3.7	3.51	4.39	3.22	4.87	3.76	5.2	2.61	2.94	2.72889	3.8	0.4777	0.00934802	no
BDNF-AS	3.76	3.98	4.69	4.13	3.24	5.02	3.9	4.48	3.64	3.2	2.19	2.27	1.78	4.08	3.06	3.76	1.89	4.36	4.09333	2.95444	-0.4704	0.00936239	no
LOC105372146	1	0.9	0.66	1.67	0.86	0.97	1.1	1.14	1.09	1.58	1.33	1.97	1.35	1.3	1.03	1.47	1.33	1.37	1.04333	1.41444	0.439	0.00938322	no
LOC102725201	0.55	0.97	0.56	0.5	0.76	0.3	0.48	0.76	0.72	1.51	0.62	0.84	0.71	1.05	0.96	1.1	0.79	0.96	0.622222	0.948889	0.6088	0.00945371	no
KCNQ1OT1	8.25	8.52	7.97	13.34	6.04	9.05	7.71	10.28	8.7	6.64	5.62	7.66	6.26	8.25	6.01	5.93	5.54	7.1	8.87333	6.55667	-0.4365	0.00950891	no
LOC100505715	2.21	2.02	2.5	2.86	1.86	3.6	2.86	2.76	2.95	2.14	0.91	1.29	1.13	3.56	1.02	1.41	0.7	2.04	2.62444	1.57778	-0.7341	0.0096241	no
SP2-AS1	1.18	1.1	1.11	0.94	1.18	1.06	1.08	1.28	1.05	0.98	2.08	0.94	1.71	1.57	2.84	2.18	3.26	2.32	1.10889	1.98667	0.8412	0.00963788	no
LINC01311	1.02	1.3	1.21	1.33	1.29	1.48	1.28	1.4	1.59	1.13	2.81	2.83	1.65	2.1	1.33	1.91	2.88	1.9	1.32222	2.06	0.6397	0.00964188	no
DANCR	6.49	9.24	10	10.28	8.38	6.62	6.66	7.16	9.96	14.73	11.42	10.36	6.58	10.94	15.74	15.99	18.14	9.31	8.31	12.5789	0.5981	0.00964228	no
LOC101928007	1.13	1.53	1.79	3.25	1.34	1.17	1.93	2.21	1.71	1.56	0.59	0.25	1.18	1.64	0.63	0.81	0.89	1.32	1.78444	0.985556	-0.8565	0.00972884	no
C11orf72	1	1.28	1.35	1.35	1.17	1.52	1.1	1.43	1.25	1.18	0.97	0.68	0.96	1.22	1.04	1.06	1.02	1.24	1.27222	1.04111	-0.2892	0.00975268	no
SNHG26	5.53	4.64	5.14	6.8	6.44	5.05	4.68	6.7	4.51	3.56	16.54	15.09	11.96	5.67	7.86	10.49	14.36	8.6	5.49889	10.4589	0.9275	0.00979836	no
LOC105371492	9.56	14.22	7.36	14.71	13.82	18.29	12.25	19.32	14.21	10.05	7.43	12.67	10.27	8.23	7.31	12.99	7.06	7.85	13.7489	9.31778	-0.5613	0.00984454	no
CTD-2270F17.1	11.54	7.86	6.82	14.19	7.01	12.16	4.89	10.62	8.21	6.95	4.02	8.8	6.89	6.95	4.18	4.35	2.3	6.4	9.25556	5.64889	-0.7124	0.0100905	no
AFF1-AS1	2.99	3.83	3.32	3	3.14	2.55	2.58	2.28	2.46	1.55	2.56	1.36	2.39	2.9	2.13	2.6	2.2	2.37	2.90556	2.22889	-0.3825	0.0102009	no
BGIG9606_36158	1.31	1.21	0.65	1.9	1.01	1.76	1.12	1.25	1.13	1.37	1.77	1.87	2.19	2.28	1.34	1.79	1.86	1.35	1.26	1.75778	0.4803	0.0103323	no
LOC105378626	2.59	2.33	2.33	3.4	3.07	2.17	2.33	3.38	2.77	1.06	0.19	3.6	2.11	2.23	0.91	0.94	0.89	1.99	2.70778	1.54667	-0.8079	0.0103451	no
ZNF213-AS1	6.04	5.85	5.79	5.8	5.43	4.9	4.99	5.19	4.77	4.27	4.48	4.08	4.24	4.55	5.69	5.32	5.26	4.36	5.41778	4.69444	-0.2067	0.0103828	no
LOC105374584	1.28	1.82	1.72	2.47	1.6	2.52	2.08	1.83	2.18	1.7	1.63	0.98	1.04	2.34	1.26	0.94	0.73	1.27	1.94444	1.32111	-0.5576	0.0104558	no
LOC100996732	10.53	12.76	11.07	11.54	9.65	14.79	9.53	11.74	9.87	4.28	15.57	7.39	7.27	7.96	5.66	7	7.4	6.43	11.2756	7.66222	-0.5574	0.0105474	no
PSMG3-AS1	3.35	3.13	2.29	2.31	2.61	2.36	2.11	1.93	1.84	1.7	1.2	1.15	1.82	2.05	2.57	1.84	1.37	2.18	2.43667	1.76444	-0.4657	0.010561	no
BGIG9606_36606	25.2	22.55	21.89	23.74	22.72	26.82	24.91	26.98	23.97	21.03	18.3	18.69	25.59	24.6	16.52	17.93	17.49	23.7	24.3089	20.4278	-0.251	0.0105678	no
LINC02315	5.9	5.42	6.84	5.42	5.72	7.59	6.43	7.04	4.37	4.4	5.03	4.14	4.91	7.1	4.6	4.47	3.7	4.41	6.08111	4.75111	-0.3561	0.0107716	no
BGIG9606_54356	2.16	1.62	1.87	1.78	1.94	1.02	2.02	1.82	1.53	2.51	3.34	2.81	1.95	1.8	2.02	3.92	3.26	1.86	1.75111	2.60778	0.5746	0.0108038	no
LINC01615	1.33	1.59	1.57	1.23	1.38	1.1	1.17	0.85	0.79	2.49	1.4	1.01	1.42	1.67	2.43	1.93	2.26	1.62	1.22333	1.80333	0.5598	0.0109228	no
BGIG9606_53626	3.11	3.1	1.57	4.42	2.44	2.24	1.41	2.85	2.82	1.85	1.37	1.34	1.39	2.21	1.72	1.7	1.86	1.59	2.66222	1.67	-0.6728	0.0110281	no
LINC01184	10.78	11.77	12.79	9.17	11.81	9.3	8.99	10.63	8.76	8.7	7.18	8.27	7.85	9.25	8.96	9.6	9.34	9.77	10.4444	8.76889	-0.2523	0.0111097	no
BGIG9606_45332	4.81	4.99	4.88	3.88	3.4	4.21	4.73	4.44	4.75	3.61	2.59	4.9	3.44	4.11	2.93	3.81	3.73	3.63	4.45444	3.63889	-0.2917	0.0111514	no
LOC114224	1.4	1.55	1.43	1.34	1.33	1.77	1.46	1.35	1.34	1.44	2.28	1.98	1.73	2.12	1.91	2.49	2.01	1.13	1.44111	1.89889	0.398	0.0111835	no
LOC105371870	1.8	3.2	1.94	3.83	1.92	1.54	2.68	1.59	3.31	1.47	1.08	1.46	1.16	2.12	0.77	1.79	0.65	2.33	2.42333	1.42556	-0.7655	0.0112768	no
BGIG9606_63213	0.68	0.88	0.83	1.99	1.43	0.76	1.1	1.74	1.02	0.91	3.46	3.66	1.63	1.48	2.08	3.6	1.53	2.4	1.15889	2.30556	0.9924	0.0113314	no
LINC02193	1.86	2.18	2.57	3.12	1.86	3.16	2.02	2.6	1.91	1.04	1.18	1.25	1.63	1.88	1.79	2.78	1.9	1.51	2.36444	1.66222	-0.5084	0.0114413	no
LOC285500	1.37	1.92	1.84	1.93	1.54	1.47	1.78	1.55	1.21	1.44	0.61	1.23	0.97	1.59	1.54	0.9	1.08	1.54	1.62333	1.21111	-0.4226	0.0114795	no
BGIG9606_49339	1.65	2.55	1.64	1.84	1.83	2.17	1.52	2.29	1.99	2	1.26	1.62	1.44	1.84	1.35	1.16	1.53	1.55	1.94222	1.52778	-0.3463	0.0115007	no
LOC107986148	0.65	1.25	0.67	1.12	1.14	1.69	1.73	1.3	0.8	1.15	3.04	1.37	1.32	1.85	2.16	1.79	1.84	1.79	1.15	1.81222	0.6561	0.0115072	no
LOC100507103	1.62	2.51	2.1	1.85	1.49	1.72	1.72	1.25	1.66	1.98	0.85	0.74	0.44	1.44	1.86	1.03	1.22	0.9	1.76889	1.16222	-0.606	0.0116025	no
BGIG9606_68202	7.4	13.75	6.44	19.74	8.14	10.2	10.49	14.1	13.22	6.15	1.7	13.88	7.52	9.06	3.65	4.08	3.29	6.63	11.4978	6.21778	-0.8869	0.0118189	no
LOC105376281	1.43	1.68	1.79	2.5	1.91	2.52	1.92	2.8	1.52	1.97	4.31	2.68	2.9	2.01	3.25	3.51	4.46	2.26	2.00778	3.03889	0.5979	0.0118406	no
CTC-338M12.4	10.34	10.26	8.02	9.87	8.93	11.12	6.74	9.82	8.81	6.23	6.08	7.05	8.19	9.31	8.62	7.29	8.14	8.19	9.32333	7.67778	-0.2802	0.0118966	no
LOC101927895	2.09	2.45	2.26	2.29	1.92	1.61	1.77	1.5	1.6	1.66	1.66	1.12	1.03	1.42	1.28	2.09	1.63	1.57	1.94333	1.49556	-0.3779	0.0119743	no
LOC105371030	1.55	1.48	1.71	2.7	2.03	1.79	1.58	1.92	1.54	2.15	0.76	1.11	0.95	1.6	1.18	1.21	1.22	1.4	1.81111	1.28667	-0.4932	0.0119919	no
LOC105373774	0.9	1.34	0.53	1.06	0.84	1	1.08	1.1	0.79	0.62	1.54	1.37	0.97	1.84	1.85	1.67	1.43	1.4	0.96	1.41	0.5546	0.0120456	no
LOC105374786	2.73	1.89	1.51	2.02	1.49	3.47	2.01	2.95	0.95	1.84	0.38	0.81	0.85	2.04	1.3	1.77	0.7	0.81	2.11333	1.16667	-0.8571	0.0120747	no
BGIG9606_55876	7.15	11.6	13.62	11.86	6.59	10.61	19.4	15.66	8.34	15.72	18.67	14.89	19.43	13.25	14.42	17.33	14.59	17.68	11.6478	16.22	0.4777	0.0124682	no
LOC107984485	5.52	6.65	4.71	4.59	5.96	5.77	4.59	6.06	4.47	4.36	4.04	3.89	4.18	4.71	4.98	5	4.8	4.46	5.36889	4.49111	-0.2576	0.0125462	no
LOC107984782	3.72	2.62	3.3	7.38	4.07	3.86	2.72	4.43	3.83	1.52	0.43	0.82	1.05	2.28	3.44	1.34	4.6	3.51	3.99222	2.11	-0.9199	0.0125589	no
TMEM161B-AS1	7.52	7.73	9.5	9.3	7.02	7.43	8.59	9.89	6.33	6.67	4.47	5.1	4.42	7.33	7.64	7.4	6.88	7.84	8.14556	6.41667	-0.3442	0.0125659	no
BGIG9606_67615	2.24	2.69	1.5	1.39	1.88	2.5	2.28	3.4	2.74	1.89	1.42	1.05	1.84	1.28	2.46	1.33	0.97	1.64	2.29111	1.54222	-0.571	0.0125846	no
DPH6-DT	1.89	1.94	2.03	2.23	1.38	1.76	2.02	1.87	2.3	1.73	0.68	0.69	0.88	1.12	2.5	0.79	1.46	1.62	1.93556	1.27444	-0.6029	0.0125992	no
LOC105370877	1.85	1.6	1.55	1.83	1.56	1.96	1.49	1.88	1.82	2.23	3.46	2.32	1.84	1.91	2.23	2.28	2.01	1.96	1.72667	2.24889	0.3812	0.0126611	no
LOC105375337	5.34	5.64	3.79	5.79	3.68	4.8	3.28	4.43	4.9	2.93	3.41	3.36	3.99	4.51	2.63	4.02	3.58	4	4.62778	3.60333	-0.361	0.012728	no
LINC01237	33.1	62.6	27.26	82.39	38.29	39.46	56.2	60.02	57.4	26.68	12.26	61.83	39.05	37.72	18.71	20.04	18.06	26.91	50.7467	29.0289	-0.8058	0.0127312	no
EIF1B-AS1	4.07	4.66	4.77	5.04	4.03	4.57	4.11	4.95	3.94	3.86	3.12	3.18	3.29	4.5	4.38	3.16	3.63	4.63	4.46	3.75	-0.2502	0.0129099	no
LOC101930100	5.44	7.23	4.12	5.63	5.37	6.23	6.17	12.35	2.85	2.53	2.51	2.98	4.12	6.14	2.85	3.77	2.31	2.46	6.15444	3.29667	-0.9006	0.0131537	no
LINC01358	2.7	3.27	4.46	2.91	1.83	2.34	3.04	2.12	2.06	0.89	3.08	0.72	0.8	1.46	1.78	1.99	2.85	1.28	2.74778	1.65	-0.7358	0.0131614	no
MIR3936HG	9.81	9.45	9.85	8.31	8.43	8.38	7.03	6.71	7.79	6.52	3.84	6.22	6.9	9.74	6.2	8.15	5.21	5.59	8.41778	6.48556	-0.3762	0.0132442	no
NNT-AS1	17.11	20.72	19.05	21.52	18.78	19.49	16.05	23.77	20.66	19.03	15.3	17.34	14.17	21.57	15.28	15.39	14.04	16.78	19.6833	16.5444	-0.2506	0.0133734	no
FAM13A-AS1	2.91	3.02	2.89	3.88	2.23	3.52	2.58	2.68	1.99	2.28	1.63	1.48	2.3	2.82	1.99	2.5	2	2.53	2.85556	2.17	-0.3961	0.0133866	no
BGIG9606_68105	4.7	14.1	7.42	7	7	12.71	6.63	14.5	6.81	6.18	4.91	4.74	2.47	6.82	1.35	3.92	1.79	9.95	8.98556	4.68111	-0.9408	0.013388	no
ZBED3-AS1	10.17	12.5	12.24	9.32	10.15	10.48	9.3	10.68	8.71	8.5	6.08	8.21	7.4	9.73	10.27	8.54	10.85	7.06	10.3944	8.51556	-0.2876	0.0134032	no
NEAT1	321.15	312.13	274.14	374.92	379.41	410.28	356.56	366.13	295.23	407.74	440.33	417.32	469.95	637.16	346.92	482.8	354.07	388.67	343.328	438.329	0.3524	0.0137143	no
GABPB1-AS1	2.96	4.28	3.3	3.68	2.5	2.76	3.08	3.26	3.03	2.99	3.9	3.75	3.72	3.36	5.03	4.82	4.61	3.85	3.20556	4.00333	0.3206	0.0138312	no
HDAC2-AS2	1.61	1.4	1.76	1.36	1.41	1.52	1.37	1.81	1.43	1.57	0.85	1.37	1.28	1.56	1.35	0.88	0.72	0.75	1.51889	1.14778	-0.4042	0.0140122	no
LRRC75A-AS1	60.38	66.46	75.44	113.51	61.24	61.68	75.59	92.36	76.06	89.56	131.67	91.86	77.77	90.56	167.03	102.07	204.7	130.27	75.8578	120.61	0.669	0.01403	no
LOC105375363	2.65	3.19	2.41	3.3	3.06	3.55	2.2	3.47	3.1	3.48	3.9	2.91	4.08	5.06	3.95	2.87	4.85	3.44	2.99222	3.83778	0.3591	0.0140607	no
LINC01123	1	0.9	0.76	0.96	0.99	0.95	0.85	1.21	1.03	0.9	1.62	1.67	1.35	1.06	1.32	1.23	1.92	0.91	0.961111	1.33111	0.4699	0.0140779	no
ZFAS1	14.45	11.78	15.8	10.31	10.87	9.04	10.35	10.44	9.71	11.13	24.92	17.96	17.54	15.37	28.41	29.69	46.19	13.84	11.4167	22.7833	0.9968	0.0141679	no
LOC102724832	4.47	5.4	4.52	5.01	4.64	3.77	3.69	4.95	3.8	4.77	2.2	3.52	2.79	4.05	3.85	3.59	3.53	3.99	4.47222	3.58778	-0.3179	0.014229	no
LOC107985851	2.03	2.69	1.76	1.87	2.14	2.16	1.93	2.61	1.83	1.79	1.45	1.6	1.47	2.44	1.35	1.6	1.53	1.91	2.11333	1.68222	-0.3292	0.0142631	no
LOC112268045	2.16	2.47	1.3	1.66	2.6	2.56	2.61	1.95	2.34	3.41	2.15	5.22	4.47	3.51	2.35	2.74	3.19	2.41	2.18333	3.27222	0.5837	0.0143381	no
LOC107984713	1.6	1.21	1.51	1.68	1.38	1.36	1.5	2.42	1.48	1.15	0.97	1.25	1.07	1.27	1.42	1.11	1.04	1.51	1.57111	1.19889	-0.3901	0.0143583	no
BGIG9606_54536	6.13	5.24	6.71	6.01	3.31	9.42	3.29	5.96	4.75	3.7	1.83	5.08	3.28	3.85	2.95	1.92	2.7	6.11	5.64667	3.49111	-0.6937	0.0143614	no
LOC102724804	2.39	2.17	2.69	3.51	1.4	1.75	3.76	3.61	2.43	1.51	1.64	1.8	1.45	1.33	3.01	0.75	1.74	1.88	2.63444	1.67889	-0.65	0.0143631	no
LOC107987272	2.35	2.19	2.17	3.33	2.32	2.3	1.69	2.73	2.04	1.67	1.53	1.65	1.73	2.15	1.95	2.05	1.77	2.18	2.34667	1.85333	-0.3405	0.0144372	no
BGIG9606_65576	1.08	1.51	1.36	1.92	1.95	1.99	1.31	2.14	1.98	0.78	0.45	1.37	1.54	1.51	0.91	1.02	0.96	1.87	1.69333	1.15667	-0.5499	0.01445	no
LOC107984916	0.88	1.29	1.56	0.91	1.31	1.45	1.5	1.13	1.25	1.78	4.9	1.61	1.77	1.44	2.19	2.64	3.45	1.93	1.25333	2.41222	0.9446	0.0145004	no
DIO3OS	12.89	12.53	16.28	13.13	12.49	8.39	11.2	13.11	13.24	19.44	32.59	19.1	16.18	9.81	30.43	26.98	50.44	19.6	12.5844	24.9522	0.9875	0.0145355	no
BGIG9606_46214	5.77	6.38	2.11	9.76	5.19	8.44	5.01	11.4	7.46	4.97	4.41	3.72	2.57	5.17	4.24	1.7	3.41	5.02	6.83556	3.91222	-0.8051	0.0147706	no
BGIG9606_55889	3.95	3.59	3.61	4.88	4.58	4.85	4.01	4.45	4.06	3.44	3.24	3.99	3.79	4.22	3.45	3.5	3.82	3.68	4.22	3.68111	-0.1971	0.0148702	no
LOC105373785	7.31	7.49	7.15	12.14	5.7	7.49	8.74	8.3	7.75	5.98	4.33	6.93	5.37	7.53	6.96	5.35	5.27	7.03	8.00778	6.08333	-0.3965	0.0149357	no
LOC105371312	3.59	4.03	3.47	5.39	4.58	4.71	5.8	3.03	3.58	4.37	5.14	4.58	6.51	5.4	5.34	6.28	5.77	4.66	4.24222	5.33889	0.3317	0.0149553	no
LOC107985246	10.53	10.05	8.75	8.35	8.51	10.73	7.08	7.86	9.98	6.23	2.82	10.95	6.05	10.47	4.02	4.33	4.06	5.95	9.09333	6.09778	-0.5765	0.0149562	no
NORAD	76.54	83.99	70.37	80.47	72.52	74.25	76.39	94.64	79.65	74.2	73.08	82.23	60.72	72.15	67.27	64.85	63.6	70.7	78.7578	69.8667	-0.1728	0.0150764	no
LOC653160	1.81	1.44	1.49	1.21	1.68	1.17	1.24	1.91	2.35	1.2	0.77	1.7	0.81	1.43	1.18	0.73	1.09	1.25	1.58889	1.12889	-0.4931	0.0151457	no
ARHGAP5-AS1	1.14	1.16	1.39	0.98	1.44	0.61	1.4	1.37	1.02	1.53	1.41	1.89	1.23	1.44	3.29	2.24	1.58	3.3	1.16778	1.99	0.769	0.0152554	no
SNHG12	6.71	6.49	4.87	7.88	7.5	6.56	7.16	8.11	6.46	5.99	8.42	10.43	10.89	8.64	13.58	12.16	20.58	9.58	6.86	11.1411	0.6996	0.0152575	no
LOC112267955	2.42	1.77	1.2	2.17	1.52	1.69	1.02	2.02	1.16	0.85	0.83	0.95	1.26	1.45	1.16	1.39	1.21	1.3	1.66333	1.15556	-0.5255	0.0153528	no
BGIG9606_58484	0.83	0.66	0.7	1.35	0.56	1.3	0.63	1.01	0.64	1.12	0.7	1.94	0.77	1.25	2.18	1.37	1.63	1.55	0.853333	1.39	0.7039	0.0153899	no
BGIG9606_37474	4.09	5.57	3.92	5.95	4.93	4.97	4.02	4.62	5.14	4.17	3.29	2.6	3.51	6.01	3.3	3.04	2.97	4.12	4.80111	3.66778	-0.3885	0.0155458	no
BGIG9606_46057	1.13	0.72	0.92	0.96	0.83	1.01	0.97	1.09	0.97	0.92	1.16	0.88	1.23	1.2	1.04	1.24	1.43	1.28	0.955556	1.15333	0.2714	0.0155924	no
BGIG9606_46158	2.6	2.2	2.29	3.57	1.54	2.18	1.52	2.74	2.52	1.6	2.49	2.59	1.35	1.71	0.61	0.89	1.23	1.29	2.35111	1.52889	-0.6209	0.0156327	no
LOC105372802	0.8	0.58	1.53	0.88	0.64	0.47	0.82	0.64	0.65	0.51	1.36	1.06	1.08	1.15	1.71	1.23	2.21	1.34	0.778889	1.29444	0.7328	0.0156721	no
BGIG9606_68151	0.46	0.53	0.79	0.91	0.51	1.08	1.31	0.84	1.59	1.29	1.63	1.58	2.19	2.06	1.01	0.76	1.24	1.2	0.891111	1.44	0.6924	0.0157303	no
BGIG9606_58197	1.33	1.11	0.89	1.41	1.55	1.1	0.69	2.75	1.64	2.46	1.39	4.37	1.22	2.93	2.35	3	1.59	2.64	1.38556	2.43889	0.8158	0.0159975	no
BGIG9606_37922	1.2	1.46	1.1	1.31	1.16	1.36	1.19	1.38	1.43	0.91	1.17	0.97	1.27	1.23	0.97	1.06	1.12	1.32	1.28778	1.11333	-0.21	0.0161846	no
RORA-AS1	2.03	2.45	1.88	2.76	1.72	2.17	1.52	2.71	2.19	1.93	2.02	1.67	1.6	2.12	1.45	0.78	0.99	1.83	2.15889	1.59889	-0.4332	0.0162449	no
NRAV	2.59	3.18	2.02	2.79	2.96	2.91	2.38	2.29	2.79	3.85	2.15	2.24	3.55	4.03	5.44	4.06	4.99	3.58	2.65667	3.76556	0.5032	0.0163047	no
LOC107985561	2.12	4.66	5.7	7.11	4.5	4.07	5.93	4.65	5.55	2.28	3.09	3.43	1.8	6.13	2.18	3.48	3.78	2.86	4.92111	3.22556	-0.6094	0.0163695	no
LINC00539	0.7	1.06	1.08	0.94	0.89	0.81	1.08	1.24	0.89	0.93	0.88	1.13	1.28	1.21	1.52	1.21	1.24	1.44	0.965556	1.20444	0.3189	0.0164669	no
LOC100128288	1.61	1.56	1.65	1.53	1.41	1.87	1.31	1.52	1.73	1.16	0.64	1.02	1.47	1.33	2.04	0.94	0.84	0.87	1.57667	1.14556	-0.4608	0.0164835	no
LINC01238	2.15	5.05	1.79	2.83	3.05	2.13	2.67	3.76	1.99	0.81	0.85	3.3	2.34	1.82	1.9	1.62	0.98	1.13	2.82444	1.63889	-0.7852	0.0165848	no
LOC112268134	2.67	1.75	1.57	2.06	1.76	1.72	3.34	2.29	1.75	2.87	0.97	0.87	1.04	1.39	1.18	1	1.51	1.34	2.10111	1.35222	-0.6358	0.016648	no
LOC107987071	0.52	0.92	0.67	0.95	0.48	0.68	0.83	0.47	1.29	1.78	1.14	0.5	1.84	1.41	1.09	1.26	1.41	0.68	0.756667	1.23444	0.7061	0.0166493	no
LOC105371716	1.88	1.94	2.09	3.36	1.72	3.29	1.44	1.6	2.02	1.26	0.38	1.62	2.08	1.32	1.58	0.68	1.11	2.05	2.14889	1.34222	-0.679	0.0166629	no
BGIG9606_44072	0.71	0.9	0.76	1.31	0.68	1.03	0.59	0.84	1.08	0.76	0.92	1.28	1.19	0.97	1.24	1.32	1.4	1.43	0.877778	1.16778	0.4118	0.016683	no
LOC107985484	0.62	0.45	0.53	0.77	0.73	0.46	0.59	0.75	0.74	1.88	0.82	1.04	0.83	0.98	0.61	0.92	1.09	0.78	0.626667	0.994444	0.6662	0.0167462	no
LOC107985375	4.17	3.57	4.7	6.25	3.24	4.5	4.35	6.27	5.18	3.55	1.8	4.03	4.52	3.9	3.5	3	2.73	4.28	4.69222	3.47889	-0.4316	0.0169397	no
LINC01750	1.17	0.73	0.77	0.49	1.11	0.45	1.03	0.62	0.77	1.35	0.52	1.05	1.12	0.97	1.11	1.69	1.24	1.52	0.793333	1.17444	0.566	0.0171153	no
CASC15	12.51	10.39	8.66	16.9	9.77	14.6	8.8	15.25	11.45	3.43	4.44	13.12	12.6	11.35	4	8.85	5.3	6.37	12.0367	7.71778	-0.6412	0.017574	no
OSMR-AS1	11.08	12.06	10.62	7.66	10.46	6.87	5.55	9.21	7.06	9.99	25.62	16.89	9.5	11.54	17.45	19.1	15.07	7.45	8.95222	14.7344	0.7189	0.0176029	no
LOC107986853	0.86	0.84	0.92	0.73	0.89	0.5	0.63	0.75	0.95	1.31	0.68	0.96	0.84	1.34	0.78	1.38	1.77	1.21	0.785556	1.14111	0.5387	0.0178579	no
LOC101928669	7.48	7.55	4.1	7.12	4.44	5.95	6.77	11.96	4.37	5.05	1.93	2.33	4.19	9.03	2.44	3.1	2.13	3.42	6.63778	3.73556	-0.8294	0.0178735	no
LINC01089	14.12	16.15	14.78	12.96	12.64	11.97	9.67	12.49	11.08	10.7	10.27	7.19	8.36	10.1	14.57	8.67	12.74	9.65	12.8733	10.25	-0.3288	0.0182089	no
TPT1-AS1	56.09	58.37	46.89	65.56	49.48	51.51	35.45	53.34	44.31	33.93	39.37	43.88	40.61	49.85	43.26	47.88	36.69	43.95	51.2222	42.1578	-0.281	0.0182162	no
LOC101928631	1.64	2.44	1.58	1.62	1.47	2.11	1.79	2.34	1	0.69	1.28	0.97	1.12	1.22	1.88	0.87	1.94	1.13	1.77667	1.23333	-0.5266	0.0184823	no
BGIG9606_51752	1.73	2.12	1.53	1.73	2.15	1.76	1.94	2.48	1.35	1.7	1.23	1.45	1.75	1.85	1.26	1.15	0.99	1.74	1.86556	1.45778	-0.3558	0.0184828	no
LOC107984737	8.48	8.26	7.36	9.37	8.27	9.58	4.92	7.99	7.7	3.27	2.73	6.15	7.39	10.82	4.19	4.39	3.54	6.01	7.99222	5.38778	-0.5689	0.0187907	no
LOC100506178	1.96	1	0.97	1.17	2.87	1.11	1.54	2.49	1.19	1.56	2.5	2.59	2.04	2.63	2.08	2.49	4.58	2.4	1.58889	2.54111	0.6774	0.0189095	no
MKLN1-AS	10.36	13.62	10.04	12.57	13.79	12.13	9.69	9.89	9.58	8.05	10.09	7.85	8.53	10.13	11.07	10.9	8.78	9.62	11.2967	9.44667	-0.258	0.0191681	no
LOC100507403	0.38	0.5	0.46	0.24	0.97	0.32	0.62	0.69	0.39	0.58	0.84	0.62	0.96	1.98	0.89	0.49	1.2	1.09	0.507778	0.961111	0.9205	0.0192793	no
BGIG9606_49584	2.95	1.95	1.11	0.88	1.81	2.79	2.15	2.82	1.54	0.46	1.16	0.3	1.23	1.17	0.68	1.51	0.35	2.76	2	1.06889	-0.9039	0.0194193	no
LOC105370265	1.53	0.95	2.13	1.43	2.68	1.16	1.26	1.89	1.99	2.32	0.31	0.4	0.35	1.1	1.28	0.83	0.67	1.2	1.66889	0.94	-0.8282	0.0194264	no
BGIG9606_53054	5.69	4.03	3.49	5.45	5.43	8.25	5.61	5.99	3.8	1.84	0.37	6	5.71	4.99	0.49	2.8	0.89	3.6	5.30444	2.96556	-0.8389	0.0195126	no
NRSN2-AS1	1.81	1.91	2.28	1.76	1.64	1.62	2.03	1.37	1.81	1.29	0.75	1.23	1.16	1.41	2.07	1.88	1.41	1.35	1.80333	1.39444	-0.371	0.0198793	no
UBA6-AS1	3.49	4.65	5.42	4.83	4.19	3.63	3.72	5.37	3.51	3.81	3.31	2.46	2.75	3.38	4.58	3.21	3.61	3.88	4.31222	3.44333	-0.3246	0.0198963	no
BGIG9606_43841	2.76	2.92	3.9	4.07	3.3	4.82	6.17	3.23	3.87	2.24	3.43	2.77	1.82	2.86	3.63	0.55	1.88	4.06	3.89333	2.58222	-0.5924	0.0199692	no
LOC105371026	1.43	1.33	1.53	0.98	1.47	1.57	0.97	0.86	0.85	1.78	2.39	1.6	1.04	1.97	1.08	1.77	2.07	1.5	1.22111	1.68889	0.4679	0.019974	no
FAM27E4	0.88	1.24	0.65	0.73	1.05	0.52	0.49	0.18	1.08	0.95	1.11	1.1	1.15	1.76	2.18	1.49	0.82	0.77	0.757778	1.25889	0.7323	0.0199834	no
LOC107987052	1.93	1.56	1.2	1.97	1.5	2.22	1.09	1.87	1.65	0.88	0.52	0.97	0.69	1.46	0.87	1.85	1.19	1.83	1.66556	1.14	-0.547	0.0200339	no
LINC01534	2.12	1.98	1.56	1.89	2.01	1.53	1.02	1.51	0.85	0.97	0.75	0.76	0.9	1.5	1.19	1.72	1.34	0.98	1.60778	1.12333	-0.5173	0.0200449	no
LOC101927151	4.59	5.05	4.83	5.35	4.56	5.01	3.82	5.43	4.17	4.11	5.19	5	5.34	6.08	7.18	5.49	7.01	6.47	4.75667	5.76333	0.277	0.0205974	no
BGIG9606_55898	2.4	3.05	3.72	3.05	3.05	1.83	2.12	2.32	2.95	1.64	2.1	2.72	1.3	1.58	3.09	1.97	2.1	1.63	2.72111	2.01444	-0.4338	0.020648	no
RAB30-AS1	13.01	13.94	12.82	12.24	10.37	11.09	6.14	9.25	10.34	6.75	7.46	7.42	5.43	10.79	10.59	9.78	9.55	8.19	11.0222	8.44	-0.3851	0.0209134	no
LOC107984886	6.54	3.88	5.97	9.31	3.01	5.75	4.14	4.07	4.46	3.77	6.46	3.09	2.68	3.23	2.16	2.62	1.92	3.09	5.23667	3.22444	-0.6996	0.0209476	no
BGIG9606_47399	2.33	3.23	3.68	2.58	2.53	2.53	2.67	2.67	2.59	2.19	2.71	2.11	2.1	2.23	2.37	2.32	2.47	2.55	2.75667	2.33889	-0.2371	0.0213831	no
LOC102724727	2.46	1.12	1.62	1.44	1.96	2.25	2.57	0.52	1.36	3.03	3	1.88	1.85	2.59	1.89	2.07	3.01	2.49	1.7	2.42333	0.5115	0.0216533	no
LINC02080	1.22	1.39	1.09	1.46	1.98	1.41	1.31	1.51	1.25	1.3	0.72	1	1.01	1.42	1.4	1.03	0.94	1.18	1.40222	1.11111	-0.3357	0.0217076	no
LOC101929575	1.24	1.43	1.04	1.47	1.33	1.18	0.94	1.35	1.11	0.9	1.04	1.17	0.89	1.28	1.13	1.07	0.93	0.95	1.23222	1.04	-0.2447	0.021767	no
LOC100130027	2.45	2.49	1.93	2.38	2.59	2.57	2.56	2.47	2.99	2.38	1.55	2.74	1.28	2.42	1.96	1.66	1.76	2.33	2.49222	2.00889	-0.311	0.0220454	no
LOC105371450	1.3	1.47	1.39	1.56	1.05	1.82	1.22	1.24	1.44	1.12	4.67	1.88	1.85	1.17	4.02	3.63	4.45	1.88	1.38778	2.74111	0.982	0.0222067	no
LOC102546294	3.86	4.35	3.97	5.82	4.57	3.51	4.48	5.33	4.88	3.48	3.11	3.91	2.03	4.85	4.31	3.85	3.24	3.78	4.53	3.61778	-0.3244	0.0224394	no
LOC105371159	5.64	4.58	3.91	5.58	3.85	6.23	3.14	6.49	3.69	4.19	3.38	3.46	3.45	4.54	3.7	2.34	3.14	4.08	4.79	3.58667	-0.4174	0.0225805	no
LOC105371131	4.48	4.08	4.2	5.02	3.89	4.44	3.19	3.12	3.35	3.22	3.55	2.05	2.51	2.81	3.68	3.69	3.53	3.9	3.97444	3.21556	-0.3057	0.0225888	no
LOC100506368	5.11	6.41	4.7	7.26	5.81	6.96	4.7	5.71	4.84	4.23	5.01	5.03	5.08	6.11	3.85	3.81	4.02	4.96	5.72222	4.67778	-0.2908	0.0227875	no
BGIG9606_44675	2.29	1.43	1.51	1.24	2.1	2.03	1.49	1.34	0.96	0.78	0.48	1.81	1.04	1.53	1.15	1.18	0.67	1.17	1.59889	1.09	-0.5527	0.0229469	no
CKMT2-AS1	6.13	7.97	8.82	8.74	7.02	7.87	8.31	7.52	7.33	5.42	5.18	5.62	6.32	7.21	8.86	6.52	7.37	6.29	7.74556	6.53222	-0.2458	0.0229566	no
LOC105372480	2.92	4.08	2.67	3.18	3.59	4.09	4.17	4.55	3.69	3.36	3.52	4.14	5.39	4.64	4.93	4.38	6.19	4.66	3.66	4.57889	0.3232	0.022991	no
LOC171391	4.65	4.09	2.04	4.65	3.48	3.62	3.01	2.3	4.18	2.25	1.56	2.08	2.53	4.26	2.79	1.67	2.55	2.91	3.55778	2.51111	-0.5027	0.0230603	no
MIR4435-2HG	39.19	39.17	37.23	34.88	36.98	31.94	43.08	42.97	35.8	37.59	44.99	62.42	58.03	41.14	34.77	45	58.73	43.42	37.9156	47.3433	0.3204	0.023146	no
LOC105372485	1.78	1.6	2.06	1.51	2.24	1.47	0.81	1.28	1.23	1.42	0.76	1.19	0.63	1	1.54	1.37	0.61	1.23	1.55333	1.08333	-0.5199	0.0232231	no
BGIG9606_37692	3.99	4.54	4.05	4.14	4.25	4.56	4.18	4.21	4.76	3.94	3.12	3.71	3.88	4.63	3.25	3.24	3.4	4.6	4.29778	3.75222	-0.1958	0.0235469	no
DLGAP4-AS1	21.34	30.13	25.27	15.1	28.39	14.83	12.68	14.01	13.7	12.25	16	11.65	12.19	13.72	13.79	14.7	12.1	11.12	19.4944	13.0578	-0.5782	0.0236017	no
TBX2-AS1	2.67	1.73	3.1	2.29	2.69	3.3	2.74	2.35	2.97	2.31	1.59	1.89	1.78	2.9	2.07	2.16	1.92	2.53	2.64889	2.12778	-0.316	0.0236248	no
CYTOR	63.4	69.37	64.02	61.29	66.2	58.34	71.14	78.75	66.02	60.58	89.71	131.59	126.37	79.11	59.28	92.49	119.45	71.8	66.5033	92.2644	0.4723	0.0239516	no
LINC02256	12.34	15.16	10.78	21.21	14.61	15.11	14.38	17.18	14.06	14.25	7.66	13.42	10.4	15.9	10.7	7.71	5.89	14.37	14.9811	11.1444	-0.4268	0.0241532	no
LOC105372639	12.8	12.53	12.51	16.26	10.05	17.95	13.57	15.44	11.91	8	5.19	10.85	12.46	13.58	7.67	9.49	14.05	12.54	13.6689	10.4256	-0.3908	0.0243547	no
ZNF529-AS1	3.7	6.14	4.03	5.06	4.74	4.38	3.44	4.26	3.34	3.25	3.44	3.93	3.45	3.49	3.42	3.72	3.16	3.83	4.34333	3.52111	-0.3028	0.0243672	no
LINC01592	1.93	0.88	1.71	1.7	2.82	2.27	1.54	1.15	1.64	2.39	1.33	1.58	2.49	2.72	3.1	3.09	3.39	2.27	1.73778	2.48444	0.5157	0.024368	no
LOC100507507	11.27	10.01	13.67	10.03	12.62	12	11.86	10.79	10.45	12.63	7.95	10.79	10.73	9.84	8.23	10.04	6.36	9.32	11.4111	9.54333	-0.2579	0.0245465	no
LINC01465	1.19	1.87	1.38	1.81	1.68	1.35	1.72	1.94	1.72	1.61	1.92	1.46	1.79	2.56	2.23	1.89	2.58	2.18	1.62889	2.02444	0.3136	0.0246927	no
LOC102724517	1.92	2.07	2.36	2.67	2.41	2.58	2.14	3.46	2.51	2.78	3.3	3.33	2.59	2.97	2.46	2.78	3.46	2.73	2.45778	2.93333	0.2552	0.0247189	no
LOC107985034	1.88	1.4	1.63	1.59	1.84	1.31	1.26	1.67	0.78	1.76	1.46	1.5	1.81	2.22	2.16	2.12	2.09	1.61	1.48444	1.85889	0.3245	0.0247857	no
LINC01094	1.56	0.74	1.05	1.17	1.4	0.56	0.87	0.88	0.84	3.43	0.8	0.6	2.19	2.31	2.01	1.68	1.43	1.74	1.00778	1.79889	0.8359	0.024809	no
LINC00654	2.04	1.54	1.05	2.08	1.35	1.7	1.76	1.94	1	0.83	0.87	0.64	1.51	1.6	1.13	0.62	0.83	1.89	1.60667	1.10222	-0.5437	0.0250211	no
LOC105375981	1.94	1.63	2.14	1.89	1.82	1.68	1.38	2.16	1.84	2.14	2.44	1.97	2	1.99	2.44	2.19	1.72	2.09	1.83111	2.10889	0.2038	0.0251336	no
LOC101929679	2.42	3	1.94	3.08	2.37	3.34	2.16	2.58	1.88	2.34	2.6	2.8	3.58	3.56	5.51	3.73	5.08	2.9	2.53	3.56667	0.4954	0.0253129	no
LOC105375630	11.71	14.02	12.68	11.43	11.69	11.79	9.37	10.13	8.15	7.4	8.83	10.76	5.73	8.93	12.69	9.44	9.98	6.61	11.2189	8.93	-0.3292	0.0254562	no
LOC100499489	1.67	1.63	1.94	1.83	1.81	2.05	1.84	2.01	1.94	2.38	0.68	1.46	1.62	1.45	1.06	1.5	1.01	1.58	1.85778	1.41556	-0.3922	0.0255249	no
BGIG9606_43810	2.3	2.27	3.1	2.56	2.09	2.31	5	3.08	2.91	1.72	9.16	3.63	3.99	2.61	7.71	5.4	8.06	4.81	2.84667	5.23222	0.8782	0.0255761	no
BGIG9606_37214	1.79	1.77	1.57	1.99	1.78	2.11	1.47	1.57	1.73	0.67	1.75	1.68	1.51	1.86	1.29	1.31	1.35	1.28	1.75333	1.41111	-0.3133	0.0257776	no
LOC100505555	1.31	1.8	2.1	2.6	1.23	2.17	1.86	1.77	1.37	1.38	1.12	1.45	1.54	1.94	0.96	1.21	1.01	1.53	1.80111	1.34889	-0.4171	0.0261398	no
LINC02604	2.4	2.43	3.23	2.04	1.87	1.75	1.1	2.8	2.04	1.83	0.99	0.94	1.11	1.21	2.34	2.5	1.2	1.25	2.18444	1.48556	-0.5563	0.0262126	no
LOC105377348	1.73	1.4	2.07	1.98	2.05	2.24	1.78	2.03	1.25	2.24	2.1	1.63	1.74	2.91	2.39	2.43	2.52	2.35	1.83667	2.25667	0.2971	0.0263017	no
BGIG9606_53591	6.06	4.87	3.79	3.57	4.67	3.45	2.17	3.81	3.9	2.87	3.75	2.42	2.01	3.8	3.34	2.83	2.92	3.05	4.03222	2.99889	-0.4271	0.0263115	no
LOC105374749	5.28	5.12	4.43	5.51	5.25	4.91	4.72	5.2	5.6	5.59	5.15	4.49	3.39	5.27	3.49	3.56	3.96	4.13	5.11333	4.33667	-0.2377	0.026476	no
EPB41L4A-AS1	2.07	1.77	3.64	3.59	2.88	2.63	2.38	3.02	3.27	3.49	5.49	4	2.99	2.88	2.44	4.73	4.47	3.54	2.80556	3.78111	0.4305	0.0264867	no
BGIG9606_45095	5.79	4.26	5	2.24	4.31	3.03	3.38	2.23	2.94	2.23	2.59	2.99	2.07	2.35	2.62	4.39	1.02	1.35	3.68667	2.40111	-0.6186	0.0264974	no
LOC112268474	0.68	0.9	0.51	0.88	0.76	1	0.61	0.87	0.9	0.85	1.62	0.97	1	1.55	0.89	0.98	0.92	0.87	0.79	1.07222	0.4407	0.0266134	no
BGIG9606_55662	4.01	1.2	1.16	4.06	2.86	2.36	1.82	3.84	2.89	1.8	1.79	2.34	0.83	1.7	0.99	1.81	0.85	2.35	2.68889	1.60667	-0.7429	0.0266143	no
LINC01473	2.12	2.9	2.54	2.52	2.09	2.02	2.42	2.65	2.15	1.62	1.53	2.1	1.24	1.92	2.89	1.65	2.31	1.87	2.37889	1.90333	-0.3218	0.0267333	no
LINC01376	3.24	4.44	3.81	2.79	3.26	2.22	2.2	2.23	2.33	1.9	2.22	1.44	2.38	2.9	2.17	2.59	1.66	2.33	2.94667	2.17667	-0.437	0.0268692	no
BGIG9606_68021	2.41	3.87	2.22	3.11	2.49	3.48	2.68	4.46	2.6	1.58	0.9	2.51	2.48	2.03	3.56	1.42	2.3	2.6	3.03556	2.15333	-0.4954	0.027215	no
FAM99B	10.65	12.74	10.5	15.26	10.14	13.21	8.09	11.5	10.97	9.76	7.79	10.74	10.62	10.32	8.26	8.49	9.09	10.4	11.4511	9.49667	-0.27	0.0275292	no
LOC101927372	5.28	4.97	5.71	4.51	4.76	4.18	4.75	5.42	5.59	2.57	3.61	5.17	2.78	3.77	3.24	4.67	5.82	4.37	5.01889	4	-0.3274	0.0275463	no
BGIG9606_57486	2.67	3.07	1.92	2.76	2.51	3.2	2.44	2.33	2.18	1.56	1.72	2.06	2.05	2.19	2.35	2.44	2.77	1.91	2.56444	2.11667	-0.2769	0.0276185	no
C1RL-AS1	4.58	4.82	4.82	5.5	5.37	4.37	6.23	5.18	4.96	4.98	5.46	4.68	5.41	7.17	8.99	6.5	8.78	6.75	5.09222	6.52444	0.3576	0.027733	no
LOC100506730	1.95	2.59	1.64	2.07	2.17	1.82	1.69	1.88	2.14	1.37	2	1.21	1.48	1.68	1.58	1.68	1.61	2.24	1.99444	1.65	-0.2735	0.0277377	no
ZBTB11-AS1	1.4	1.75	1.26	1.28	1.79	1.4	1.1	1.7	1.29	1.44	1.25	1.18	1.05	1.2	1.36	0.86	1.36	1	1.44111	1.18889	-0.2776	0.0279664	no
MIR193BHG	7.89	9.86	7.6	10.17	6.64	9.22	5.77	11.98	5.54	5.62	5.97	5.49	5.37	5.92	7.87	5.23	8.91	5.59	8.29667	6.21889	-0.4159	0.0280682	no
LOC100507006	4.36	4.79	3.4	3.2	3.73	3.23	2.83	3.57	2.6	2.18	1.87	1.94	2.28	3.2	4.03	2.75	3.58	2.42	3.52333	2.69444	-0.387	0.0281092	no
C14orf178	1.41	0.85	1.32	1.08	0.93	1.47	1.22	1.61	1.31	0.74	1.61	2.01	1.82	2.18	1.95	1.73	1.7	1.22	1.24444	1.66222	0.4176	0.0283808	no
LOC107985012	1.5	1.86	1.35	2.03	1.68	2.04	1.46	2.51	2.34	1.24	0.89	1.98	1.69	2.25	0.71	1.08	0.57	1.25	1.86333	1.29556	-0.5243	0.0285171	no
BGIG9606_41621	4.42	6.53	5.87	5.53	2.41	3.83	4.18	7.11	4.69	6.69	5.73	5.09	6.25	9.14	7.26	5.89	8.85	4.88	4.95222	6.64222	0.4236	0.0286649	no
LOC101929098	1.45	1.26	1.51	2.97	1.17	1.97	1.3	2.58	1.58	1.97	1.14	0.97	1.26	1.33	0.54	0.81	0.67	1.48	1.75444	1.13	-0.6347	0.0287517	no
BGIG9606_52251	1.9	2.76	2.49	3.43	2.02	3.07	1.82	3.14	2.23	1.63	1.46	2.51	2.03	2.46	1.79	1.59	1.92	2.31	2.54	1.96667	-0.3691	0.028912	no
GAPLINC	0.62	0.85	0.75	1.09	0.55	0.4	0.29	0.57	0.3	1.34	2.08	1.37	0.64	0.77	0.37	1.38	1.06	0.74	0.602222	1.08333	0.8471	0.0290706	no
BGIG9606_48629	1.6	1.96	1.27	2.45	1.57	2.26	1.34	2	1.74	1.84	1.08	1.41	1.26	1.88	1.39	1.13	0.99	1.52	1.79889	1.38889	-0.3732	0.0292604	no
LOC112268177	3.34	2.91	2.4	3.12	2.63	3.14	2.4	2.83	2.4	1.91	6.14	4.68	3.74	3.53	3.37	4.74	4.29	2.72	2.79667	3.90222	0.4806	0.0292984	no
LOC112268422	0.93	0.73	1.22	0.81	0.86	0.63	0.87	1.02	0.97	0.87	1.53	0.92	0.9	1.01	1.16	1.26	1.27	1.11	0.893333	1.11444	0.3191	0.0294191	no
LOC102724330	1.91	2.43	2.01	2.99	2.21	2.84	2.22	2.1	2.37	1.74	0.93	1.64	1.63	2.29	2.06	1.25	2.04	2.74	2.34222	1.81333	-0.3692	0.0295206	no
LOC101927829	2.16	4.43	4.72	7.09	6.24	1.35	4.23	1.88	2.44	4.63	1.12	2.14	0.92	2.12	2.21	1.6	1.48	1.39	3.83778	1.95667	-0.9719	0.029526	no
BGIG9606_51260	1.28	1.61	1.7	2.38	1.26	1.09	0.68	1.19	0.7	1.56	2.74	2.29	1.04	1.23	2.25	2.06	3.33	1.86	1.32111	2.04	0.6268	0.0295544	no
LOC105369816	1.7	1.42	1.41	1.92	1.57	0.91	1.3	2.42	1.05	0.9	0.6	1.79	1.17	1.07	0.52	1.16	0.61	1.43	1.52222	1.02778	-0.5667	0.0296101	no
LINC00667	10.81	12.58	12.77	11.46	13.22	10.48	16.39	18.32	12.75	11.13	7.09	12.21	10.48	11.41	7.99	11.37	11.25	12.79	13.1978	10.6356	-0.3114	0.0299287	no
BGIG9606_45877	5.89	5.42	9.49	5.71	2.22	4.43	10.76	7.45	4.97	3.86	2.28	4.58	2.53	4.88	4.44	2.54	6.18	3.45	6.26	3.86	-0.6976	0.0299766	no
POT1-AS1	2.97	2.07	1.95	0.93	1.55	2.05	2.91	1.69	0.87	1.82	0.81	1.1	1.02	1.8	0.84	0.82	1.14	1.46	1.88778	1.20111	-0.6523	0.030305	no
NOP14-AS1	4.24	3.98	4.11	3.55	5.06	4.94	4.32	4.59	4.16	5.33	2.17	3.4	2.94	3.92	2.58	3.83	2.95	4.03	4.32778	3.46111	-0.3224	0.0303527	no
MIR497HG	11.08	14.82	14.33	12.44	12.42	13.58	9.23	12.18	10.65	8.57	11.56	10.5	7.69	8.75	13.24	9.79	11.55	11.14	12.3033	10.31	-0.255	0.0305107	no
BACH1-IT2	2.85	2.71	2.16	2.66	2.47	2.45	2.52	2.8	3.16	2.53	5.41	4.06	4.94	3.26	1.76	3.61	4.81	2.97	2.64222	3.70556	0.4879	0.0305682	no
LOC107984322	0.76	1	0.91	0.71	0.86	0.92	0.79	0.97	1.02	1.88	2.1	1.27	0.93	2.51	0.72	1.33	0.93	1.08	0.882222	1.41667	0.6833	0.0307052	no
LOC110091768	3.17	3.27	2.79	2.99	2.46	3.4	2.63	3.47	2.21	2.13	3.27	2.79	1.7	3.13	1.61	2.37	1.74	2.21	2.93222	2.32778	-0.333	0.0308031	no
LOC100130283	6.9	7.07	5.58	9.13	8.2	10.17	6.52	8.39	9.95	7.59	9.08	12.15	13.76	13.52	8.38	11.06	7.22	10.26	7.99	10.3356	0.3713	0.0309007	no
LOC107986457	0.76	0.94	1.03	1.22	0.88	0.87	0.87	1.44	1.04	1.21	2.98	1.32	1.18	1.32	1.24	1.28	1.4	1.68	1.00556	1.51222	0.5887	0.0310432	no
LINC02456	2.91	5.18	4.17	6.72	1.92	4.62	3.21	3.38	4.11	5.91	4.73	4.46	4.36	4.1	13.86	9.57	12.83	6.68	4.02444	7.38889	0.8766	0.031064	no
LOC401261	2.4	4.03	3.6	4.68	3.25	4.91	3.43	4.54	4.31	3.99	0	2.89	2.63	4.16	0	2.37	2.82	3.58	3.90556	2.49333	-0.6475	0.0310707	no
NIPBL-DT	4.09	4.22	3.65	4.63	3.65	5.64	4.65	4.81	5.59	3.59	2.41	4.9	3.1	4.71	3.65	3.39	3.45	4.15	4.54778	3.70556	-0.2955	0.0312349	no
LINC01128	12.67	8.56	8.69	8.59	9.45	9.08	8.76	8.67	8.92	9.81	22.19	17.83	9.58	12.69	9.63	12.8	13.7	9.71	9.26556	13.1044	0.5001	0.0312727	no
ERVK3-1	1.88	0.86	4.21	1.21	1.68	1.36	2.88	1.26	1.26	3.27	3.6	0.86	2.97	1.41	4.89	4.97	6.1	2.88	1.84444	3.43889	0.8988	0.0317321	no
LOC644215	2.85	2.87	1.67	2.49	2.1	2.47	1.78	1.91	1.87	1.47	1.73	1.5	1.39	2.55	1.55	2.14	1.86	1.62	2.22333	1.75667	-0.3399	0.0318516	no
LOC105372482	3.81	3.39	2.9	5.13	3.73	4.96	2.43	2.98	3.68	2.06	3.76	1.98	2.62	2.25	3.08	3.03	3.61	2.75	3.66778	2.79333	-0.3929	0.0319898	no
LOC105371038	1.36	1.34	1.07	1.77	1.75	1.79	1.42	1.83	1.96	1.5	0.92	1.53	1.52	1.47	1.37	1.2	1.07	0.99	1.58778	1.28556	-0.3046	0.0320294	no
SEC24B-AS1	1.53	1.83	1.24	1.87	1.32	1.38	1.14	1.25	1.07	1.08	1.14	1.11	0.94	1.43	0.97	1.41	0.86	1.22	1.40333	1.12889	-0.314	0.0326156	no
BGIG9606_47314	1.33	2.28	1.81	2.87	1.51	1.75	1.48	1.68	1.31	1.22	0.97	1.1	1.07	2.02	1.23	1.12	1.48	1.53	1.78	1.30444	-0.4484	0.032714	no
BGIG9606_42725	28.42	29.79	19.72	23.19	23.48	24.24	19.2	23.8	22.28	15.78	25.02	22.07	17.97	21.78	17.84	17.82	22.66	20.86	23.7911	20.2	-0.2361	0.0328739	no
BAIAP2-DT	2.67	2.75	3.15	3.03	2.96	2.18	2.29	2.21	2.78	2.83	1.16	1.18	1.14	1.77	3.13	1.91	2.61	2.21	2.66889	1.99333	-0.4211	0.0331855	no
LOC105373557	6.53	6.14	5.78	4.3	4.36	4.99	4.18	6.58	5.26	6.99	5.11	13.1	8	5.3	5.49	8.77	7.5	7.24	5.34667	7.5	0.4883	0.0332383	no
LOC105375634	2.48	1.78	2.33	1.85	1.93	2.75	1.5	2.04	1.6	1.22	1.33	1.49	1.76	2.41	1.49	1.34	1.18	1.99	2.02889	1.57889	-0.3618	0.0335551	no
BGIG9606_39174	3.43	7.39	5.11	7.27	3.3	5.13	3.93	4.96	5.05	3.94	8.33	4.49	7.87	9.24	7.65	7.39	15.34	7.33	5.06333	7.95333	0.6515	0.0337336	no
LOC107986361	1.14	1.5	1.81	1.77	1.14	1.12	1.69	1.49	1.2	1.22	1.33	0.86	0.95	1.1	1.45	0.99	1.14	1.36	1.42889	1.15556	-0.3063	0.0337592	no
BGIG9606_55694	0.9	2.51	1.56	3.65	2.71	2.08	2.2	0.59	0.78	1.02	1.4	0	1.01	1	1.07	0.95	0.68	1.72	1.88667	0.983333	-0.9401	0.0338536	no
ARHGEF26-AS1	8.15	9.26	8.17	9.58	7.81	7.48	7.44	7.99	6.59	6.61	5.94	6.67	5.16	8.87	7.16	7.36	7.3	7.66	8.05222	6.97	-0.2082	0.0341345	no
BGIG9606_54389	0.75	0.22	0.86	0.73	0.58	0.89	0.38	0.74	0.98	0.59	1.25	0.59	1.21	1.4	1.64	1.3	0.95	0.54	0.681111	1.05222	0.6275	0.0342087	no
TAPT1-AS1	4.28	4.57	4.11	6.61	4.35	5.36	4.63	5.85	5.2	5.37	2.93	2.55	3.32	4.97	5.2	2.79	3.22	4.71	4.99556	3.89556	-0.3588	0.0342756	no
BGIG9606_52490	1.01	1.43	0.69	0.95	0.96	1.17	0.7	0.73	0.8	0.64	2.52	1.37	1.29	1.18	1.59	1.85	2.42	0.74	0.937778	1.51111	0.6883	0.0345538	no
LOC105373637	3.98	4.9	4.19	5.5	4.29	4.18	3.77	5.13	3.95	3.39	2.45	2.41	3.2	3.86	4.88	4.44	4.21	3.79	4.43222	3.62556	-0.2898	0.0347587	no
AZIN1-AS1	10.34	7.37	8.9	11.64	6.96	11.07	7.89	10.44	8.08	6.65	3.62	6.89	4.07	11.9	7.86	5.76	5.84	8.76	9.18778	6.81667	-0.4306	0.0348151	no
LOC101928711	14.27	5.91	9.19	6.69	11.3	11.32	12.21	9.08	4.83	1.49	2.54	11.66	8.46	7.59	4.61	5.93	5.4	6.69	9.42222	6.04111	-0.6413	0.0350241	no
LOC101929709	18.98	20.09	16.97	23.37	16.34	21.2	16.83	23.62	19.27	19.53	17.29	17.79	16.69	19.05	14.85	17.37	12.89	17.58	19.63	17.0044	-0.2071	0.0350369	no
MALINC1	4.47	5.42	4.89	6.88	5.45	6.93	6.01	7.73	6.3	5.88	4.85	6.39	5.34	5.75	4.05	3.68	3.52	4.45	6.00889	4.87889	-0.3005	0.0351075	no
LOC107987192	3.82	3.92	3.87	5.04	3.55	4.24	3.98	4.95	3.4	4.8	9.97	5.34	4.76	3.85	5.81	5.75	5.52	4.54	4.08556	5.59333	0.4532	0.0352999	no
BGIG9606_39888	0.77	1.37	1.01	1.15	1.04	1.09	0.95	1.05	0.92	0.78	1.54	1.54	1.13	1.33	1.08	1.13	1.67	1.51	1.03889	1.30111	0.3247	0.0353683	no
ILF3-DT	2.83	2.95	3.47	1.95	2.1	3.25	3.57	2.69	2.74	2	1.78	2.16	2.34	2.12	2.82	2.7	2.7	2.31	2.83889	2.32556	-0.2878	0.0355343	no
LOC101929256	1.35	1.6	1.2	2.07	1.7	1.81	1.8	1.98	1.79	1.62	0.97	1.19	1.49	1.4	1.62	1.08	1.29	1.87	1.7	1.39222	-0.2881	0.0357221	no
ZNF674-AS1	1.57	1.64	1.51	1.59	1.23	1.87	1.65	2.04	1.55	1.25	1.66	2.12	1.97	1.95	2.27	2.27	1.91	1.96	1.62778	1.92889	0.2449	0.0357364	no
WT1-AS	5.62	7.19	5.98	7.08	5.66	7.4	6.13	8.53	6.27	6.29	6.75	5.03	3.99	6.9	5.84	4.9	3.98	6.07	6.65111	5.52778	-0.2669	0.0357555	no
ST7-OT4	3.43	5.26	3.85	5.14	4.34	3.87	3.89	3.96	3.53	2.82	2.59	2.59	4.59	3.56	4.13	2.96	4.17	2.99	4.14111	3.37778	-0.2939	0.0362085	no
BGIG9606_56994	14.68	14.56	12.96	16.84	19.77	20.89	18.29	14.86	15.08	13.69	3.56	12.77	15.75	23.05	2.81	6.09	2.18	13.21	16.4367	10.3456	-0.6679	0.0363378	no
PPT2-EGFL8	1.8	1.36	1.41	2.58	2.03	2.05	1.66	2.28	1.79	0.98	0.79	1.22	1.15	1.35	2.19	1.77	1.44	1.92	1.88444	1.42333	-0.4049	0.0365286	no
BGIG9606_55855	1.84	1.69	1.14	1.77	1.62	1.87	1.64	1.78	1.56	1.35	1.57	2.45	1.98	1.98	2.23	2.02	2.3	1.88	1.65667	1.97333	0.2524	0.0369424	no
LOC101928005	10.69	14.21	13.22	12.89	11.34	11.78	11.55	8.27	7.53	6.98	6.63	7.42	8.33	12.64	10.24	10.18	9.43	9.7	11.2756	9.06111	-0.3154	0.0372735	no
BGIG9606_40306	2.16	2.31	2.51	2.8	2.48	3	1.7	2.37	2.8	2.24	1.26	1.79	0.77	2	2.62	1.18	2.46	2.47	2.45889	1.86556	-0.3984	0.0373109	no
LOC105372130	16.15	16.62	14.19	14.95	17.04	13.47	12.2	18.41	13.52	12.4	11.97	10.51	13.71	14.8	14.44	12.29	16.59	9.25	15.1722	12.8844	-0.2358	0.0377335	no
LOC105375795	1.03	1.74	1.73	1.01	2.02	2.02	1.06	1.8	0.73	1.73	0.56	0.5	1.72	0.66	0.73	0.21	0.97	1.12	1.46	0.911111	-0.6803	0.0377712	no
LINC00888	0.34	0.9	1.23	0.73	0.82	0.89	0.81	0.98	0.86	1.46	0.45	0.5	1.19	1.44	1.8	1.33	1.48	1.59	0.84	1.24889	0.5722	0.0380176	no
BGIG9606_48519	0.92	2.11	2.23	2.71	4.46	3.05	1.79	2.9	1.49	1.52	1.02	2.2	1.3	1.97	2.1	1.41	0.73	1.38	2.40667	1.51444	-0.6682	0.0382793	no
LOC107985497	0.67	0.75	0.55	1.08	0.77	1.12	0.72	1.03	0.93	0.64	1.57	1.59	1.39	1.11	0.82	1.05	1.15	0.94	0.846667	1.14	0.4292	0.0383168	no
USP2-AS1	1.08	1.3	0.52	1.58	1.04	0.77	0.84	0.99	1.07	0.69	1.98	2.39	1.34	1.5	0.87	2.04	1.24	1.53	1.02111	1.50889	0.5633	0.0386384	no
LOC100507053	8.79	9.48	8.17	14.07	9.71	11.62	8.24	11.41	10.78	6.59	8.82	9.26	7.53	12.32	7.2	6.24	5.9	9.48	10.2522	8.14889	-0.3313	0.0386969	no
LYRM4-AS1	6.72	7.82	6.38	6.96	5.9	7.72	5.91	6.77	5.69	6.86	8.02	7.43	5.82	6.46	8.21	9.28	9.14	8.3	6.65222	7.72444	0.2156	0.0388192	no
LOC642361	3.09	2.08	2.21	1.94	1.92	1.76	2.9	2.3	2.68	1.96	1.28	2.63	1.79	1.86	1.53	2.15	0.97	2.11	2.32	1.80889	-0.359	0.0389263	no
LY6E-DT	1.75	1.32	2.06	2.3	1.53	1.26	2.19	1.51	2.29	2.71	1.15	0.72	0.92	1.17	1.47	1.26	1.03	0.85	1.80111	1.25333	-0.5231	0.0389358	no
FAM85A	3.19	5.75	4.46	5.42	5.53	7.84	1.51	8.18	2.07	4.88	2.69	4.74	2.01	3.72	1.66	1.86	1.32	2.58	4.88333	2.82889	-0.7876	0.0390629	no
TTC28-AS1	15.45	13.79	13.29	17.11	13.73	14.19	10.39	11.94	12.9	9.78	9.28	12.99	8.75	15.93	11.64	12.28	11.81	10.56	13.6433	11.4467	-0.2533	0.0391679	no
LOC101928118	2.52	2.38	2.47	2.6	2.28	1.7	2.29	2.47	2.15	1.79	1.6	1.2	1.64	2.57	2.41	2.38	1.82	1.86	2.31778	1.91889	-0.2725	0.039271	no
MIR4713HG	2	1.83	1.08	1.67	1.28	1.55	1.92	2.27	1.05	1.06	0.8	0.87	1.39	2.36	0.58	1.3	0.87	0.83	1.62778	1.11778	-0.5423	0.0393807	no
LOC101927021	3.06	1.42	2.81	2.17	2.61	2.95	2.13	2.39	2.01	2.51	1.4	2.03	1.51	2.31	1.95	2.01	1.19	2.06	2.39444	1.88556	-0.3447	0.0395619	no
WARS2-IT1	4.44	4.37	3.35	4.5	3.77	4.14	3.23	3.49	3.03	3.19	3.62	3.74	2.35	3.2	3.63	3.77	2.72	3.07	3.81333	3.25444	-0.2286	0.0398438	no
LOC102723539	1.27	1.22	0.93	1.58	0.94	1.18	0.71	1.22	1	0.86	1.78	1.14	1.52	1.76	1.21	1.59	1.75	1.23	1.11667	1.42667	0.3534	0.0403168	no
LOC101928415	2.07	2.95	1.72	2.33	1.99	1.55	1.47	2	1.51	1.37	1.24	1.46	1.31	1.68	1.76	1.66	1.85	1.64	1.95444	1.55222	-0.3324	0.0403743	no
DANT1	6.93	4.34	6.02	8.28	5.66	7.63	3.67	4.52	3.18	2.13	3.43	3.73	4.51	3.24	5.57	4.86	4.41	4.29	5.58111	4.01889	-0.4738	0.0405633	no
BGIG9606_47061	8.23	8.84	7.96	9.1	8.95	9.56	8.8	9.75	7.64	6.54	9.31	8.85	8	8.43	6.98	6.8	7.5	8.37	8.75889	7.86444	-0.1554	0.0405659	no
LOC285097	2.45	4.93	2.63	8.33	3.1	3.33	4.46	4.3	4.14	2	0.52	6.02	2.71	3.26	1.03	1.21	1.31	3.24	4.18556	2.36667	-0.8226	0.0405937	no
LOC105375521	2.38	2.53	2.3	3.23	2.53	2.38	2.52	3.55	2.3	1.47	1.3	1.68	2.27	2.71	2.39	1.61	1.89	3.2	2.63556	2.05778	-0.357	0.0407675	no
CTBP1-DT	5.59	6.22	5.82	5.83	4.61	5.99	5.68	5.24	7.27	5.93	3.61	4.15	5.12	6.35	5.08	4.08	4.81	5.42	5.80556	4.95	-0.23	0.0408108	no
TCF7L1-IT1	1.45	3.34	2.04	4.87	2.19	4.77	3.31	4.86	3.16	2.83	1.44	3.11	2.96	2.12	1.63	0.94	2.68	2.1	3.33222	2.20111	-0.5983	0.0409182	no
LOC105370567	2.9	2.73	2.19	2.63	2.13	2.63	1.69	2.54	2.21	1.67	1.79	2.42	2.12	2.28	1.95	1.84	2.56	1.69	2.40556	2.03556	-0.2409	0.0410969	no
LOC105377800	5.83	8.13	5.95	10.49	6.45	9.86	5.55	10.22	5.34	6.98	0.82	6.86	3.58	6.4	6.1	4.33	2.33	8.47	7.53556	5.09667	-0.5642	0.0412618	no
LOC107986422	0.78	1.2	0.85	1.11	0.81	1.22	1.1	1.13	1	1	1.09	1.12	1.16	1.38	1.42	1.01	1.22	1.33	1.02222	1.19222	0.2219	0.041645	no
BGIG9606_37681	5.2	5.01	4.02	2.17	6.33	4.52	3.24	5.23	5.62	4.13	8.25	10.8	6.36	8.85	5.87	6.69	5.76	3.06	4.59333	6.64111	0.5319	0.0417313	no
LOC107984298	0.65	1.41	1.27	2.46	1.45	1.63	1.28	1.46	1.03	0.81	2.99	2.15	1.26	1.96	4.54	1.52	3.72	2.73	1.40444	2.40889	0.7784	0.0418188	no
LOC145783	5.64	6.63	6.84	7.42	5.91	6.29	4.49	6.35	5.76	5.31	3.76	3.27	3.59	6.17	7.63	3.89	4.9	5.58	6.14778	4.9	-0.3273	0.0419608	no
CD81-AS1	1.88	1.82	2.07	3.1	1.1	1.12	1.26	1.85	2.03	1.47	0.75	1.63	0.6	1.77	2.09	0.38	0.86	1.03	1.80333	1.17556	-0.6173	0.0421951	no
LOC105377576	1.62	1.48	1.33	1.6	1.37	1.45	1.09	1.3	1.64	1.14	1.17	0.81	1.4	1.47	1.2	1.51	1.2	1.13	1.43111	1.22556	-0.2237	0.042455	no
BGIG9606_40408	1.72	0.84	0.8	2.15	0.64	2.3	0.8	1.61	0.99	1.55	0.77	2.43	1.36	1.49	4.18	2.98	2.92	2.44	1.31667	2.23556	0.7637	0.04253	no
STX16-NPEPL1	5.99	6.05	4.75	5.8	4.91	5.45	3.9	4.51	3.96	3.66	3.49	4.26	3.87	5.55	4.88	4.22	4.46	3.96	5.03556	4.26111	-0.2409	0.042612	no
LOC107986912	3.22	3.24	5.42	6.79	4.07	5.93	1.93	5.94	3.6	4.71	0.81	4.62	1.74	1.7	4.03	2.06	1.68	4.13	4.46	2.83111	-0.6557	0.0426407	no
GNAS-AS1	1.45	1.8	0.94	2.14	1	2.27	1.3	1.71	1.21	0.81	0.97	1.26	1.16	1.35	1.17	0.94	1.48	1.1	1.53556	1.13778	-0.4325	0.0426657	no
LOC100289061	2.35	2.83	2.55	5.78	4.83	4.81	5.4	3.15	5.56	4.3	4.86	7.25	6.56	6.1	6.14	5.22	4.03	4.63	4.14	5.45444	0.3978	0.0427101	no
GATA2-AS1	11.04	9.99	10.55	12.38	11.18	10.46	9.16	11.27	11.36	9.55	6.27	10.83	7.26	9.81	12.34	9.6	9.44	8.55	10.8211	9.29444	-0.2194	0.0428871	no
LINC01000	77.38	70.4	65.38	52.55	57.01	72.04	44.14	54.86	52.96	48.15	44.07	60.26	54.51	61.15	56.95	46.08	47.27	38.19	60.7467	50.7367	-0.2598	0.0429514	no
BGIG9606_55481	1.86	1.6	2	3.21	1.74	2.35	2.26	1.86	2.1	1.38	1.41	1.16	2	2.19	2.19	1.6	1.26	1.7	2.10889	1.65444	-0.3501	0.0429956	no
LCMT1-AS1	1.84	2.13	2.2	2.18	1.22	2.67	2.05	1.84	1.56	1.03	1.64	1.52	1.26	1.74	1.58	2.1	1.94	1.37	1.96556	1.57556	-0.3191	0.0437073	no
INTS6-AS1	2.32	2.75	2.42	3.61	2.09	2.63	2.44	3.03	2.61	2	1.5	1.81	2.44	2.96	2.33	2.51	2.06	2.25	2.65556	2.20667	-0.2671	0.0444646	no
ITFG2-AS1	2.39	2.96	2.02	3.66	2.48	2.66	1.88	1.86	2.23	2.12	1.29	0.92	1.57	1.9	2.5	2.69	2.05	1.87	2.46	1.87889	-0.3888	0.0455778	no
LOC105376384	3.03	2.22	1.99	2.48	3.63	1.43	1.71	2.43	2.97	3.74	3.29	1.9	2.24	3.25	4.43	4.87	4.73	2.2	2.43222	3.40556	0.4856	0.0456182	no
LINC02600	4.15	3.67	7.21	5.33	4.24	5.61	2.57	3.84	6.85	8.64	17.19	5.29	3.38	4.2	11.89	9.19	11.74	4.92	4.83	8.49333	0.8143	0.0457315	no
BGIG9606_36706	1.91	1.93	2.29	3.18	1.69	3.16	1.14	3.28	2.18	3.1	2.4	1.57	3.05	4.91	2.6	4.3	4.64	2.99	2.30667	3.28444	0.5098	0.0460411	no
LOC102606465	7.04	6.56	4.98	11.47	7	8.75	7.55	8.68	6.29	7.05	8.89	8.22	8.63	10.64	11.86	9.94	7.92	11.21	7.59111	9.37333	0.3043	0.0463867	no
LOC102724615	12.11	10.84	8.29	15.13	11.25	12.97	11.06	15.4	10.42	11.36	5.33	9.43	10.96	13.04	8.51	10.14	6.71	10.61	11.9411	9.56556	-0.32	0.0464767	no
PRR34	2.41	3.65	2.86	3.07	3.01	2.32	3.59	2.57	2.15	3.07	1.21	0.92	2.03	3.52	2.01	1.27	2.75	2.03	2.84778	2.09	-0.4463	0.046586	no
INMT-MINDY4	2.74	4.17	1.06	4.57	1.56	4.78	2.82	2.84	2.67	1.38	0.95	1.82	2.59	3.93	1.43	0.81	0.08	2.91	3.02333	1.76667	-0.7751	0.0465936	no
FGD5-AS1	26.76	24.38	29.7	28.11	27.83	28.33	35.96	32.95	31.78	29.38	22.84	24.63	20.74	28.24	27.97	25.55	22.49	31.51	29.5333	25.9278	-0.1878	0.0466566	no
FAM66A	3.66	7.03	6.52	5.43	4.92	7.45	2.93	6.52	2.5	4.9	2.98	5.89	2.44	3.04	4.83	2.9	3.06	2.39	5.21778	3.60333	-0.5341	0.0467771	no
BGIG9606_39916	3.26	2.96	2.82	3.16	3.01	3.6	2.48	2.42	1.77	2.02	5.87	8.56	5.21	5.24	4.8	3.34	3.34	1.93	2.83111	4.47889	0.6618	0.0475961	no
MIR29B2CHG	5.91	8.51	6.47	7.76	7.95	7.05	6.12	6.59	7.16	8.06	4.81	4.28	4.45	8.26	5.6	5.66	4.24	6.46	7.05778	5.75778	-0.2937	0.0478243	no
BGIG9606_45366	2.33	1.67	1.88	2.78	1.9	2.29	2.28	2.35	1.99	2.45	0.76	1.33	1.87	1.73	2.25	1.64	1.35	2.06	2.16333	1.71556	-0.3346	0.0481428	no
LOC101929732	1.86	1.86	1.56	2.04	1.32	2.14	1.27	1.51	1.78	0.91	0.79	1.4	1.44	2.06	1.45	1.54	1.5	1.12	1.70444	1.35667	-0.3292	0.0484434	no
LINC00923	8.41	6.36	3.46	7.35	6.84	5.8	6.19	8.1	7.86	5.68	3.5	7.88	4.78	7.98	4.57	3.93	2.83	3.88	6.70778	5.00333	-0.4229	0.0485295	no
LOC107984427	6.12	5.9	5.72	9.6	7.41	7.72	4.77	7.37	5.73	7.43	3.8	5.41	4.49	6.14	6.54	3.98	3.45	6.17	6.70444	5.26778	-0.3479	0.0486464	no
BGIG9606_66488	1.49	1.58	1.73	1.28	1.29	1.54	2.31	0	1.77	2.87	1.37	1.36	1.7	2.19	2.21	3.23	2.09	1.69	1.44333	2.07889	0.5264	0.0488679	no
LINC00473	14.19	10.65	16.83	24.72	6.75	16.31	10.18	13.19	11.22	15.92	46.12	41.51	6	18.42	48.49	25.86	18.73	13.19	13.7822	26.0267	0.9172	0.049216	no
RNF144A-AS1	1.54	1.3	1.63	1.44	1.24	1	0.63	0.39	0.75	2.68	1.39	1.18	0.89	1.73	6.39	1.92	3.23	2.17	1.10222	2.39778	1.1213	0.0501391	no
BGIG9606_54419	3.99	12.25	11.7	14.7	6.5	13.07	12.55	10.8	8.41	10	7.37	7.43	6.79	5.45	4.55	8.9	9.56	8.41	10.4411	7.60667	-0.4569	0.0501855	no
BGIG9606_47763	1.46	2.84	2.76	3.5	2.35	4.16	2.29	4.95	2.4	4.88	5.1	4.56	4.7	4.03	2.6	3.83	3.43	2.61	2.96778	3.97111	0.4202	0.0504632	no
LOC105371941	1.15	1.25	1.26	1.45	1.52	1.02	1.3	0.97	1.48	0.91	0.93	0.7	0.87	1.05	1.49	1.27	1.26	0.9	1.26667	1.04222	-0.2814	0.0505504	no
LOC107984234	0.51	1.06	0.63	1.14	0.95	0.65	0.93	0.95	0.96	2.31	1.84	1.18	0.72	0.99	1.01	1.02	1.31	0.99	0.864444	1.26333	0.5474	0.0507059	no
LINC02344	1.67	0.84	0.91	1.18	1.41	1.28	0.35	0	0	0.43	1.9	0.45	2.09	1.37	6.23	4.2	6.83	1.09	0.848889	2.73222	1.6864	0.0507723	no
BGIG9606_39257	3.16	2.89	3.94	1.79	1.64	1.28	2.36	1.61	1.94	1.73	3.11	1.77	0.47	0.74	0.58	2.08	1.34	1.09	2.29	1.43444	-0.6749	0.0507914	no
LOC105377626	1.47	1.33	1.16	2.03	0.7	1.45	1.29	1.78	1.48	1.63	2.05	2.98	1.63	1.69	3.21	1.62	1.1	1.84	1.41	1.97222	0.4841	0.0512878	no
LINC00665	10.57	10.31	10.64	10.21	10.68	9.75	8.55	8.89	9.66	8.13	7.83	7.69	7.9	9.32	10.53	8.09	11.6	7.68	9.91778	8.75222	-0.1804	0.0515829	no
BACH1-IT3	0.34	0.34	0.65	0.38	0.22	0.76	1.4	1.08	0.95	0.83	0.78	2.08	1.55	2.83	0.52	0.79	0.67	1.86	0.68	1.32333	0.9606	0.051752	no
LOC101927086	2.15	3.03	2.59	3.27	3.05	2.97	3.22	2.51	3.38	2.42	1.89	2.49	2.54	3.44	2.5	2.09	2.05	2.84	2.90778	2.47333	-0.2335	0.0517877	no
BGIG9606_48600	2.23	2.31	2.05	1.8	1.76	2.28	1.73	2.7	2.21	1.55	1.71	2.35	2.02	2.08	0.79	2	0.94	1.71	2.11889	1.68333	-0.332	0.0519217	no
BGIG9606_54626	0.39	0.27	0.89	1.66	0.78	1.34	0.69	0.64	0.71	1.68	2.24	1.08	1.55	0.43	0.98	2.98	0.65	1.65	0.818889	1.47111	0.8452	0.052039	no
GNG12-AS1	4.5	4.87	4.9	6.97	4.3	4.75	4.97	5.18	5.98	5.41	4.08	4.09	3.62	5.6	4.92	3.04	3.76	4.44	5.15778	4.32889	-0.2528	0.0520934	no
BGIG9606_49453	1.63	2.8	3.16	1.5	2.1	1.48	0.87	1.83	1.62	2.13	5.12	3.52	0.89	1.08	5.05	4.91	5.66	1.91	1.88778	3.36333	0.8332	0.0525185	no
LINC00662	23.15	24.07	20.54	25.73	23.75	29.58	22.04	27.16	23.14	20.67	24.41	22.83	20.86	26.11	19.9	19.11	19.97	22.66	24.3511	21.8356	-0.1573	0.0529512	no
BGIG9606_37879	4.44	5.38	5.35	5.18	4.55	4.73	5.76	5.62	4.33	4.61	5.63	8.73	10.04	6.87	4.85	5.92	7.42	4.56	5.03778	6.51444	0.3709	0.0530615	no
BGIG9606_39707	2.09	2.19	3.17	2.31	1.41	1.58	2.55	3.07	2.6	1.85	2.86	1.4	1.22	1.56	1.78	1.56	1.9	2.05	2.33	1.79778	-0.3741	0.0538486	no
SLC9A3-AS1	3.22	2.24	1.11	2.99	2.15	3.36	2.98	1.87	3.24	2.64	0.92	1.88	1.12	1.55	1.39	1.47	3.06	2.48	2.57333	1.83444	-0.4883	0.0538616	no
BGIG9606_41928	6.1	5.44	6.51	5.79	5.24	6.91	7.32	7.85	5.7	5.8	7.61	10.48	9.43	7.33	5.84	7.01	6.81	7.91	6.31778	7.58	0.2628	0.0540335	no
LOC101929594	1.34	1.42	1.25	1.88	1.51	1.91	1.48	1.75	1.44	1.56	2.01	1.85	1.86	1.87	1.59	1.82	1.73	1.51	1.55333	1.75556	0.1766	0.0550881	no
LOC107986133	7.08	8.68	6.5	8.45	8.62	9.44	4.03	9.88	3.95	5.96	5.17	5.06	5.64	9.35	4.51	4.88	3.8	5.36	7.40333	5.52556	-0.4221	0.055141	no
RFX3-AS1	1.91	1.83	2.1	2.67	1.96	2.23	2.74	3	2.4	1.76	1.78	2.17	1.57	2.64	1.4	1.65	2.45	1.78	2.31556	1.91111	-0.2769	0.0551917	no
LOC105376272	46.36	14.55	11.01	12.28	6	14.28	13.98	25.57	11.41	7.25	2.79	12.21	6.79	5.17	20.84	1.88	7.08	5.81	17.2711	7.75778	-1.1546	0.0552304	no
BGIG9606_42696	0.21	0.42	0	3.12	0.83	1.2	0.9	5.09	0.95	5.38	0.64	3.34	15.22	14.03	2.16	1.06	3.11	4.74	1.41333	5.52	1.9656	0.0552589	no
LOC105377557	5.85	3.48	5.27	11.09	8.07	7.24	4.63	1.4	11.98	13.26	4.46	34.89	15.7	17.54	6.49	10.2	4.81	16.58	6.55667	13.77	1.0705	0.0553786	no
LOC107984529	1.56	1.87	3.5	2.23	2.27	1.99	1.82	2.56	1.96	2.11	3.29	2.99	2.1	3.05	2.44	3.21	3.52	2.06	2.19556	2.75222	0.326	0.0556393	no
PCBP1-AS1	28.97	31.93	27.24	26.86	31.01	31.19	31.98	29.03	26.24	15.9	26.84	21.16	20.23	27	32.65	32.17	28.02	20.26	29.3833	24.9144	-0.238	0.0556398	no
LOC112268282	1.52	2.34	1.76	3.47	1.24	2.67	2.46	2.1	2.27	1.49	1	1.05	1.27	1.95	2.49	1.47	2.09	1.85	2.20333	1.62889	-0.4358	0.0558363	no
LOC101927069	16.99	18.57	25.63	17.05	11.55	16.15	20.68	11.91	7.43	9.46	9.56	15.14	10.46	11.82	12.45	12.44	13.3	14.13	16.2178	12.0844	-0.4244	0.0560123	no
LINC00412	2.26	1.88	1.78	2.78	2.32	2.92	1.97	2.79	2.3	2.22	1.6	2.34	1.67	2.49	1.75	1.89	1.57	2.12	2.33333	1.96111	-0.2507	0.0560462	no
PPP1R12A-AS1	2.62	2.73	2.64	3.58	3.02	3.12	2.32	3.22	2.59	2.67	2.37	2.74	2.2	3.38	2.31	2.21	2.35	2.21	2.87111	2.49333	-0.2035	0.0560654	no
OSER1-DT	2.24	1.91	3.02	2.19	1.86	3.15	4.01	1.39	3.05	3.58	1.04	1.92	1.01	2.04	1.38	1.49	0.7	2.26	2.53556	1.71333	-0.5655	0.0562567	no
BGIG9606_37139	3.37	1.48	2.03	2.42	2.01	1.52	2.38	2.04	2.25	1.46	2.71	3.64	2.67	2.55	2.53	3.24	2.78	2.97	2.16667	2.72778	0.3322	0.0563026	no
BGIG9606_38986	1.74	2.03	1.53	2.19	2.09	2.07	1.39	2.17	1.65	1.65	1.16	1.83	1.09	2.17	0.78	1.63	1.61	1.7	1.87333	1.51333	-0.3079	0.0564212	no
BGIG9606_60893	0.42	0.72	0.41	2.76	0.14	1.44	1.34	1.92	0.46	1.06	0.43	1	5.93	3.89	1.33	3.07	2.38	2.83	1.06778	2.43556	1.1896	0.0564219	no
BGIG9606_49883	0.5	0.46	0.8	1.02	0.44	1.27	1.72	1.21	1.72	1.96	1.12	1.77	2.16	1.09	1.8	1.21	0.93	1.26	1.01556	1.47778	0.5412	0.0565402	no
BGIG9606_47894	2.24	2.77	2.33	2.91	2.38	3.6	2.45	3.49	3.33	1.67	2.04	2.31	2.91	3.17	2	1.91	2.66	2.37	2.83333	2.33778	-0.2774	0.0567598	no
LOC107984656	1.11	1.57	1.09	1.39	0.9	1.58	1.2	1.31	1.36	1.17	1.56	1.18	0.71	1.07	0.91	0.74	1.11	0.94	1.27889	1.04333	-0.2937	0.0570979	no
LOC100507373	4.48	3.78	4.34	3.52	3.86	3.78	2.37	3.71	2.58	2.32	2.1	2.17	2.91	3.23	3.71	3.45	3.84	2.75	3.60222	2.94222	-0.292	0.0576666	no
CARD8-AS1	0.92	1.15	1.72	0.79	0.57	0.54	1.01	0.93	0.93	0.84	1.47	0.62	0.9	1.13	2.03	2.22	2.57	1.57	0.951111	1.48333	0.6412	0.0577042	no
LOC105375666	2.82	2.2	3.41	2.54	2.15	1.38	1.52	1.65	1.62	1.77	1.2	0.88	0.98	1.91	2.54	1.8	1.48	1.46	2.14333	1.55778	-0.4604	0.0577451	no
RBFADN	1.61	2.43	1.61	1.56	1.6	2.31	1.61	1.2	1.35	1.41	0.69	1.47	1.23	1.49	1.6	1.72	1.52	0.88	1.69778	1.33444	-0.3474	0.0578593	no
LOC283140	7.95	9.77	11.66	9.06	7.32	10.36	10.63	11.47	8.65	8.45	6.26	9.92	6.53	8.04	7.65	6.96	8.2	11.27	9.65222	8.14222	-0.2454	0.0579455	no
LOC101926994	2.38	3.37	2.39	3.52	3.56	2.64	1.97	1.82	2.63	1.71	0.93	1.66	1.89	3.74	2.67	1.87	1.46	2.01	2.69778	1.99333	-0.4366	0.0580525	no
LOC107984220	3.62	3.99	3.95	3.65	3.41	3.69	2.58	4.46	3.81	3.41	2.41	3.32	2.93	4.22	3.23	3.55	2.83	2.75	3.68444	3.18333	-0.2109	0.0580695	no
LOC101928451	74.45	64.62	51.34	50.67	51.08	63.4	38.81	51.7	48.64	38.87	40.02	53.84	46.74	59.19	52.68	42.56	40.08	40.66	54.9678	46.0711	-0.2547	0.0582133	no
SNHG19	3.52	2.1	2.62	1.53	2.37	1.54	1.23	1.52	1.48	1.17	4.62	2.53	2.13	2.17	7.83	5.77	8.39	1.68	1.99	4.03222	1.0188	0.0583067	no
LOC107984805	10.97	11.05	7.5	13.75	9.27	12.85	11.28	12.81	10.49	14.46	5.44	6.3	5.69	8.14	10.46	5.02	11.84	9.03	11.1078	8.48667	-0.3883	0.0584227	no
BGIG9606_39915	1.41	1.19	1.57	1.56	1.24	2.07	1.79	0.87	1.02	0.91	2.54	4.86	2.87	2.97	2.5	1.32	1.75	1.2	1.41333	2.32444	0.7178	0.0587031	no
LINC00899	1.89	3.09	2.87	2.1	2.29	2.01	1.64	2.58	1.98	2.23	0.9	1.24	1.47	1.98	2.75	2.14	1.76	1.41	2.27222	1.76444	-0.3649	0.058717	no
LOC148413	2.48	3.52	2.95	3.26	4.02	2.48	2.85	2.96	3.4	2.89	3.93	2.99	3.91	2.82	3.86	3.68	4.5	4.08	3.10222	3.62889	0.2262	0.0588923	no
LOC105371129	0.49	0.73	0.73	0.81	0.68	0.9	0.93	1.39	0.99	0.72	1.03	0.99	0.72	1.16	1.26	1.19	1.87	1.37	0.85	1.14556	0.4305	0.05909	no
FLJ31356	1.76	1.57	0.96	1.66	1.31	0.92	1.31	1.15	1.25	1.9	3.55	1.34	1.37	1.49	1.65	2.05	1.93	1.36	1.32111	1.84889	0.4849	0.0597259	no
LOC112268272	5.77	7.1	8.08	4.74	6.32	2.94	3.9	4.47	2.8	3.63	2.61	3.13	2.55	4.01	4.99	5.35	3.76	3.24	5.12444	3.69667	-0.4712	0.0604112	no
BGIG9606_38580	2.9	3.04	2.67	4.04	2.83	4.12	3.25	4.04	3.26	3.02	3.11	2.86	3.18	3.54	2	1.73	2.51	3.2	3.35	2.79444	-0.2616	0.0608644	no
BGIG9606_44667	4.01	3.83	3.06	4.15	3.83	5.16	4.16	4.83	5.64	4.39	3.7	3.56	3.28	3.53	3.08	3.09	3.99	4.36	4.29667	3.66444	-0.2296	0.0609401	no
BGIG9606_68196	1	0.89	1.13	1.23	1.41	1.08	0.79	1.31	1.1	1.57	0.97	1.16	1.45	1.74	1.28	1.07	1.8	1.11	1.10444	1.35	0.2896	0.0610567	no
BGIG9606_36247	1.87	0.82	1.04	1.36	1.81	1.26	1.05	1.48	1.45	1.5	0.96	0.91	0.82	1.34	0.68	1.1	0.98	1.2	1.34889	1.05444	-0.3553	0.0610887	no
TMCC1-AS1	1.67	2.11	2.04	1.51	1.45	1.14	1.37	1.33	1.47	1.17	2.37	1.6	1.28	1.81	2.84	2.64	2.8	2.02	1.56556	2.05889	0.3952	0.0612302	no
LOC107984131	22.54	21.01	16.5	24.56	19.85	28.85	21.55	24.67	12.97	8.62	14.62	26.14	18.89	22.46	15.91	12.81	15.3	15.51	21.3889	16.6956	-0.3574	0.0613199	no
LOC107986641	1.11	2.09	1.66	2.39	1.21	1.68	0.97	1.48	1.24	1.23	2	1.3	2.16	2.19	3.09	2.1	3	1.65	1.53667	2.08	0.4368	0.0615216	no
LOC729737	3.8	3.72	3.34	1.95	5.3	1.8	3.54	2.33	1.9	3.25	2.95	2.51	3.77	3.54	7.61	5.84	5.45	5.13	3.07556	4.45	0.533	0.0617094	no
MIR210HG	5.74	4.41	2.39	2.79	3.15	3.21	3.08	3.86	2.91	1.52	3.98	2.59	2.44	2.75	2.43	2.61	2.6	3.18	3.50444	2.67778	-0.3881	0.0617705	no
LOC107984736	4.62	2.87	2.98	4.85	2.72	3.1	3.5	2.19	1.65	1.84	2.15	0.94	2.72	2.66	2.26	2.71	2.94	2.81	3.16444	2.33667	-0.4375	0.0618301	no
BGIG9606_48518	0.71	1.32	1.01	1.61	1.17	1.23	0.95	1.22	0.97	1.32	1.52	2.04	1.69	1.43	0.7	1.1	1.64	1.55	1.13222	1.44333	0.3502	0.0618455	no
LOC105373318	1.94	2.06	2.7	2.59	1.84	2.44	2.25	3.33	2.48	1.85	1.51	2.01	2.72	2.29	1.59	1.41	1.2	2.71	2.40333	1.92111	-0.3231	0.0619207	no
ZNF790-AS1	5.19	6	4.89	6.16	4.25	5.18	4.89	4.96	4.86	4.23	4.41	5.17	4.69	5.34	3.86	4.92	4.9	4.23	5.15333	4.63889	-0.1517	0.0624964	no
LOC102724087	0.23	0.37	0.2	0.36	0.07	0.11	0.15	0.48	0	1.73	0.15	0.23	0.32	0.86	0.32	0.6	0.29	0.75	0.218889	0.583333	1.4141	0.0625164	no
LOC101928188	1.35	1.29	1.25	1.88	1.08	1.55	1.57	1.79	1.25	2.01	1.47	1.48	1.22	1.71	2	1.52	1.99	2.09	1.44556	1.72111	0.2517	0.0625645	no
LOC339874	2.36	3.35	3.64	3.42	2.72	2.35	2.05	3.04	2.92	3.11	1.98	1.87	1.65	3.02	2.41	2.5	2.05	2.74	2.87222	2.37	-0.2773	0.0625818	no
LOC101929280	1.3	1.71	1.71	1.92	1.67	1.54	1.13	2.04	1.57	1.5	1.24	1.02	1.04	1.79	1.54	1.52	1.35	1.33	1.62111	1.37	-0.2428	0.0626797	no
LOC102723944	4.5	5	3.72	5.17	4.12	5.28	4	4.53	3.13	3.49	3.49	3.17	2.85	5.46	4.03	3.12	3.52	4.02	4.38333	3.68333	-0.251	0.063046	no
LINC01279	73.98	96.88	72.38	68.09	36.39	71.29	85.96	68.42	61.43	17.38	130.14	54.69	22.57	22.85	14.53	35.5	33.35	58.28	70.5356	43.2544	-0.7055	0.0631489	no
HCP5	6.49	5.39	8.17	7.82	5.29	6.56	11.89	9.97	3.5	8.15	6.57	4.66	4.82	4.54	3.08	4.26	5.92	5.05	7.23111	5.22778	-0.468	0.0633225	no
LOC105371981	7.42	4.16	4.85	5.07	6.25	6.33	3.88	5.02	4.15	5.55	12.05	7.53	5.49	7.88	6.05	6.85	5.51	5.26	5.23667	6.90778	0.3996	0.0633429	no
PINK1-AS	2.2	2.56	2.14	2.2	2.06	1.87	2.26	2.07	2.53	2.27	3.25	1.98	2.36	1.89	3.45	2.66	3.65	2.61	2.21	2.68	0.2782	0.0633508	no
FAM111A-DT	1.54	2.16	2.23	1.64	1.64	1.33	1.11	1.62	1.39	1.82	0.83	0.73	1.45	1.11	1.66	1.14	0.94	1.71	1.62889	1.26556	-0.3641	0.0633677	no
BGIG9606_51447	9.15	7.86	8.8	7.03	7.61	9.73	11.36	8.99	8.03	6.75	15.03	15.2	10.13	8.85	8.87	11.27	11.31	10.17	8.72889	10.8422	0.3128	0.0635745	no
ADAMTSL4-AS1	7.67	8.44	6.89	6.74	10.16	6.13	12.53	8.15	5.27	7.79	22.02	15.98	10.64	10.15	6.07	14.58	8.84	9.49	7.99778	11.7289	0.5524	0.0635875	no
LOC100506990	25.38	38.75	31.27	35.29	32.7	31.85	18.62	37.91	20.22	24.98	23.16	25.31	17.84	36.16	21.67	19.89	25.82	23.29	30.2211	24.2356	-0.3184	0.0638393	no
LINC00578	119.87	65.01	64.46	72.59	78.21	125.75	84.73	88.54	48.18	15.33	30.53	134.15	67.53	79.85	29.69	43.9	33.13	46.08	83.0378	53.3544	-0.6382	0.06386	no
LOC145474	0.9	0.3	0.38	0.7	0.71	0.65	0.49	0.8	0.59	0.96	0.67	1.86	0.88	0.93	0.61	0.98	0.6	0.69	0.613333	0.908889	0.5674	0.0640574	no
LINC00857	1.18	0.96	1.68	1.74	0.94	1.12	1.18	1.53	1.58	1.28	1.07	1.37	0.74	0.98	1.36	0.79	1	1	1.32333	1.06556	-0.3126	0.0640585	no
KMT2E-AS1	6.33	7.47	6.38	7.47	7.2	8.16	5.2	8.28	7.23	6.27	7.72	7.17	5.88	6.77	5.43	5.43	5.39	6.04	7.08	6.23333	-0.1837	0.0647583	no
BGIG9606_51324	8.67	8.95	8.24	10.08	12.11	8.88	6.26	6.53	6.16	6.46	7.11	6.6	6.69	7.93	7.76	8.33	6.69	5	8.43111	6.95222	-0.2782	0.0651666	no
BGIG9606_37575	0.49	0.68	0.81	0.97	1.01	0.54	0.75	0.92	1.25	1.86	1.61	0.68	0.82	1.66	0.68	1.09	1.38	0.8	0.824444	1.17556	0.5118	0.0655754	no
LOC101929380	1.9	1.92	1.37	1.93	1.91	1.39	1.25	1.5	0.88	0.93	1.9	1.13	0.82	1.14	0.81	1.11	2	0.45	1.56111	1.14333	-0.4493	0.065733	no
BGIG9606_55955	2.49	1.14	1.78	1.04	2.03	1.04	0.24	2.05	0.78	1.79	2.57	1.69	2.77	1.25	1.5	5.32	4.06	1.23	1.39889	2.46444	0.817	0.0660966	no
LNCSRLR	3.92	3.87	3.67	4.66	4.81	5.26	4.31	3.61	3.78	2.67	6.6	11.64	8.01	9.71	7.35	4.21	3.12	4.34	4.21	6.40556	0.6055	0.0661697	no
LOC107985544	1.73	1.72	1.38	1.9	1.7	1.58	1.45	1.11	1.35	1.14	1.36	1.12	1.61	1.56	1.3	1.48	1.45	0.91	1.54667	1.32556	-0.2226	0.0663255	no
CASC2	2.38	3.29	1.57	1.61	1.8	2.13	1.65	2.6	1.8	1.58	1.35	1.6	1.27	2.2	2.01	1.22	1.62	1.95	2.09222	1.64444	-0.3474	0.066328	no
PARD6G-AS1	1.81	1.89	1.67	2.09	1.98	1.46	1.61	2.28	1.79	1.72	1.23	2.48	2.29	2.56	3.22	2.41	2.78	1.86	1.84222	2.28333	0.3097	0.0667833	no
ZRANB2-AS2	3.76	3.81	4.04	5.61	4.97	3.35	3.77	4.34	2.7	3.17	3	3.61	2.37	4.38	3.41	2.67	3.47	3.97	4.03889	3.33889	-0.2746	0.0669286	no
BGIG9606_38319	2	2.41	2.69	2.92	2.59	2.36	1.81	3.03	2.46	1.96	2.82	2.49	2.78	3.8	3.12	2.68	3.28	3.27	2.47444	2.91111	0.2345	0.0669343	no
LINC00999	15.38	15.67	9.78	11.22	11.69	13.72	10.13	12.49	11.23	10.61	6.39	11.45	11.38	9.7	12.65	8.81	9.15	13.36	12.3678	10.3889	-0.2515	0.0673025	no
LOC101928152	8.53	8.44	6.9	8.1	9.14	7.59	8.02	10.76	8.13	7.47	10.58	19.66	15.75	10.28	6.34	10.76	14.15	8.27	8.40111	11.4733	0.4496	0.0673244	no
ZNF582-AS1	1.34	1.82	1.38	1.91	1.31	1.82	2.02	2.53	2.22	1.9	1.09	1.53	1.47	1.53	1.02	1.58	1.7	1.55	1.81667	1.48556	-0.2903	0.0673675	no
BGIG9606_47013	2.39	2.91	2.98	3.77	2.38	3.15	2.02	5.51	3.44	3.89	1.64	3.37	1.25	2.35	2.06	0.93	1.78	2.89	3.17222	2.24	-0.502	0.0678039	no
LOC105371058	2.43	3.23	2.87	2.08	3.23	2.07	2.72	2.62	2.41	2.62	0.83	1.18	1.62	2.39	3	2.37	2.35	2.34	2.62889	2.07778	-0.3394	0.067968	no
BGIG9606_55407	4.52	3.04	4.09	4.83	4.85	4.44	4.49	4.31	3.88	4.62	3.64	2.88	3.33	4.36	3.6	2.49	3.93	4.3	4.27222	3.68333	-0.214	0.0680015	no
BGIG9606_57901	4.4	4.58	2.82	6.87	3.74	5.1	2.56	6.1	3.41	2.6	3.55	3.43	2.48	5.37	3.09	2.03	2.42	4.09	4.39778	3.22889	-0.4457	0.068298	no
MSC-AS1	1.37	1.86	2.79	3.05	3.81	1.65	2.28	2.44	2.61	3.74	3.04	2.35	1.73	1.98	3.56	4.03	4.52	4.77	2.42889	3.30222	0.4431	0.0687166	no
TUG1	50.18	46.07	48.03	44.72	39.92	42.44	45.24	46.35	38.2	36.91	36.34	43.87	37.83	44.35	41.81	43.19	42.2	44.94	44.5722	41.2711	-0.111	0.0688751	no
LOC730234	1.68	1.73	1.17	1.14	1.22	1.32	1.24	1.1	1.21	1.09	0.48	1.17	1.22	1.7	0.88	0.91	0.71	1.18	1.31222	1.03778	-0.3385	0.069394	no
LOC101929415	0.6	1.03	1.13	0.93	0.75	0.7	0.92	0.77	0.54	0.6	2.3	0.79	0.9	1.22	1.67	1.29	1.27	0.77	0.818889	1.20111	0.5526	0.0695906	no
LOC105370504	8.84	7.61	5.87	7.06	7.25	7.16	10.01	8.7	7.82	12.57	3.34	5.36	4.85	7.1	4.59	3.04	5.48	5.46	7.81333	5.75444	-0.4413	0.0702674	no
FAM157C	1.14	1.92	1.07	2.18	1.86	0.76	3.66	2.08	1.84	2.59	0.81	1.3	2.23	3.79	3.38	3.31	4.05	7	1.83444	3.16222	0.7856	0.0707174	no
SNHG7	12.34	11.97	11.63	12.65	10.52	9.9	15.75	9.32	16	10.86	12.3	11.96	13.63	15.21	19.39	15.11	21.57	14.77	12.2311	14.9778	0.2923	0.0708906	no
LOC101928096	2.72	3.38	3.14	4.09	2.55	4.45	2.95	3.6	2.19	1.96	2.74	2.01	2.29	3.67	3.23	2.33	2.68	2.79	3.23	2.63333	-0.2946	0.071196	no
LOC107986513	0.83	0.86	0.84	1.13	1.09	1	1.31	1.14	1.04	0.82	1.78	1.51	0.94	1.19	1.43	1.11	1.89	1.02	1.02667	1.29889	0.3393	0.0712806	no
BGIG9606_55981	2.13	3.31	2.38	2.41	3.01	2.94	1.19	2.26	1.57	1.63	1.71	1.96	1.3	2.62	2.25	1.85	1.72	1.51	2.35556	1.83889	-0.3572	0.071584	no
LOC100130476	2.25	1.62	1.14	2.9	1.24	1.98	1.3	1.46	1.77	1.53	1.09	1.41	0.86	1.75	1.54	1.62	1.14	0.86	1.74	1.31111	-0.4083	0.0717714	no
BGIG9606_68404	1.35	1.09	0.54	1.87	0.27	0.93	1.77	1.07	0.95	1.25	3.11	0.34	2.13	4.17	2.82	1.79	1.62	0.6	1.09333	1.98111	0.8576	0.0719242	no
LOC105376090	1.35	1.73	1.41	2.17	1.57	1.25	1.41	1.79	1.51	1.76	1.3	0.93	1.28	1.59	1.23	1.43	1.27	1.27	1.57667	1.34	-0.2346	0.0719827	no
BGIG9606_39434	1.55	1.76	1.21	1.67	1.98	1.35	1.95	1.9	1.87	1.2	0.94	1.65	1.21	1.97	1.86	1.36	1.04	1.4	1.69333	1.40333	-0.271	0.0720516	no
NR2F1-AS1	6.27	7.65	8.84	8.47	6.68	6.43	6.93	8.31	6.58	4.23	6.6	4.78	4.07	4.89	9	4.92	8.74	6.47	7.35111	5.96667	-0.301	0.0720537	no
SPRY4-AS1	1.66	1.57	1.46	1.67	2.05	1.1	1.22	2	0.97	1.01	0.67	1.46	1.41	1.74	1.19	1.46	0.88	0.93	1.52222	1.19444	-0.3498	0.0725478	no
NBR2	7.02	3.98	3.33	4.47	4.6	2.83	4.27	5.1	3.88	3.18	2.46	2.74	3.95	3.19	4.88	3.92	2.47	4.19	4.38667	3.44222	-0.3498	0.0727164	no
SNHG6	8.85	11.96	15.29	8.89	12.88	7.64	8.7	10.44	7.13	9.65	15.99	11.51	8.68	8.97	21.24	20.56	29.3	11.44	10.1978	15.26	0.5815	0.0730252	no
BGIG9606_55823	12.93	11.78	11.88	7.28	12	7.79	6.4	6.03	7.76	8.62	19.56	8.91	9.39	9.04	18.55	18.4	25.75	8.07	9.31667	14.0322	0.5909	0.0731554	no
BIN3-IT1	1.5	1.33	1.57	1.98	1.41	2.04	1.42	1.82	1.51	1.92	2.43	2.96	2.17	2.01	1.27	1.77	1.97	1.43	1.62	1.99222	0.2984	0.0736923	no
DIRC3	11.99	9.2	8.78	13.97	10.46	12.94	7.37	8.63	6.64	4.89	4.25	7.12	9.18	14.33	6.86	5.52	6.29	8.8	9.99778	7.47111	-0.4203	0.0741069	no
LOC107984835	8.67	9.75	8.22	14.69	7.26	10.7	11.8	13.12	10.04	7.92	7.36	8.58	7.85	12.26	8.67	8.85	8.12	8.43	10.4722	8.67111	-0.2723	0.0746364	no
UBL7-AS1	3.93	3.77	3.21	4.72	3.55	3.37	3.32	4.38	4.08	3.66	2.44	3.58	2.81	3.59	4.27	2.41	2.7	3.95	3.81444	3.26778	-0.2232	0.0753274	no
BGIG9606_51626	1.06	1.52	1.09	1.51	1.24	1.7	1.62	1.59	1.31	0.88	0.92	1.1	1.32	1.45	1.18	0.96	1.13	1.68	1.40444	1.18	-0.2512	0.0756899	no
BGIG9606_49635	17.53	16.61	15.95	18.38	9.83	10.91	12.33	11.71	9.89	9.17	9.12	8.22	9.16	19.14	8.09	9.15	8.92	13.77	13.6822	10.5267	-0.3783	0.0761826	no
LOC284412	12.65	17.33	12.6	21.19	13.19	9.03	5.43	7.16	7.38	4.84	2.65	8.56	9.69	6.37	15.56	5.35	10.91	5.03	11.7733	7.66222	-0.6197	0.0764836	no
LOC101929285	5.97	5	4.49	8.24	5.21	8.26	5.57	7.74	6.23	4.31	3.11	5.37	5.16	7.62	6.04	3.87	4.41	5.69	6.30111	5.06444	-0.3152	0.0765679	no
LOC107984747	1.53	1.57	1.14	1.4	1.25	1.25	1.45	1.68	1	1.78	2.08	1.22	1.27	1.25	1.43	1.95	1.83	1.72	1.36333	1.61444	0.2439	0.0766212	no
LINC00939	2.75	3.27	2.57	5.11	3.69	6.43	5.12	4.5	5.51	3.49	2.91	4.7	3.24	4.92	2.64	2.02	2.1	3.39	4.32778	3.26778	-0.4053	0.0772884	no
LOC105369347	1.79	1.92	1.15	1.32	1.73	1.37	1.22	1.69	1.76	1.76	0.9	1.27	1.5	1.18	1.54	0.93	1.01	1.5	1.55	1.28778	-0.2674	0.0773986	no
BGIG9606_59212	0.38	0.26	0.33	0.75	0.49	0.47	0.31	0.14	1.24	1.68	0.52	5.62	1.06	1.79	0.52	0.51	0.45	2.36	0.485556	1.61222	1.7313	0.0775603	no
BGIG9606_51083	9.86	9.32	5.44	5.03	5.81	6.55	6.42	4.62	5.46	3.4	5.56	5.63	5.12	7.85	3.03	5.48	4.57	4.62	6.50111	5.02889	-0.3704	0.0776923	no
SRP54-AS1	2.15	2.72	2.2	2.14	1.99	2.19	1.99	1.82	1.44	1.39	1.35	0.85	1.66	1.95	2.35	2.34	1.9	1.43	2.07111	1.69111	-0.2924	0.0781763	no
POC1B-AS1	1.63	1.74	1.6	1.9	1.88	2.81	1.39	1.23	1.93	1.68	1.66	1.43	1.46	1.86	1.05	1.29	1.2	1.51	1.79	1.46	-0.294	0.0781783	no
BGIG9606_38700	2.49	2.61	2.37	1.13	1.79	1.48	1.62	0.69	1.12	2.65	2.54	1.5	2.08	1.99	2.93	2.58	1.56	2.21	1.7	2.22667	0.3894	0.0787514	no
SAMMSON	3.77	5.14	3.88	3.6	5.15	3.91	3.27	3.4	2.96	2.68	3.58	2.86	2.65	4.27	3.67	3.87	3.39	2.52	3.89778	3.27667	-0.2504	0.0787798	no
GPRC5D-AS1	2.2	1.22	0.74	2.83	1.97	3.16	1.12	1.9	1.73	2.28	1.86	5.54	1.86	3.43	3.6	3.12	2.09	1.57	1.87444	2.81667	0.5875	0.0789403	no
LOC105376134	1.43	2.17	1.46	3.27	2.03	1.54	1.47	2.62	1.72	2.27	0.88	1.3	1.36	1.01	2.1	0.96	1.6	1.69	1.96778	1.46333	-0.4273	0.0790909	no
FAM66D	1.23	2.88	2.88	3	1.78	2.74	1	3.16	1.51	2.95	1.2	2.73	0.62	1.64	1.69	0.67	0.77	1.11	2.24222	1.48667	-0.5928	0.0793052	no
ATRIP-TREX1	1.22	1.46	1.29	1.34	1.83	1.36	1.59	1.65	1.71	1.26	2.12	1.37	1.96	1.86	1.61	1.71	1.87	1.65	1.49444	1.71222	0.1963	0.0793189	no
LOC100128398	3.89	2.76	3.07	4.27	3	5.51	2.82	4.62	5.33	4.15	2.12	3.8	2.95	3.67	3.51	2.31	3.01	2.39	3.91889	3.10111	-0.3377	0.0793948	no
LOC107985395	2.45	3.27	3.19	3.8	3	3.25	2.12	3.14	2.25	2.07	1.89	2.04	2.76	2.38	3.26	2.07	2.46	3.27	2.94111	2.46667	-0.2538	0.0800099	no
BGIG9606_68118	1.93	1.85	1.95	1.59	1.48	0.6	1.12	1.55	1.14	1.01	1.17	1.36	0.8	1.41	0.6	1.13	1.49	1.22	1.46778	1.13222	-0.3745	0.0800865	no
LINC00535	1.6	1.26	1.28	2.04	1.43	1.41	1.44	1.08	1.29	1.74	0.44	1.7	1.96	2.18	2.1	1.71	3.57	2.53	1.42556	1.99222	0.4829	0.0801361	no
LOC339192	1.34	0.86	1.49	1.44	1.68	1.19	1.5	2.05	1.59	1.96	2.14	1.04	1.42	2.27	1.72	2.51	1.33	2.06	1.46	1.82778	0.3241	0.0801898	no
FIRRE	0.69	0.46	0.5	0.84	1.2	0.53	0.77	0.91	0.56	0.64	0.45	0.61	1.36	0.82	1.91	1.22	2.65	1.17	0.717778	1.20333	0.7454	0.0802649	no
BGIG9606_41071	0.78	1.78	1.61	1.56	1.64	1.37	0.9	1.52	1.39	0.92	2.55	2.67	1.6	1.74	1.4	2.05	1.82	1.49	1.39444	1.80444	0.3719	0.0803838	no
LINC01011	1.19	1.42	2.54	1.88	1.54	1.44	1.37	1.83	1.83	2.37	0.69	0.71	1.05	1.33	1.16	1.23	1.02	1.75	1.67111	1.25667	-0.4112	0.0805667	no
BGIG9606_46030	1.12	2.34	1.62	0.85	2.09	1.31	1.67	1.45	1.51	1.45	1.28	1.18	0.86	1.05	1.16	1.48	1.55	1	1.55111	1.22333	-0.3425	0.0806278	no
BGIG9606_41498	2.41	3	2.42	2.75	2.59	2.49	2.82	3.66	3.16	3.32	1.52	2.91	2.15	2.78	1.87	2	2.01	2.7	2.81111	2.36222	-0.251	0.0806475	no
BGIG9606_38318	1.07	1.55	2.07	1.57	1.04	1.23	0.79	1.26	1.12	0.94	2	1.35	1.61	1.82	1.95	1.47	1.62	1.75	1.3	1.61222	0.3105	0.0808133	no
LOC107986273	1.76	1.91	1.76	2.78	1.21	3	2.79	2.86	2.31	0.98	1.52	2.34	2.7	2.48	1.27	1.17	1.16	1.72	2.26444	1.70444	-0.4099	0.0810843	no
BGIG9606_55044	2.19	2.31	2.26	2.83	2.03	3.21	2.31	2.68	1.93	1.75	2.75	3.2	3.04	3.36	3.44	2.23	3.13	2.73	2.41667	2.84778	0.2368	0.0811638	no
BGIG9606_46034	1.34	1.55	1.31	1.51	0.95	1.6	1.02	1.61	1.29	1.05	1.11	1.33	1.24	1.24	0.92	1.36	0.98	1.31	1.35333	1.17111	-0.2086	0.0814197	no
BGIG9606_51579	1.5	1.72	1.44	1.46	1.47	1.44	0.9	1.08	1.15	0.84	0.77	0.89	1.14	1.61	1.42	1.27	1.03	1.09	1.35111	1.11778	-0.2735	0.08153	no
LOC339260	38.33	33.03	27.69	34.95	43.58	37.68	21.52	37.34	34.4	21.63	43.73	32.34	21.55	30.63	29.72	26.33	27.85	21.07	34.28	28.3167	-0.2757	0.0816143	no
LOC105376387	0.5	0.48	0.61	0.73	0.62	0.31	0.23	0.28	0.29	3.1	0.76	0.94	0.44	1.2	0.24	3.52	0.6	0.48	0.45	1.25333	1.4778	0.0816481	no
BGIG9606_68686	0.73	1.06	1.6	1.38	2.49	0.97	1.91	1.97	1.67	1.38	0.36	1.38	0.58	1.99	1.2	0.99	1.03	0.73	1.53111	1.07111	-0.5155	0.0816879	no
BGIG9606_44968	0.73	1.54	1.32	1.2	1.52	0.97	0.62	1.23	1.31	0.91	1.41	1.48	0.92	1.67	1.55	2.1	1.83	1.39	1.16	1.47333	0.345	0.0817351	no
LINC00847	4.91	3.7	4.65	3.53	3.62	3.42	5.36	4.85	4.76	5.11	1.35	2.53	3.01	3.59	4.38	2.95	2.22	5.15	4.31111	3.36556	-0.3572	0.0818272	no
LOC102723568	4.35	5.7	4.91	5.64	4.78	5.9	3.88	5.4	3.6	3.57	3.68	3.83	4.49	4.91	4.22	4.98	4.8	4.13	4.90667	4.29	-0.1938	0.0820974	no
LOC105376220	2.3	2.42	1.75	2.53	2.26	2.44	1.8	3.4	2.69	2.62	2.22	2.65	3.38	2.46	2.5	2.84	3.15	3.32	2.39889	2.79333	0.2196	0.0821719	no
LOC105379297	3.03	3.68	3.06	5.56	3.79	4.18	3.8	5.45	4.27	4.09	3.17	4.01	3.06	4.37	2.57	2.08	3.03	3.84	4.09111	3.35778	-0.285	0.0829843	no
LOC101927468	10.44	15.65	11.88	12.6	11.15	12.28	13.65	10.44	7.28	8.53	6.77	14.2	10.1	14.87	7.38	8.58	4.69	7.23	11.7078	9.15	-0.3556	0.0833934	no
SVIL-AS1	43.13	55.9	50.08	56.72	48.88	50.4	50.19	65.54	51.49	47.67	42.93	49.43	41.78	52.89	48.42	41.96	50.44	53.76	52.4811	47.6978	-0.1379	0.0850052	no
LOC105378853	2.29	2.84	1.99	1.85	2.08	1.79	2.06	2.2	2.41	1.33	1.85	1.6	1.32	1.01	3.33	1.45	1.8	1.66	2.16778	1.70556	-0.346	0.0852487	no
LOC105376004	2.43	1.86	1.8	1.69	2.91	4.88	2.01	5.53	1.88	0.62	0.13	1.9	2.04	4.42	0.88	0.85	0.4	2.82	2.77667	1.56222	-0.8298	0.0866629	no
BGIG9606_53423	2.19	2.12	1.67	2.5	2.52	2.41	2.06	2.36	2.05	1.57	1.14	2.82	2.41	2.44	1.41	1.37	1.09	1.77	2.20889	1.78	-0.3114	0.0868141	no
LOC105373583	1.98	1.92	1.4	2.57	1.86	2.49	1.62	1.98	1.63	1.46	1.79	1.79	1.77	1.97	1.57	1.5	1.54	1.68	1.93889	1.67444	-0.2115	0.0873195	no
BGIG9606_68478	11.42	11.98	11.16	14.38	15.96	12.76	10.41	9.94	8.62	6.28	8.96	7.23	7.64	8.42	15.01	13.68	10.36	8.65	11.8478	9.58111	-0.3064	0.087424	no
LOC105369360	6.54	7.64	7.65	8.25	7.11	8.26	3.97	9.26	5.18	5.83	6.1	7.74	4.73	7.89	5.35	4.28	5.04	5.55	7.09556	5.83444	-0.2823	0.0874749	no
SNHG14	37.68	41.06	31.36	53.15	41.05	41.44	41.07	39.51	44.32	37.76	28.05	37.65	31.71	40.01	46.15	31.64	33.85	40.22	41.1822	36.3378	-0.1806	0.0879765	no
LINC00886	2.19	3.1	2.66	1.32	1.93	2.82	2.2	3.21	2.83	2.84	1.15	1.98	1.92	2.44	1.36	2.03	1.51	2.5	2.47333	1.97	-0.3283	0.0879778	no
LINC01004	7.82	7.8	6.77	9.69	7.32	8.59	6.01	8.85	7.83	6.24	6.47	8.82	6.69	8.07	6.68	7.29	5.84	6.68	7.85333	6.97556	-0.171	0.0885565	no
LOC101926963	0.39	0.54	0.84	0.54	1.07	0.77	0.81	0.72	1.23	1.51	0.42	0.71	0.91	1.51	1.16	0.87	1.03	1.23	0.767778	1.03889	0.4363	0.0886692	no
LOC105369779	3.38	3.42	3.43	2.43	3.88	2.78	2.71	2.82	3.27	2.62	2.56	2.56	2.17	2.8	3.25	3.32	2.61	3.01	3.12444	2.76667	-0.1755	0.0888819	no
LOC101928466	1.76	1.52	2.23	1.83	1.99	1.15	1.38	2.59	1.57	1.27	2.44	1.72	1.07	1.64	0.88	0.73	1.07	1.47	1.78	1.36556	-0.3824	0.0891999	no
GASAL1	0.98	1.15	0.94	1.13	1.26	0.86	0.98	0.92	0.75	0.69	1.26	0.82	1.06	1.28	1.35	1.4	1.61	1.34	0.996667	1.20111	0.2692	0.089234	no
ZNF433-AS1	3.69	4.66	3.79	4.96	4.38	5.19	3.67	4.32	3.34	2.85	2.83	3.24	4.11	4.81	3.67	3.85	3.82	3.95	4.22222	3.68111	-0.1979	0.0894296	no
DLEU2	11.74	14.67	13.79	13.74	16.52	14.17	10.55	12.17	9.83	11.34	7.67	5.89	7.98	12.57	18.76	9.61	9.23	10.47	13.02	10.3911	-0.3254	0.0894502	no
DLGAP1-AS1	5.64	6.46	5.83	6.69	5.58	4.62	5.54	4.68	6.03	8.17	6.07	6.01	4.34	7.7	8.36	8.34	4.7	6.83	5.67444	6.72444	0.2449	0.0896854	no
LINC01776	9.73	9.81	7.18	12.93	9.26	12.4	9.4	11.77	10.13	8.98	8.8	9.71	9.36	11.71	7.43	6.91	7.44	9.64	10.29	8.88667	-0.2115	0.0897976	no
BGIG9606_54116	0.67	0.34	2.76	4.14	13.61	13.72	3.92	9.65	15.58	36.88	1.02	5.65	50.11	19.75	18.4	1.51	9.91	19.8	7.15444	18.1144	1.3402	0.0900611	no
LOC107984836	2.29	3.33	2.65	2.43	3.28	2.45	1.66	2.45	1.68	1.76	2.41	2.09	1.53	2.27	1.99	2.52	2.25	1.67	2.46889	2.05444	-0.2651	0.0901418	no
BGIG9606_48073	0.66	0.82	1.2	0.56	0.43	1.47	0.73	0.64	0.93	0.55	1.66	1.4	1.19	1.14	0.98	1.18	1.35	0.62	0.826667	1.11889	0.4367	0.0903413	no
LOC107986447	1.12	1.24	1.23	1.52	1.33	1.48	1.16	1.8	1.75	2.05	1.39	1.19	1.3	1.65	2.04	2.35	1.63	1.55	1.40333	1.68333	0.2625	0.0906293	no
BGIG9606_54251	0.67	0.34	0	0	0	0	0	0	0	10.91	0	9.45	0	4.41	0	1.51	0	0	0.112222	2.92	4.7015	0.0907227	no
BGIG9606_62983	1.21	1.8	1.15	1.71	1.51	1.49	1.18	1.57	1.42	1.02	1.49	1.54	0.95	1.44	1.25	1.03	0.73	1.54	1.44889	1.22111	-0.2468	0.0911692	no
LOC107984418	1.36	1.39	1.1	2.36	1.68	1.7	1.11	1.4	2.01	0.25	0.52	1.36	1.94	1.45	0.95	0.61	1.3	1.82	1.56778	1.13333	-0.4681	0.0912778	no
ZEB1-AS1	6.38	7.4	7.61	8.36	5.71	5.65	6.87	7.64	5.83	7.39	6.12	4.22	4.31	4	7.6	4.45	7.7	5.65	6.82778	5.71556	-0.2565	0.0914831	no
BGIG9606_40037	4.32	3.47	2.28	3.2	4.71	4.08	2.93	3.02	4.91	2.66	2.3	2.84	3.5	3.53	3.81	1.8	2.64	3.73	3.65778	2.97889	-0.2962	0.0924851	no
LOC105371354	4.27	3.5	1.86	4.11	3.65	3.84	3.67	4.09	3.98	4.66	1.71	3.68	2.31	4.05	2.33	2.84	2.13	2.67	3.66333	2.93111	-0.3217	0.0925122	no
FAM157A	7.86	11.44	12.9	5.12	9.18	6.4	8.08	6.66	6.91	7.3	11.74	8.76	8.31	9.03	13.81	8.26	12.31	17.15	8.28333	10.7411	0.3749	0.0929001	no
LOC101927283	3.45	2.62	2.24	2.91	2.31	3.24	2.55	2.23	2.64	2.91	2.93	4.48	4.34	3.37	2.22	2.97	3.65	2.3	2.68778	3.24111	0.2701	0.0929389	no
LOC112268024	1.87	1.36	1.47	1.98	1.79	2.12	1.85	2.56	1.43	2.03	2.14	2.25	1.92	2.67	1.42	2.04	2.12	2.92	1.82556	2.16778	0.2479	0.0929998	no
LOC105370461	3.59	4.25	3.36	5.08	3.31	4.57	3.39	3.44	3.07	3.97	2.12	2.63	2.85	5.36	2.7	2.34	2.45	3.02	3.78444	3.04889	-0.3118	0.0930232	no
MSH5-SAPCD1	4.89	5.58	3.69	6.91	6.36	3.18	3.11	2.75	2.65	1.77	0.71	2.32	2.82	1.97	6.75	2.82	4.41	2.76	4.34667	2.92556	-0.5712	0.0931839	no
BGIG9606_43298	3.76	3	2.48	3.89	1.88	2.18	2.42	2.12	2.38	1.62	2.04	1.87	2.13	2.84	2.43	2.43	1.85	2.45	2.67889	2.18444	-0.2944	0.0931956	no
LOC107985289	1.68	1.7	1.46	2.38	1.44	2.01	1.62	1.95	2.02	1.57	1.94	1.94	1.33	1.46	1.32	1.38	1.73	1.49	1.80667	1.57333	-0.1995	0.0938084	no
ZNF236-DT	6.36	9.44	7.85	7.96	6.29	6.73	5.03	8.78	6.63	6.1	4.61	5.54	4.54	7.11	7.35	5.4	7.92	6.69	7.23	6.14	-0.2358	0.0943091	no
LOC105376244	1.25	2.14	1.08	1.1	1.7	0.74	1.27	1.52	0.83	1.16	0.59	0.65	0.89	1.07	0.96	1.26	0.65	1.51	1.29222	0.971111	-0.4121	0.0944546	no
LOC107985200	15.52	25.2	23.22	11.82	12.35	17.24	14.29	11.82	9.73	6.64	27.22	5.78	4.48	7.47	12.31	10.48	12.78	7.42	15.6878	10.5089	-0.578	0.094958	no
LOC105370841	6.65	7.71	4.7	9.48	6.23	8	7.65	7.33	6.04	8.52	2.28	3.31	3.7	5.72	7.66	4.25	8.23	5.81	7.08778	5.49778	-0.3665	0.0954153	no
LINC02509	0.36	0.37	0.28	0.99	0.41	0.58	0.29	0.14	0.92	1.59	0.45	5.17	1.05	1.49	0.59	0.51	0.15	2.09	0.482222	1.45444	1.5927	0.0956494	no
LOC100506974	1.25	1.83	1.63	2.1	2.09	1.13	2.01	1.56	1.89	1.29	1.51	0.83	0.93	0.97	1.87	0.84	2.07	1.91	1.72111	1.35778	-0.3421	0.0956563	no
LINC00963	15.01	15.94	13.26	15.13	17.07	15.87	14.03	17.3	15.34	19.45	15.73	11.58	10.56	13.91	12.22	12.33	12.45	14.47	15.4389	13.6333	-0.1794	0.0957182	no
BGIG9606_66986	2.05	1.39	1.1	1.94	1.4	2.12	1.05	2.8	1.48	1.81	1.07	1.3	1.71	0.75	1.46	1.1	1.28	1.32	1.70333	1.31111	-0.3776	0.0961562	no
LINC01796	39.41	43.56	26.29	47.81	55.33	40.97	21.18	42.9	32.46	29.7	40.63	33.02	26.51	34.18	31.32	31.48	33.59	26.57	38.8789	31.8889	-0.2859	0.0961572	no
LOC105378387	2.54	2.66	1.89	3.57	4.09	4.1	2.59	3.88	3.19	2.55	2.35	2.62	2.97	3.92	1.96	2.53	1.77	2.5	3.16778	2.57444	-0.2992	0.0963151	no
BGIG9606_49081	5.11	4.1	11.18	6.75	6.95	6.13	4.22	3.17	3.65	6.34	4.4	2.41	3.99	4.77	3.4	5.74	3.35	1.11	5.69556	3.94556	-0.5296	0.0968262	no
LINC00670	0.78	1.7	0.85	1.16	1.74	0.75	0.75	1	1.15	0.78	0.48	3.52	2.38	3.41	1.91	1.34	1.13	1.31	1.09778	1.80667	0.7187	0.0969219	no
BGIG9606_48447	2.61	3.6	2.67	3.17	2.84	2.68	2.4	2.79	2.4	2.19	3.08	3.12	3.43	3.3	3.41	3.52	3.9	2.6	2.79556	3.17222	0.1824	0.0972495	no
BGIG9606_56074	1.93	1.4	1.93	2.13	1.83	1.95	1.51	2.56	1.97	1.67	3.39	2.21	1.77	2.58	1.48	3.76	3.05	2.06	1.91222	2.44111	0.3523	0.0973093	no
LINC02208	7.04	6.23	5.9	10.77	6.59	8.14	5.81	9.76	7.71	6.24	6.13	6.24	5.58	9.2	4.91	4.77	5.76	7.41	7.55	6.24889	-0.2729	0.0974355	no
LOC100506114	2.13	2.46	2.12	2.52	2.73	2.42	2.46	2.24	2.3	1.83	2.48	1.67	2.1	2.23	2.19	2.65	2.29	2.01	2.37556	2.16111	-0.1365	0.0983178	no
NPHP3-ACAD11	2.34	2.84	1.45	2.14	2.46	2.23	2.49	2.84	2.56	1.08	1.74	1.99	1.29	2.35	2.28	2.89	2.13	1.94	2.37222	1.96556	-0.2713	0.0986889	no
BGIG9606_51036	10.04	8.27	6.58	11.88	8.09	9.58	7.93	14.14	11.29	9.79	6.39	10.05	6.75	11.22	6.2	5.39	6.41	8.96	9.75556	7.90667	-0.3032	0.0987249	no
LOC107985505	4.08	5.24	1.77	8.54	5.4	6.76	5.88	7.58	6.74	4.75	4.18	6.13	4.53	4.93	2.35	3.91	3.66	5.35	5.77667	4.42111	-0.3858	0.0988831	no
BGIG9606_51437	2.66	2.4	2.68	2.45	4.12	2.17	2.69	2.91	2.47	1.56	2.3	2.45	2.58	2.93	2.18	2.53	2.23	2.21	2.72778	2.33	-0.2274	0.0996288	no
LOC105372232	1.53	1.76	1.49	1.54	1.31	1.16	1.33	0.91	0.96	1.28	1.08	0.96	0.65	1.14	1.26	1.54	0.87	1.2	1.33222	1.10889	-0.2647	0.0997227	no
PLCG1-AS1	19.69	19.78	16.53	21.59	16.38	19.83	17.05	17.66	14.83	14.08	13.24	15.63	16.04	21.64	17.06	13.91	17.58	16.64	18.1489	16.2022	-0.1637	0.0998775	no
BGIG9606_42837	0.62	1.23	1.17	1.35	0.88	1.01	0.88	1.48	0.96	0.92	1.31	1.26	1.42	1.59	1.32	0.95	1.29	1.31	1.06444	1.26333	0.2471	0.0999465	no
BGIG9606_53898	3.03	3.39	4.03	3.85	3.17	2.64	2.77	3.71	2.65	2.9	4.8	3.36	3.1	3.13	4	4.44	5.02	3.5	3.24889	3.80556	0.2282	0.0999691	no
LOC100129034	12.68	10.71	12.46	8.58	15.2	9.62	10.52	9.63	11.87	13.09	16.3	9.04	12.25	10.52	14.66	12.34	16.81	13.24	11.2522	13.1389	0.2236	0.100037	no
LOC105373991	1.42	1.08	1.56	1.82	1.27	0.95	1.02	1.18	1.06	0.72	0.63	0.97	0.86	1.15	1.47	1.32	0.83	1.27	1.26222	1.02444	-0.3011	0.100501	no
BGIG9606_40494	0.47	0.34	0.44	1.16	0.99	0.79	0.46	0.05	1.21	1.35	0.4	4.95	1.61	2.38	0.46	0.64	0.33	2.18	0.656667	1.58889	1.2748	0.100662	no
LOC101929331	1.76	2.87	3.47	2.02	2.62	1.13	2.08	1.83	2.3	2.8	1.27	0.45	0.81	2.17	2.46	1.24	1.18	2.17	2.23111	1.61667	-0.4647	0.101046	no
LINC02021	6.24	8.11	4.95	6.23	6.05	6.83	4	8.09	4.39	5.15	3.24	4.95	3.24	8.24	3.69	5.49	4.62	5.22	6.09889	4.87111	-0.3243	0.101512	no
ZNF205-AS1	1.16	1.52	1.16	1.97	1.46	1.62	1.35	1.07	0.9	0.94	1.43	0.77	0.84	1.38	1.22	1.38	1.1	1.01	1.35667	1.11889	-0.278	0.101715	no
LOC107985783	3.69	4.9	3.76	5.73	3.23	4.41	4.28	4.71	3.54	3.59	4.55	3.87	2.19	3.08	4.08	4.44	3.22	3.63	4.25	3.62778	-0.2284	0.102004	no
LOC100996660	5.75	6.95	7.47	4.82	5.85	11.86	3.67	3.14	4.63	3.65	1.6	4.07	5.65	6.71	4.83	3.65	3.44	4.75	6.01556	4.26111	-0.4975	0.102379	no
LINC01719	2.15	2.4	1.79	1.85	1.71	2.33	1.69	3.55	1.39	1.61	1.11	1.27	1.77	1.93	1.31	2.12	1.35	2.37	2.09556	1.64889	-0.3458	0.102431	no
LOC105375913	0.45	0.8	0.43	0.37	1.53	0.42	0.5	0.55	0.62	1.64	0.42	0.3	0.73	1.59	1.04	3.33	1.21	0.72	0.63	1.22	0.9535	0.102502	no
LOC101929494	1.18	1.08	1.5	0.65	1.88	0.36	0.65	0.39	1.65	2.35	1.43	1.63	0.74	1.22	3.25	1.12	2.01	0.76	1.03778	1.61222	0.6356	0.102592	no
LOC105379003	1.93	3.05	1.97	2.98	2.31	3.43	3.6	4.16	1.59	0.38	0.25	4.09	2.12	4.1	1.18	1.95	0.42	1.5	2.78	1.77667	-0.6459	0.103089	no
PTOV1-AS2	2.68	2.88	3.2	3.95	3.68	3.52	3.36	3.94	3.51	2.71	3.36	3.88	3.98	3.85	4.37	3.79	5.83	3.95	3.41333	3.96889	0.2176	0.103515	no
LOC105375426	2.39	2.86	1.69	3.78	1.64	2.71	1.63	2.17	1.87	1.58	0.89	1.39	2.12	2.87	2.15	1.69	1.77	1.55	2.30444	1.77889	-0.3734	0.103574	no
SEMA6A-AS1	1.5	1.08	1.27	1.56	1.51	1.65	1.2	1.74	1.38	1.43	1.66	1.42	1.58	2.04	2.44	1.22	2.92	1.42	1.43222	1.79222	0.3235	0.103603	no
FRMD6-AS2	7.42	6.54	4.11	6.27	1.71	6.05	5.13	9.58	2.82	0.52	8.74	3.01	1.51	1.75	2.13	4.52	4.23	5.28	5.51444	3.52111	-0.6472	0.10382	no
LOC100996437	2.06	6.38	7.22	5.38	5.93	5.46	2.09	5.33	5.27	3.76	2.29	5.68	3.79	2.58	1.54	6.77	3.84	2.02	5.01333	3.58556	-0.4836	0.10383	no
LOC107986254	2.54	2.61	2.23	3.11	2.52	2.68	2.35	3.24	2.78	2.27	2.38	2.87	2.34	3.01	2.27	1.97	2.22	2.33	2.67333	2.40667	-0.1516	0.103932	no
BGIG9606_48751	6.29	6.85	6.37	8.11	5.65	7.7	6.36	7.28	6.24	5.52	5.27	6.6	6.03	7.64	6.31	5.73	6.29	6.01	6.76111	6.15556	-0.1354	0.104058	no
LOC107986465	1.79	1.9	1.75	2.54	1.58	1.44	1.8	2.43	2.01	2.19	2.84	2.55	2.65	1.74	1.85	1.96	2.43	1.84	1.91556	2.22778	0.2178	0.10414	no
BGIG9606_63636	2.55	2.87	1.78	3.26	3.65	4.66	2.24	3.5	2.62	2.59	2.28	2.35	2.14	3.12	2.13	3.2	2.67	1.2	3.01444	2.40889	-0.3235	0.10458	no
BGIG9606_63013	0.68	1.08	0.37	2.55	0.95	1.52	0.81	0.93	1.43	1.32	1.33	2	1.95	4.45	1.36	0.77	1.35	2.31	1.14667	1.87111	0.7064	0.104752	no
LIMS3-LOC440895	3.23	4.69	2.96	4.92	4.93	4.6	4.11	6.81	4.88	22.02	5.07	9.35	6.23	11.76	3.67	8.33	2.19	5.44	4.57	8.22889	0.8485	0.104768	no
BGIG9606_43396	0.47	0.42	0.84	0.73	0.57	0.91	0.84	1.02	0.96	0.54	0.92	0.39	1.34	1.73	0.76	1.42	3.01	1.07	0.751111	1.24222	0.7258	0.10488	no
SLC16A1-AS1	3.61	2.97	3.98	4.16	2.79	5.18	3.01	4.32	2.9	2.12	2.55	3	3.35	4.1	2.75	3.55	2.63	3.56	3.65778	3.06778	-0.2538	0.105056	no
BGIG9606_47291	6.09	2.83	5.27	8.54	18.75	4.39	3.47	6.4	11.51	9.87	6.32	10.55	11.66	11.9	10.59	12.09	8.42	15.25	7.47222	10.7389	0.5232	0.105364	no
CARMN	653.59	546.02	529.61	849.77	559.6	735.86	510.46	642.07	495.3	305.38	236.91	738.17	632.44	647.82	480.9	406.69	430.86	581.34	613.587	495.612	-0.3081	0.105434	no
BGIG9606_67763	8.6	12.45	10.77	11.07	10.37	11.78	8.81	10.69	9.26	5.98	4.85	11.45	5.83	8.88	10.98	9.91	11.33	9.5	10.4222	8.74556	-0.253	0.105709	no
BGIG9606_54522	3.11	2.64	1.76	1.05	2.31	1.87	1.3	1.39	0.88	0.61	1.82	0.67	0.62	1.19	2.11	2.24	1.08	0.86	1.81222	1.24444	-0.5423	0.10593	no
LINC01356	2.95	3.29	2.19	3.25	2.83	3.2	2.43	2.36	1.9	1.41	2	1.62	1.84	2.99	2.56	3.28	2.55	1.97	2.71111	2.24667	-0.2711	0.106327	no
LOC100505942	1.17	1.47	1.24	1.77	1.45	1.44	1.64	1.14	1.32	1.31	0.72	0.73	0.8	0.97	1.71	1.4	1.52	1.28	1.40444	1.16	-0.2759	0.106473	no
CCDC183-AS1	5.29	4.05	1.88	3.16	2.6	2.67	3.12	2.82	4.62	3.88	1.27	1.48	3.73	2.44	2.23	2.16	1.78	3.66	3.35667	2.51444	-0.4168	0.106528	no
LOC107984036	1.94	2.29	2.2	2.24	1.81	1.55	1.76	2.47	1.99	1.99	1.96	1.54	1.32	1.89	1.88	1.87	2.1	1.74	2.02778	1.81	-0.1639	0.107228	no
LOC105374101	1.45	1.83	1.8	1.53	1.63	1.81	1.37	1.58	1.13	1.54	0.9	1.12	1.54	1.69	1.62	0.96	1.42	1.43	1.57	1.35778	-0.2095	0.107739	no
BGIG9606_46482	1.75	2.43	1.64	2.08	1.24	2.53	1.98	2.06	2.75	4.2	14.78	2.56	2.6	3.41	3.16	3.1	3.82	2.24	2.05111	4.43	1.1109	0.10807	no
SENP3-EIF4A1	6.87	4.39	5.94	8.55	1.14	6.1	4.6	1.11	0.14	0.16	5.55	2.1	12.39	8.49	11.86	9.17	10.88	5.11	4.31556	7.30111	0.7586	0.108555	no
LOC107987081	4.51	4.79	4.18	5.67	5.51	5.47	4.8	6.1	5.22	4.31	3.59	5.4	5.18	5.96	3.88	3.67	4.57	4.47	5.13889	4.55889	-0.1728	0.108916	no
BGIG9606_55752	5.73	5.66	5.66	6.17	5.93	6.07	6.53	7.13	5.62	4.29	6.24	8.16	6.32	6.28	7.08	8.37	8.4	6.81	6.05556	6.88333	0.1848	0.10907	no
SUCLG2-AS1	8.85	8.79	6.86	10.8	6.28	10.34	7.71	7.46	7.24	6.32	6.33	6.66	5.45	9.14	8.3	5.48	7.54	8.6	8.25889	7.09111	-0.2199	0.10921	no
BGIG9606_41876	0.45	1.33	0.52	0.7	1.29	1.73	1.14	0.97	0.39	0.63	0.5	1.29	2.38	2.72	0.65	1.37	2.1	1.68	0.946667	1.48	0.6447	0.109218	no
BGIG9606_58617	3.15	5.42	5.47	6.46	6.53	4.98	3.05	6.78	2.71	4.71	4.39	5.22	3.05	4.35	3.43	3.31	3.28	3.58	4.95	3.92444	-0.3349	0.109231	no
LOC105375044	1.64	2.53	1.73	2.06	2.24	2.1	1.92	2.36	1.87	2.04	0.99	1.2	1.79	2.71	1.87	1.53	1.55	1.79	2.05	1.71889	-0.2541	0.109238	no
FENDRR	0.56	0.26	0.09	0.57	0.28	0.23	0.5	0.46	0.45	0.3	13.49	3.4	0.44	0.34	2.27	0.41	5.27	0.76	0.377778	2.96444	2.9722	0.1095	no
BGIG9606_48649	1.29	1.18	1.17	1.64	1.23	1.38	1.17	1.05	0.93	0.86	1.03	1.01	1.03	1.22	1.08	1.42	1.12	0.95	1.22667	1.08	-0.1837	0.110044	no
PWARSN	4.15	2.63	1.94	4.86	3.17	5.02	3.36	3.75	2.72	2.29	1.96	2.76	2.16	3.57	4.14	1.89	2.13	3.83	3.51111	2.74778	-0.3537	0.110537	no
LOC105369250	14.86	19.41	18.39	20.2	22.98	19.07	9.47	25.54	12.85	15.27	12.08	15.43	10.37	25.33	15.03	8.63	10.55	14.71	18.0856	14.1556	-0.3535	0.110623	no
BGIG9606_39537	1.53	1.45	1.67	1.83	1.75	1.7	1.6	1.85	1.62	1.59	0.84	1.36	1.32	1.76	1.85	1.39	1.3	1.79	1.66667	1.46667	-0.1844	0.110749	no
FAM138D	4.08	4.84	4.08	6.47	4.2	6.51	3.93	4.8	3.72	3.56	3.86	4.57	3.04	3.85	3.55	5.16	4.42	4.27	4.73667	4.03111	-0.2327	0.110922	no
ASB16-AS1	4.52	4.92	4.79	4.17	5.38	4.47	4.08	4.53	3.87	4.43	3.17	2.35	4.06	3	5.52	4.08	4.8	3.75	4.52556	3.90667	-0.2122	0.111133	no
LOC100505664	0.99	1.32	1.29	0.51	1.64	0.67	0.65	0.63	0.47	0.84	1.58	1.21	1.04	1.07	1.13	1.35	1.48	0.96	0.907778	1.18444	0.3838	0.111429	no
MHENCR	2.01	1.81	2.35	1.77	2.11	2.02	1.02	1.63	1.85	1.12	1.25	1.2	1.37	1.14	1.99	1.54	2.49	1.49	1.84111	1.51	-0.286	0.112189	no
LOC100506548	3.51	3.23	2.51	2.83	3.04	2.93	2.46	2.75	2.8	1.89	3.65	3.39	2.95	3.14	4.58	3.61	4.61	2.96	2.89556	3.42	0.2402	0.112387	no
BGIG9606_41877	0.85	1.19	0.41	0.37	1.36	1.2	0.78	0.51	0.45	0.34	0.95	0.86	1.81	2.22	0.2	1.6	2.32	1.22	0.791111	1.28	0.6942	0.11276	no
LOC105373252	1.48	1.66	1.25	1.59	1.43	1.46	1.2	1.68	1.44	1.55	1.03	1.26	1.35	1.66	1.2	1.23	1.29	1.36	1.46556	1.32556	-0.1449	0.112764	no
LOC107986114	2.17	2.18	1.33	2.39	1.78	1.76	1.75	1.36	1.45	1.04	1.35	1.31	1.75	1.86	0.88	1.32	1.75	2.11	1.79667	1.48556	-0.2743	0.113341	no
BGIG9606_55804	2.98	2.36	1.04	2.98	2.49	2.26	2.24	3.16	1.43	2.38	2.22	3.52	2.5	3.73	3.04	2.34	2.87	2.82	2.32667	2.82444	0.2797	0.113449	no
LOC107985164	2.68	3.14	3.58	5.27	3.7	3.8	3.45	5.96	3.63	3.42	3.14	4.49	2.17	4.84	2.36	1.65	2.92	2.85	3.91222	3.09333	-0.3388	0.114113	no
TRHDE-AS1	2.23	1.94	2.57	2.15	3.15	2.48	3.83	4.56	3.57	1.25	0.93	5.44	2.23	1.35	1.38	2.06	1.06	2.42	2.94222	2.01333	-0.5473	0.114132	no
BGIG9606_48491	0.63	0.84	1.29	1.34	0.59	0.67	1.23	0.8	1.01	0.76	1.54	0.75	0.74	0.93	1.76	1.59	1.86	1.23	0.933333	1.24	0.4099	0.114141	no
TMEM92-AS1	1.61	1.35	1.48	1.66	1.38	1.77	1.21	1.37	1.06	2.08	1.35	0.83	1.62	1.93	1.92	1.6	2.39	1.74	1.43222	1.71778	0.2623	0.114318	no
BGIG9606_43395	0.77	0.95	0.81	0.87	1.12	0.66	0.43	0.88	0.91	0.81	1.46	0.71	0.79	1.39	1.07	1.7	2.9	0.52	0.822222	1.26111	0.6171	0.114346	no
BGIG9606_36460	8.39	7.65	6.75	9.04	8.28	9.77	7.3	10.3	7.12	6.63	5.28	9.53	6.73	9.72	6.84	6.08	6.37	7.67	8.28889	7.20556	-0.2021	0.114886	no
LOC107986178	1.45	2.29	2.49	4.22	1.29	2.16	2.07	2.7	1.08	1.37	1.02	1.22	1.33	2.62	1.7	1.92	1.34	1.83	2.19444	1.59444	-0.4608	0.114892	no
LOC107986153	4.86	5.44	3.58	6.39	5.26	6.53	5.02	5.86	5.65	5.58	6.57	9.62	7.02	8.55	5.01	5.35	5.32	5.12	5.39889	6.46	0.2589	0.115124	no
LOC107985939	1.94	1.89	1.45	2.14	1.51	1.46	1.28	2.06	1.72	1.07	3.61	2.08	2.1	2.38	1.37	2.37	2.43	2.04	1.71667	2.16111	0.3322	0.115351	no
BGIG9606_46895	6.25	6.93	6.83	5.93	5.84	4.61	5.08	5.25	4.25	4.24	4.03	4.9	3.67	5.25	6.31	5.49	5.86	4.83	5.66333	4.95333	-0.1933	0.11551	no
FBXL19-AS1	1.18	1.21	0.85	0.95	1.46	0.99	0.82	0.91	0.78	1.03	0.68	0.9	1.25	2.37	1.63	1.11	1.78	1.28	1.01667	1.33667	0.3948	0.115961	no
LOC107984011	0.78	0.97	1.5	0.64	0.72	0.86	1.48	0.57	1	0.89	0.87	1.52	1.13	1.01	1.32	1.57	1.08	1.24	0.946667	1.18111	0.3192	0.117096	no
LINC02589	4.86	12.22	3.55	9.47	4.26	13.16	4.59	3.89	6.78	10.17	2.08	5.3	2.62	4.21	5.1	2.9	4.75	3.42	6.97556	4.50556	-0.6306	0.117293	no
BGIG9606_41096	3.77	3.18	3.14	2.73	2.85	2.41	2.11	3.22	4.05	1.6	2.01	1.32	1.61	2.76	3.64	4.06	2.61	2.23	3.05111	2.42667	-0.3304	0.117715	no
LOC101927904	1.37	2.35	1.16	1.2	2.8	3.59	1.97	3.22	1.45	0.91	0.31	0.98	1.35	4.6	0.15	0.9	0.24	1.5	2.12333	1.21556	-0.8047	0.118036	no
CLEC12A-AS1	19.45	17.21	14.32	16.82	20.82	14.38	11.07	16.08	15.05	11.36	16.75	14.24	11.56	14.23	17.46	14.08	16.07	10.64	16.1333	14.0433	-0.2002	0.119554	no
ZNF561-AS1	3.98	2.91	3.79	4.33	3.33	3.05	2.89	3.67	3.13	3.08	2.23	2.13	1.75	3.75	3.9	2.85	2.37	4.07	3.45333	2.90333	-0.2503	0.119901	no
LINC02341	50.02	47.59	34.62	42.91	43.09	52.2	27	45.24	27.51	28.09	36.98	28.98	32.41	42.9	38.97	35.72	39.4	33.87	41.1311	35.2578	-0.2223	0.12003	no
BGIG9606_46478	0.79	0.9	0.62	1.31	1.2	0.95	0.57	1.09	0.66	0.8	1.74	0.94	1.23	1.31	0.77	1.14	1.14	0.98	0.898889	1.11667	0.313	0.120035	no
LINC01301	3.98	2.01	3.13	4.22	2.28	3.73	2.52	5.01	3.37	3.5	1.3	1.99	1.88	4.49	3.57	1.99	1.92	2.54	3.36111	2.57556	-0.3841	0.12004	no
SAP30L-AS1	2.25	3.43	2.6	3.08	2.29	3.5	2.67	2.94	2.13	2.74	1.52	1.74	2.98	2.71	2.48	2.72	2.15	2.38	2.76556	2.38	-0.2166	0.120074	no
LOC101929130	3.31	3.42	3.5	3.74	2.58	3.05	2.77	4.33	3.35	2.97	2.74	2.2	2.16	2.64	4.03	3.83	2.14	3.05	3.33889	2.86222	-0.2222	0.120421	no
LOC100506691	2.08	1.31	1.86	4	1.55	2.52	1.14	1.22	1.54	1.07	0.57	1.52	0.79	2.15	1.57	1.4	1.6	1.46	1.91333	1.34778	-0.5055	0.120603	no
LOC100129129	1.92	1.69	1.7	1.61	1.84	2.3	1.75	1.64	1.15	1.54	0.82	1.26	1.8	2.29	1.08	1.32	1.23	1.64	1.73333	1.44222	-0.2653	0.120765	no
BGIG9606_40154	0.98	1.38	0.68	1.33	0.66	1.04	0.84	1	0.38	0.49	0.77	0.79	1.01	2.06	1.75	1.68	1.3	1.52	0.921111	1.26333	0.4558	0.120986	no
BGIG9606_55696	2.04	2.7	2.19	2.58	2.03	2.29	2.16	1.94	1.66	1.35	1.25	1.34	1.3	1.97	3.05	1.78	2.2	2.01	2.17667	1.80556	-0.2697	0.121011	no
LOC101928387	3.53	2.86	2.79	6	2.58	3.44	3.04	3.14	3.27	2.89	2.25	2.91	2.91	3.9	2.39	2.36	2.48	2.86	3.40556	2.77222	-0.2968	0.121216	no
LOC105370404	1.67	1.93	1.63	2.13	2.01	2.22	1.53	2.08	1.9	1.65	1.64	1.61	1.56	2.46	1.64	1.41	1.67	1.57	1.9	1.69	-0.169	0.121234	no
FAM157B	3.31	3.15	2.93	3.21	2.69	2.89	3.69	3.4	1.84	3.42	1.53	3.39	3.3	4.55	4.74	3.31	3.71	6.37	3.01222	3.81333	0.3402	0.121349	no
BRE-AS1	0.7	0.62	0.69	0.48	0.53	0.46	0.9	0.48	0.66	4.58	14.98	2.69	0.57	0.87	1.13	3.08	0.88	0.66	0.613333	3.27111	2.415	0.12143	no
CATIP-AS2	1.17	1.15	1.04	2	0.93	0.63	0.59	0.65	1.45	1.82	0.75	1.05	1.42	1.68	1.42	1.55	1.28	1.38	1.06778	1.37222	0.3619	0.122352	no
LOC283299	48.44	50.36	38.42	63.7	45.01	63.36	48.55	57.07	46.52	42.54	38.08	51.26	48.55	59.21	38.77	37	41.3	49.48	51.27	45.1322	-0.184	0.123058	no
LOC101928842	1.82	2.21	2.29	2.46	2.59	1.64	1.26	1.27	1.38	1.03	1.94	1.6	0.94	1.52	2.01	1.89	1.58	1.2	1.88	1.52333	-0.3035	0.123087	no
LOC101929464	2.42	2.74	2.17	3.67	2.7	3.52	2.75	3.6	2.83	2.78	1.88	3.42	2.69	3.06	2.42	1.88	2.03	2.55	2.93333	2.52333	-0.2172	0.123634	no
BGIG9606_56045	6.16	6.95	4.48	6.96	5.41	7.97	6.44	7.82	6.54	5.6	4.97	6.68	6.37	6.92	4.98	5.19	6.34	5.04	6.52556	5.78778	-0.1731	0.123964	no
LOC105371084	4.12	4.12	1.69	4.88	3.46	4.15	3.12	3.2	2.87	2.9	6.01	3.65	3.93	3.37	5.08	5.29	5.97	3.01	3.51222	4.35667	0.3108	0.124093	no
LOC107986168	2.21	1.65	1.58	3.12	2.38	2.65	1.43	2.6	1.72	1.25	1.35	4.12	4.77	5.57	2.25	1.55	3.25	3.69	2.14889	3.08889	0.5235	0.124137	no
LOC100147773	13.08	13.28	10.07	17.02	12.93	17.57	13.03	15.77	13.57	12.15	11.36	13.66	13.7	16.27	10.65	9.17	10.79	13.17	14.0356	12.3244	-0.1876	0.124461	no
BGIG9606_51458	11.02	1.99	3.71	10.82	2.1	1.93	11.65	10.41	2.45	3.16	1.03	2	1.85	9.73	2.81	1.3	3.58	4.68	6.23111	3.34889	-0.8958	0.124487	no
BGIG9606_50144	0.78	0.66	0.84	0.35	0.72	1.01	0.77	0.45	0.65	0.74	2.58	0.74	1.02	0.45	1.07	0.84	1.2	0.84	0.692222	1.05333	0.6057	0.124657	no
LOC105374127	2.63	1.84	2.57	3	2.16	3.53	2.1	2.71	2.56	1.25	2.02	2.03	2.34	3.45	1.92	1.79	1.99	2.49	2.56667	2.14222	-0.2608	0.125318	no
LINC02349	2	2.4	2.25	1.23	2.5	1.87	3.39	2.54	3.32	2.23	0.57	0.75	0.62	0.3	2.57	1.24	3.04	3.44	2.38889	1.64	-0.5426	0.125747	no
LINC00641	8.28	8.46	6.55	6.84	7.64	6.77	5.74	7.65	6.57	4.93	11.07	10.14	6.85	8.23	8.2	8.13	10.68	7.09	7.16667	8.36889	0.2237	0.126135	no
BGIG9606_62985	1.25	1.91	1.46	1.34	1.56	1.4	1.41	0.93	1.08	0.79	1.55	1.53	0.81	1.22	1.24	1.2	0.85	1.21	1.37111	1.15556	-0.2468	0.126832	no
LOC107984746	1.44	1.21	1.93	2.55	2.55	1.73	0.93	2.49	1.26	1.4	0.87	0.51	0.31	1.43	2.16	2.13	1.42	1.52	1.78778	1.30556	-0.4535	0.12684	no
BGIG9606_49627	2.87	2.39	2.71	6.9	1.37	4.78	2.6	2.56	3.27	2.17	4.14	2.5	1.77	1.74	1.81	1.67	2.08	2.65	3.27222	2.28111	-0.5205	0.126914	no
LOC100630923	2.94	3.1	3.15	2.28	3.05	3.22	2.62	1.88	2.47	1.83	4.76	3.29	3.38	2.83	4.19	4.1	3.39	2.16	2.74556	3.32556	0.2765	0.126974	no
VIM-AS1	2.43	2.11	2.46	1.73	1.16	1.37	1.97	1.06	0.94	1.79	0.89	1.2	2.26	2.6	3.47	3.17	2.54	2.3	1.69222	2.24667	0.4089	0.127436	no
LOC105372952	2.17	2.96	2.07	4.36	2.4	2.68	3.9	3.8	2.74	3.07	1.97	1.41	2.49	2.64	2.81	2.44	2.27	3.18	3.00889	2.47556	-0.2815	0.127636	no
BGIG9606_54534	1.65	1.29	2.05	1.4	1.42	1.16	1.88	1.23	1.11	0.99	2.24	2.81	1.34	1.37	2.03	2	2.84	1.27	1.46556	1.87667	0.3567	0.128083	no
LINC02253	13.21	15.19	12.38	23.97	14.56	22.24	15.91	18	15.74	14.27	12.45	14.88	13.81	20.48	9.58	12.4	13.2	16.18	16.8	14.1389	-0.2488	0.128538	no
C6orf48	21.07	19.79	29.33	17.45	11.26	16.51	23.58	17.32	20.47	22.42	42	17.25	22	15.98	21.4	26.05	40.13	21.45	19.6422	25.4089	0.3714	0.128754	no
LOC107987399	5.43	6.77	2.98	5.69	2.26	4.93	6.44	7.49	3.67	6.65	7.35	6.3	6.14	5.8	7.04	4.42	4.16	8.79	5.07333	6.29444	0.3111	0.129233	no
BGIG9606_42700	5.06	4.37	7.28	17.82	5.49	24.32	18.71	35.33	25.93	20.15	19.69	45.11	36.52	33.22	9.04	13.34	19.25	25.23	16.0344	24.6167	0.6185	0.129267	no
BGIG9606_55980	0.87	0.88	1.14	1.99	1.3	1.21	1.44	1.25	1.18	1.01	1.2	1.77	1.36	2	1.26	1.89	1.9	1.26	1.25111	1.51667	0.2777	0.129386	no
BGIG9606_43165	1.26	1.33	1.56	2.84	1.69	3.35	1.9	2.97	1.89	1.36	0.78	2.23	2.06	2.43	1.19	1.06	1.37	1.72	2.08778	1.57778	-0.4041	0.129467	no
BGIG9606_37279	2.87	2.82	2.43	3.31	3	3.41	2.53	2.34	2.3	2.45	3.25	2.44	1.99	2.82	2.28	2.89	2.06	1.87	2.77889	2.45	-0.1817	0.129551	no
LOC105373467	0.52	0.53	0.68	0.9	0.86	0.09	0.28	0.73	0.48	1.2	1.13	0.83	0.49	0.74	1.22	0.36	1.02	0.26	0.563333	0.805556	0.516	0.129622	no
LOC100996251	3.34	3.12	2.82	3.72	2.93	3.29	3.07	2.83	2.42	1.84	2.79	2.46	2.22	3.2	2.59	3.6	2.68	3.05	3.06	2.71444	-0.1729	0.130174	no
BGIG9606_45198	2.64	2.37	1.68	2.66	2.19	3.65	1.97	2.48	2.46	0.96	2.85	3.18	2.69	2.07	1.44	1.67	1.26	1.32	2.45556	1.93778	-0.3416	0.13048	no
SH3BP5-AS1	6.85	6.49	7.61	5.03	7.9	5.69	5.3	6.17	5.17	4.27	3.86	5.53	5.28	6.42	5.29	7.01	6.11	5.54	6.24556	5.47889	-0.1889	0.130609	no
LOC105374359	2.58	3.25	2.65	3.52	4.43	2.59	1.51	3.82	1.81	2.69	2.73	2.19	1.34	3.75	1.96	1.84	2.33	1.66	2.90667	2.27667	-0.3524	0.130809	no
LOC101929185	8.34	7.82	10.82	8.31	5.28	7.92	7.13	7.85	7.6	5.93	6.59	9.91	9.4	8.16	10.86	9.56	14.28	10.12	7.89667	9.42333	0.255	0.131402	no
BGIG9606_53852	1.44	4.01	2.35	2.66	1.48	2.18	1.26	1.65	3.51	3.14	0.49	0.69	1.05	4.06	1.52	0.61	0.23	0.95	2.28222	1.41556	-0.6891	0.131616	no
LOC101928217	4.32	6.06	3.24	6.63	6.58	5.65	3.5	4.93	4.24	4.6	4.07	4.68	2.68	4.93	3.56	4.47	3.94	5.07	5.01667	4.22222	-0.2487	0.132587	no
BGIG9606_67861	1.15	1.81	1.03	1.16	1.48	1.89	1.03	1.88	1.36	1.21	1.95	2.46	1.28	1.29	1.56	1.82	2.43	1.62	1.42111	1.73556	0.2884	0.133218	no
HOXD-AS2	2.08	1.58	2.62	1.63	2.29	1.24	1.26	0.98	1.55	1.25	1.02	1.41	1.38	1.81	1.92	1.12	1.34	0.96	1.69222	1.35667	-0.3189	0.133226	no
SLFNL1-AS1	7.5	6.08	3.98	9.08	6.26	7.04	4.89	7.15	6.41	4.52	8.15	19.43	12.3	10.91	4.86	10.79	5.94	6.05	6.48778	9.21667	0.5065	0.133817	no
LOC105369917	2.63	1.21	1.53	2.18	0.94	3.09	1.66	1.14	2.03	0.47	0.65	1.65	1.24	1.96	1.21	1.26	1.18	2.36	1.82333	1.33111	-0.4539	0.134019	no
TRIM52-AS1	4.43	4.76	6.15	2.77	4.73	2.4	2.14	1.89	1.86	2.21	3.68	1.11	0.75	2.29	2.92	4.25	3.12	1.43	3.45889	2.41778	-0.5166	0.134046	no
MICA-AS1	2.33	2.22	3.13	1.95	2.15	1.82	1.49	1.95	2.17	2.33	1.33	1.67	1.75	1.78	2.64	2.12	0.82	1.39	2.13444	1.75889	-0.2792	0.13426	no
LOC107986282	1.33	1.38	1.6	1.81	1.44	1.44	1.2	1.86	1.92	1.44	1.04	0.99	1.49	1.79	1.58	1.26	1.37	1.32	1.55333	1.36444	-0.1871	0.134624	no
LOC102723582	2.21	3.64	3	2.96	2.29	1.9	2.37	2.8	2.88	2.16	2.17	1.83	2.25	2.26	3.32	2.54	2.12	2.21	2.67222	2.31778	-0.2053	0.135073	no
CELF2-AS1	2.15	1.73	1.72	3.57	1.7	3.73	2.48	2.97	2.82	2.95	1.78	3.15	1.73	1.83	1.06	0.85	0.94	2.93	2.54111	1.91333	-0.4094	0.135081	no
BHLHE40-AS1	5.96	6.48	4.67	7.39	6.39	7.88	5.77	6.4	5.37	5.04	5.67	6.21	5.73	7.32	4.96	4.6	5.15	5.63	6.25667	5.59	-0.1625	0.135668	no
LOC107985120	7.53	8.35	5.4	10.15	5.64	7.97	7.7	8.7	5.96	6.55	2.48	6.12	7.2	8.92	6.57	7.08	5.06	6.34	7.48889	6.25778	-0.2591	0.136136	no
BGIG9606_66485	1	0.96	1.75	2.09	0.87	1.34	2.09	1.1	1.98	1.7	1.85	1.05	1.2	2.52	2.25	2.37	1.61	2.02	1.46444	1.84111	0.3302	0.136318	no
LINC01767	0.6	1.18	1.11	1.63	0.81	1	0.4	0.31	0.79	0.25	1.74	0.76	1.4	0.68	2.48	1.47	2.73	0.81	0.87	1.36889	0.6539	0.136621	no
HOTAIRM1	3.83	3.07	4.25	2.01	3.12	1.88	2.82	3.56	1.7	1.55	1.72	2.53	2.55	2.28	2.55	2.94	3.2	1.92	2.91556	2.36	-0.305	0.137392	no
BGIG9606_46837	0.94	1.37	1.5	0.93	1.15	0.68	0.96	0.93	0.95	0.53	2.72	1.21	1.19	1.09	1.27	1.83	2.5	0.85	1.04556	1.46556	0.4872	0.137565	no
TSNAX-DISC1	2.14	1.94	2.28	2.54	1.96	1.9	1.4	1.7	0.96	1.01	1.14	1.83	1.45	2.29	1.78	1.43	1.68	1.33	1.86889	1.54889	-0.2709	0.13778	no
LOC105371998	1.55	1.83	1	2.26	1.79	1.58	1.67	1.67	1.07	0.66	1.28	1.04	0.64	2.46	1.4	1.49	1.05	1.27	1.60222	1.25444	-0.353	0.13784	no
LOC105375184	1.44	2.54	2.08	2.67	3.05	2.19	3	1.9	3.27	1.91	5.94	2.74	2.39	3.01	3.05	2.9	3.36	2.93	2.46	3.13667	0.3506	0.139127	no
BGIG9606_42502	1.56	1.57	1.87	2.22	1.61	2.22	1.69	2.44	2.27	1.86	1.07	1.93	1.73	2.11	1.68	1.48	1.09	2.07	1.93889	1.66889	-0.2163	0.139368	no
LOC100134868	4.46	5.11	3.83	4.92	3.13	3.79	4.01	5.93	5.28	2.75	2.78	3.19	4.28	4.68	5.41	3.27	2.96	4.86	4.49556	3.79778	-0.2433	0.139816	no
FLJ37453	2.34	3.14	1.98	2.78	3.23	2.66	1.99	2.24	3.84	2.08	1.98	2.31	2.44	2.66	3.04	2.07	2.09	2.14	2.68889	2.31222	-0.2177	0.140019	no
LOC100133091	9.11	11.24	8.37	10.66	9.47	9.84	8.11	8.39	7.77	8.15	13.77	8.72	10.92	10.01	10.18	12.51	10.97	8.29	9.21778	10.3911	0.1729	0.14004	no
BGIG9606_43333	9.01	9.65	8.95	7.15	9.65	4.72	5.59	6.07	4.35	4.69	3.67	4.69	3.61	6.39	8.83	9.36	5.71	4.12	7.23778	5.67444	-0.3511	0.14049	no
MINCR	1.56	1.42	1.32	1.66	2.33	1.27	1.5	1.78	1.81	1.83	0.96	1.44	1.59	1	1.21	1.73	0.86	1.73	1.62778	1.37222	-0.2464	0.1406	no
BGIG9606_55665	1.59	3.47	1.13	1.15	1.13	1.03	0.72	0.59	0.53	0.38	2.78	0.73	1.25	1.32	3.65	3.39	3.19	1.73	1.26	2.04667	0.6999	0.140643	no
BGIG9606_46675	4.55	4.61	4.14	5.91	4.54	4.65	4.41	5.63	5.25	4.66	3.04	5.53	4.44	5.04	4.09	3.84	3.79	4.78	4.85444	4.35667	-0.1561	0.140699	no
LOC107985203	1.95	0.86	1.43	1.38	0.8	0.82	1.7	0.98	1.02	1.09	3.13	1.01	1.59	1.46	1.47	2.03	1.48	1.27	1.21556	1.61444	0.4094	0.140728	no
BGIG9606_43901	1.71	2.13	1.61	2.1	1.85	1.72	1.4	1.81	1.99	1.54	1.59	1.34	1.53	1.96	1.85	1.73	1.73	1.65	1.81333	1.65778	-0.1294	0.140765	no
LOC101927978	1.69	1.46	1.38	2.09	1.22	1.68	1.03	1.45	1.56	1.26	0.49	1.07	1.19	1.34	2.12	1.06	1.08	1.48	1.50667	1.23222	-0.2901	0.140779	no
BGIG9606_36589	0.18	0.69	0.29	0.14	0.72	0.82	0.44	0.57	0.82	0.19	4.69	1.44	0.7	0.54	0.74	1.27	1.21	0.56	0.518889	1.26	1.2799	0.141599	no
LOC105374162	17.17	17.1	14.62	18.31	15.23	20.97	17.65	21.21	13.92	11.65	7.34	22.13	17.78	19.48	11.84	11.8	14.61	14.86	17.3533	14.61	-0.2483	0.141659	no
LOC107987234	4.58	4.9	3	10.32	2.82	6.94	3.97	5.38	4.85	2.44	3.58	5.86	4.41	3.31	4.31	2.91	3.84	4.25	5.19556	3.87889	-0.4216	0.142015	no
BGIG9606_50146	20.35	16.31	6.15	13.92	6.9	10.15	1.32	9.31	6.14	3.94	19.24	13.66	19.16	25.5	54.01	3.18	22.85	7.91	10.0611	18.8278	0.9041	0.142087	no
KIF9-AS1	7.7	7.75	7.63	10.72	8.3	8.6	6.6	8.08	5.97	5.49	4.53	5.59	6.77	8.8	9.44	6.4	7.34	7.4	7.92778	6.86222	-0.2082	0.142527	no
BGIG9606_43450	1.82	3.85	2.6	2.92	3.03	3.79	2.42	3.32	2.3	1.93	1.67	2.79	3.04	3.15	1.73	2.11	2.15	3.2	2.89444	2.41889	-0.2589	0.142699	no
LOC105369958	3.91	2.49	3.73	5.95	15	3.56	2.51	3.78	9.25	7.68	2.31	6.78	9.07	8.39	10.82	9.34	6.23	13.47	5.57556	8.23222	0.5622	0.142893	no
LINC00524	1.61	1.31	1.07	1.06	1.08	0.78	0.59	0.37	0.27	0.77	1.75	0.74	0.5	0.91	2.1	1.77	1.75	1.21	0.904444	1.27778	0.4985	0.143206	no
LOC105375508	27.86	28.34	22.54	30.16	25.42	31.37	22.47	30.64	23.08	21.76	27.34	25.96	22.22	27.23	20.96	21.82	26.6	27.04	26.8756	24.5478	-0.1307	0.143705	no
LOC105373592	1.76	2	0.94	2.38	1.08	1.1	0.72	3.57	2.57	0.85	0.66	1.13	2.74	1.25	0.79	1.51	1.29	0.6	1.79111	1.20222	-0.5752	0.143865	no
BGIG9606_39349	0.75	0.34	0.48	0.85	1.06	0.46	0.94	0.79	0.26	1.03	2.54	0.85	0.61	1.36	0.39	0.66	1.4	0.51	0.658889	1.03889	0.6569	0.143893	no
BGIG9606_44998	1.37	1.94	2.88	1.74	1.5	2.57	1.52	1.48	1.93	1.71	1.95	3.03	4.17	3.48	1.58	2.32	2.16	1.51	1.88111	2.43444	0.372	0.144069	no
FAM27B	0.66	1.55	0.98	0.85	1.98	0.75	0.24	0.41	0.17	0.78	1.45	0.98	0.31	1.85	4.41	2.89	1.16	0.53	0.843333	1.59556	0.9199	0.144597	no
LOC107987401	0.97	3.56	2.76	3.83	2.1	1.92	2.44	2.91	2.61	3.93	1.41	0.42	1.19	4.29	1.22	1.06	0.92	1.1	2.56667	1.72667	-0.5719	0.14495	no
BGIG9606_40937	1.02	1.21	0.32	3.11	2.45	9.32	3.79	8.48	6.67	3.75	1.98	1.92	5.75	2.58	0.69	0.88	0.85	0.38	4.04111	2.08667	-0.9536	0.144967	no
ALOX12-AS1	4.14	5.79	4.41	7	5.22	6.78	6.13	7.75	6.66	6.32	4.6	5.25	5.33	5.62	5.46	3.6	4.43	6.34	5.98667	5.21667	-0.1986	0.145772	no
BGIG9606_37545	0.53	0.76	1.56	0.9	0.61	0.73	1.19	0.87	0.97	1.29	1.21	0.68	1.47	0.56	1.77	1.74	1.02	0.86	0.902222	1.17778	0.3845	0.145879	no
BGIG9606_46351	0.82	1.08	1.85	0.25	5.35	3.44	3.2	0	1.22	0	0	0.8	1.54	3.95	0	0.18	0	0.7	1.91222	0.796667	-1.2632	0.145963	no
BGIG9606_52718	1.94	2.33	1.59	2.41	2.11	2.64	1.97	2.44	2.06	1.94	1.87	1.98	1.96	2.61	1.63	1.6	1.69	2.16	2.16556	1.93778	-0.1603	0.146079	no
BGIG9606_43415	7.48	5.97	4.09	16.34	7.97	12.46	11.69	17.09	16.49	10.74	5.2	11.31	11.77	12.6	3.37	3.27	2.74	9.23	11.0644	7.80333	-0.5038	0.146252	no
BGIG9606_51347	16.13	13.79	11.77	12.55	12.58	13.89	16.11	12.08	12.45	20.01	15.71	17.96	21.2	15.68	10.63	13.97	10.27	15.12	13.4833	15.6167	0.2119	0.146473	no
LOC105372141	2.4	2.23	2.33	3.58	1.82	2.66	1.71	2.48	2.82	2.29	2.72	2.46	2.32	2.74	3.33	3.5	3.59	2.53	2.44778	2.83111	0.2099	0.146698	no
LOC101927178	1.91	1.68	1.08	1.45	1.25	1.04	1	0.97	1.11	0.96	1.13	1.13	0.91	1.27	1.05	1.3	1.19	0.82	1.27667	1.08444	-0.2354	0.146817	no
LOC105373836	1.5	1.4	0.8	0.99	0.83	0.69	1.17	1.02	0.87	1.33	1.74	0.6	1.09	2.05	1.94	0.77	1.22	1.18	1.03	1.32444	0.3627	0.146955	no
BGIG9606_52765	1.18	0.7	1.25	1.34	0.61	1.84	2.34	2.19	2.21	2.12	0.88	0.54	1.58	0.98	1.29	0.74	0.61	1.13	1.51778	1.09667	-0.4688	0.147458	no
CBR3-AS1	2.57	3.81	2.48	3.12	1.98	1.77	1.98	2.62	1.35	2.36	1.13	1.35	1.41	2.42	2.36	1.89	1.8	2.7	2.40889	1.93556	-0.3156	0.147622	no
LOC285638	1.71	2.68	2.58	1.73	1.75	1.54	1.59	2.98	1.55	1.61	1.09	0.77	1.82	2.63	2.25	0.88	1.26	1.92	2.01222	1.58111	-0.3479	0.147673	no
LOC105372473	2.02	1.69	1.6	3.05	1.42	2.05	2	2.34	2.35	2.27	1.77	2.03	1.59	1.88	1.82	1.47	1.33	1.75	2.05778	1.76778	-0.2192	0.147857	no
LOC105374363	2.11	2.39	2.18	1.88	1.69	1.94	1.94	2.1	2	2.13	1.78	2.02	2.25	2.34	2.6	2.47	2.65	1.76	2.02556	2.22222	0.1337	0.147891	no
LOC101926977	18.2	15.94	12.7	16.5	20	16.59	11.58	19.89	18.37	15.9	19.04	17.55	11.67	17.17	12.54	12.3	12.71	12.37	16.6411	14.5833	-0.1904	0.148533	no
ELN-AS1	2.01	2.25	2.62	1.7	1.72	2.07	2.27	2.45	2.08	1.83	0.2	1.43	1.73	2.99	2.36	1.74	1.12	1.87	2.13	1.69667	-0.3282	0.1486	no
LOC107984546	1.05	1.45	1.14	1.14	1.63	1.19	0.68	1.67	1.11	0.88	1.45	3.04	1.45	1.73	1.17	1.41	1.7	1.38	1.22889	1.57889	0.3616	0.14862	no
BGIG9606_41112	9.08	9.11	7.18	10.75	7.26	10.91	8.37	10.54	8.56	7.62	7.31	8.36	9.08	10.46	7.95	5.91	7.69	8.74	9.08444	8.12444	-0.1611	0.148844	no
BGIG9606_39314	1.31	1.56	1.31	0.96	1.17	1.42	1.03	1.45	1.11	0.85	0.87	0.95	1.39	1.35	1.1	1.18	1.26	1.08	1.25778	1.11444	-0.1746	0.149497	no
LOC105379508	3.53	3.63	3.98	1.25	6.84	2.25	1.74	3.34	3.55	6.37	5.05	4.41	2.27	2.33	6.22	5.28	7.99	2.17	3.34556	4.67667	0.4832	0.149528	no
LINC00506	30.97	28.77	24.4	35.65	27.07	36.56	26.13	32.54	28.41	24.01	29.56	28.9	27.87	34.26	26.37	21.37	26	26.97	30.0556	27.2567	-0.141	0.150167	no
BGIG9606_52968	4.44	4.13	3.09	5.59	4.67	5.37	3.99	5.6	4.74	4.21	4.82	5.02	3.74	4.63	3.31	3.49	3.69	4.03	4.62444	4.10444	-0.1721	0.15022	no
FKBP1A-SDCBP2	1.41	1.6	1.84	1.52	1.46	7.26	16.92	3.02	2.14	0.95	1.01	1.3	1.55	1.28	1.29	1.1	2.4	1.7	4.13	1.39778	-1.563	0.150399	no
DNAJC9-AS1	4.33	3.66	3.53	4.15	3.61	5.04	3.31	4.94	3.29	3.78	3.59	3.64	4.18	4.98	5.31	4.4	6	4.79	3.98444	4.51889	0.1816	0.1505	no
BGIG9606_40038	1.7	1.97	1.39	1.78	1.71	1.84	2.09	2.06	2.53	1.66	1.07	1.03	2.68	2.2	1.2	0.71	1.16	2.01	1.89667	1.52444	-0.3152	0.150719	no
LOC101929800	1.2	1.15	1.15	1.19	2.21	1.7	1.86	1.46	0.18	0.64	0.9	0.7	0.8	1.65	1.44	1.49	0.15	0.94	1.34444	0.967778	-0.4743	0.150855	no
BGIG9606_36222	6.68	6.18	4.98	7.08	5.45	6.55	5.23	4.98	4.24	3.14	3.92	6.32	4.43	6.36	4.63	5.98	4.79	5.2	5.70778	4.97444	-0.1984	0.151002	no
LOC112268263	8.37	8.82	7.14	11.2	7.69	10.76	10.07	13.13	9.14	8.94	8.54	9.92	9.58	9.86	6.52	5.79	6.61	9.34	9.59111	8.34444	-0.2009	0.151422	no
BGIG9606_48456	4.39	5.87	6.36	4.99	3.28	3.81	3.74	4.04	2.52	4.74	1.74	3.05	2.24	2.76	4.05	5.83	3.33	3.32	4.33333	3.45111	-0.3284	0.151949	no
SNAI3-AS1	2.83	3.49	2.83	6.55	3.92	3.8	4.07	3.15	5.36	3.43	2.51	1.7	3.29	3.28	4.53	3.82	3.19	3.58	4	3.25889	-0.2956	0.152017	no
LOC105374155	1.8	2.87	2.4	4.94	3.19	3	2.11	4.18	3.1	3.12	4.27	4.91	3.09	3.72	4.31	2.54	3.96	3.27	3.06556	3.68778	0.2666	0.152152	no
LOC101928429	0.98	0.86	0.93	0.9	1.28	0.36	1	0.92	0.86	0.99	0.27	0.67	0.82	1.38	1.61	1.18	2.22	2.51	0.898889	1.29444	0.5261	0.152258	no
EGOT	1.23	0.95	0.83	0.33	1.51	0.47	1.05	0.68	0.72	0.87	3.54	1.32	1.33	1.18	0.42	1.58	1.2	0.78	0.863333	1.35778	0.6533	0.152369	no
LOC102724748	4.04	5.86	4.21	4.79	4.74	4.88	6.05	6.59	3.88	4.32	4.21	5.28	3.91	6.12	2.18	2.9	4.36	4.89	5.00444	4.24111	-0.2388	0.152486	no
BGIG9606_49548	3.85	4.96	3.34	3.47	2.53	2.4	3.98	2.85	2.03	1.79	1.98	2.4	2.18	2.73	3.05	4.43	3.12	2.21	3.26778	2.65444	-0.2999	0.152497	no
BFSP2-AS1	8.34	9.68	8.19	6.17	7.95	5.11	5.77	7.65	6.18	6.16	5.72	6.55	4.45	6.14	8.39	6.57	7.46	5	7.22667	6.27111	-0.2046	0.152823	no
LOC100505549	2.5	1.63	3.05	2.72	2.36	2.44	2.11	2.07	2.11	2.56	1.92	2	2.51	2.87	3.65	3.68	3.04	2.25	2.33222	2.72	0.2219	0.153097	no
LOC731075	2.45	3	2.5	4.33	3.16	2.97	1.56	4.22	2.67	2.5	2.4	2.39	2.13	3.13	2.73	2.27	2.22	2.82	2.98444	2.51	-0.2498	0.154666	no
LINC00607	0.47	0.99	1.32	0.57	1.68	1.78	1.23	1.36	0.62	0.96	0.17	0.57	1.74	1.23	0.91	0.51	0.56	0.28	1.11333	0.77	-0.532	0.155054	no
BGIG9606_36236	13.44	12.11	8.93	16.15	11.01	13.26	10.98	12.96	10.48	9.52	12.35	11.14	10.11	12.86	9.73	11.8	9.47	11.23	12.1467	10.9122	-0.1546	0.155197	no
RXYLT1-AS1	1.7	1.73	1.76	2.06	1.3	1.69	1.94	1.54	1.02	1.76	1.01	1.91	1.09	1.82	1.63	0.85	0.69	1.48	1.63778	1.36	-0.2681	0.155541	no
CYP1B1-AS1	5.55	5.23	4.52	6.93	5.26	3.59	4.08	3.31	4.36	4.59	6.65	4.54	4.57	5.45	7.75	4.55	7.32	5.04	4.75889	5.60667	0.2365	0.155846	no
BGIG9606_51446	8.75	7.53	6.78	7.09	8.66	9.73	8.79	8.37	6.74	5.6	19.96	14.45	8.23	10.44	7.73	9.81	8.97	8.01	8.04889	10.3556	0.3635	0.155979	no
BGIG9606_45538	1.1	1.44	0.71	1.29	1.08	0.76	0.66	0.68	0.63	0.73	1.53	0.87	1.2	1.13	0.95	1.25	1.97	0.91	0.927778	1.17111	0.336	0.15681	no
LOC105377763	5.64	6.15	3.98	6.65	4.81	5.88	3.88	4.03	3.04	2.62	3.59	1.98	3.68	4.96	6.21	4.58	5.12	3.22	4.89556	3.99556	-0.2931	0.157516	no
BGIG9606_44490	1.59	2.04	1.62	2.21	1.39	2.02	1.4	2.43	2.43	2.01	0.43	1.94	1.86	2.22	1.69	1.05	1.48	1.35	1.90333	1.55889	-0.288	0.157517	no
LOC107986991	8.5	10.4	11.43	5.88	12.37	5.21	5.25	6.32	5.33	5.15	7.22	6.05	5.01	3.49	10.23	7.23	6.78	3.62	7.85444	6.08667	-0.3679	0.157938	no
LOC105376126	0.14	0.26	0.3	0.45	0.35	0.31	0.36	0.46	0.38	7.47	0.11	0.42	0.71	1.1	0.68	1.14	0.9	1.04	0.334444	1.50778	2.1726	0.158326	no
SMIM15-AS1	1.94	2.52	1.95	3.2	2.71	2.87	2.73	4.05	2.71	2.46	2.2	2.28	2.75	2.83	2.08	2.17	1.74	2.84	2.74222	2.37222	-0.2091	0.158434	no
BGIG9606_37731	1.16	1.17	1.13	1.4	1.19	1.16	1.02	1.56	1.87	1.01	0.83	1.42	1.06	1.32	0.75	0.9	0.88	1.67	1.29556	1.09333	-0.2448	0.159029	no
LINC02365	6.35	5.81	4.46	6.95	5.92	6.68	5.6	7.35	6.15	5.1	5.55	6.31	5.68	7.59	5.26	3.93	4.68	5.26	6.14111	5.48444	-0.1632	0.159318	no
LOC101927605	4.32	4.17	4.01	7.51	4.69	7.22	5.36	7.42	6.11	5.01	4.11	5.02	4.18	6.58	4.63	3.47	4.16	5.87	5.64556	4.78111	-0.2398	0.159817	no
LOC105378519	119.29	127.09	102.79	162.73	106.58	171.49	128.2	135.78	122.24	100.18	112.24	121.37	129.7	152.11	105.51	92.49	105.7	126.22	130.688	116.169	-0.1699	0.160093	no
LOC101927488	2.96	2.97	2.28	3.87	3.22	3.67	2.57	4.32	4.02	3.03	1.93	3.89	2.93	4.4	2.09	1.76	2.14	2.65	3.32	2.75778	-0.2677	0.160285	no
LOC107986022	2.29	2	2.28	2.87	2.92	1.62	1.96	3.62	3.09	0.82	3.49	3.75	1.37	0.49	2.27	0.83	2.37	1.19	2.51667	1.84222	-0.4501	0.160511	no
BGIG9606_52710	37.01	39.97	32.21	51.83	32.22	50.92	43.14	42.25	33.61	32.65	30.69	37.82	39.15	47.66	31.38	30.69	33.81	38.12	40.3511	35.7744	-0.1737	0.160548	no
BGIG9606_44605	6.15	7.3	5.72	9.56	7.9	7.7	6.46	6.27	6.4	5.58	6.19	6.35	5.21	8.7	5.92	5.88	5.6	7.02	7.05111	6.27222	-0.1689	0.161816	no
LOC108783654	7.25	7.01	7.31	8.43	7.16	7.26	6.56	7.26	7.5	6.79	6.71	6.56	7	5.96	6.88	6.6	8.19	7.51	7.30444	6.91111	-0.0799	0.162071	no
BGIG9606_55756	1.76	1.6	1.47	2.02	1.67	1.76	1.6	2.72	1.85	1.86	1.75	1.62	1.4	2.02	1.18	1.29	1.4	1.85	1.82778	1.59667	-0.195	0.162165	no
LOC102723729	1.65	2.49	1.48	3.12	2.33	2.63	1.61	1.76	1.73	2.31	4.26	2.48	1.45	2.37	2.96	2.7	2.4	2.07	2.08889	2.55556	0.2909	0.163052	no
LOC105371839	1.71	1.48	1.78	1.6	1.51	1.45	1.08	1.74	1.36	1.22	1.04	1.37	1.47	1.88	1.09	1.12	1.58	1.41	1.52333	1.35333	-0.1707	0.163175	no
LOC105373786	2.9	2.64	1.59	2.67	2.04	2.54	2.1	2.21	2.19	2.35	2.24	2.67	1.2	2.06	2.04	2.24	1.69	1.82	2.32	2.03444	-0.1895	0.163254	no
PCBP2-OT1	3.75	2.56	2.26	2.3	4.24	3.53	2.52	2.79	2.98	2.95	5.11	4.95	2.78	2.76	4.16	2.9	4.27	2.5	2.99222	3.59778	0.2659	0.164045	no
PCED1B-AS1	1.6	1.43	1.87	1.47	2.39	0.84	1.02	1.51	0.94	2.58	1.34	0.92	1.87	1.4	2.11	1.99	2.43	1.61	1.45222	1.80556	0.3142	0.164363	no
HAGLR	0.82	0.91	1.2	0.69	0.76	0.51	0.9	1.08	0.8	0.94	0.92	0.81	0.95	0.99	1.7	0.74	1.4	0.86	0.852222	1.03444	0.2796	0.164498	no
BGIG9606_62988	1.26	1.95	1.11	1.5	1.86	1.78	1.35	2.05	1.54	1.35	1.38	1.91	1.25	1.45	1.22	1.4	1.02	1.61	1.6	1.39889	-0.1938	0.164816	no
BGIG9606_40497	4.13	3.37	2.83	3.1	4.33	3.18	2.26	2.07	1.62	1.82	2.28	2.52	1.89	2.9	2.83	2.68	3.26	2.16	2.98778	2.48222	-0.2674	0.165182	no
BARX1-DT	3.82	4	3.5	4.13	3.73	3.58	3.03	3.44	2.6	2.8	3.18	3.15	3.18	3.58	3.36	3.62	3.44	3.12	3.53667	3.27	-0.1131	0.166005	no
BGIG9606_42994	4.69	4.43	3.07	6.29	4.12	3.57	3.5	8.53	4.59	3.98	2.75	7.48	3.74	4.2	1.3	3.88	1.9	2.9	4.75444	3.57	-0.4134	0.166266	no
LOC107984270	1.21	1.36	1.83	2.18	2.18	2.07	2.3	1.95	1.38	2.9	0.16	1.37	1.46	2.35	0.33	1.33	0.37	1.67	1.82889	1.32667	-0.4632	0.166589	no
LOC100049716	2.32	1.82	2.37	1.9	2.22	2.46	2.02	1.93	2.53	2.44	0.94	1.04	1.46	1.44	3.15	2.3	1.12	2.09	2.17444	1.77556	-0.2924	0.166595	no
BGIG9606_56011	4.21	3.24	2.87	5.76	3.45	4.41	3.64	4.69	2.75	0.9	2.64	4.21	3.02	5.72	2.57	2.64	3.59	2.54	3.89111	3.09222	-0.3315	0.167007	no
LOC101928923	29.82	29.28	20.52	32.89	27.96	32.43	24	34.78	36.27	30.59	41.76	29.61	16.85	25.77	21.89	19.91	19.87	21.32	29.7722	25.2856	-0.2357	0.167096	no
BGIG9606_55746	1.21	1.42	1.38	1.75	1.35	1.66	1.1	1.87	1.08	1.42	1.39	1.31	1.28	1.35	1.19	1.19	1.04	1.29	1.42444	1.27333	-0.1618	0.167133	no
PTCHD1-AS	17.84	23.53	23.35	30.14	15.11	20.94	19.59	15.81	25.65	15.78	11.91	17.64	10.37	10.3	16.75	25.46	7.84	33.72	21.3289	16.6411	-0.3581	0.16764	no
SNHG20	1.52	1.05	1.46	0.64	1.4	1.5	0.7	0.91	0.85	0.99	0.94	0.76	1.43	1.27	2.39	1.95	1.56	1.47	1.11444	1.41778	0.3473	0.168237	no
LOC101928000	1.11	1.04	0.83	0.57	0.77	1.14	1.28	0.87	1.02	1.16	0.83	0.67	1.2	0.88	4.15	1.36	1.82	1.41	0.958889	1.49778	0.6434	0.168405	no
LOC93463	3.06	3.27	4.52	6.72	2.8	4.7	4.17	3.85	4.5	4.93	0.97	2.89	2.31	3.49	4.97	2.24	2.49	5.15	4.17667	3.27111	-0.3526	0.168767	no
LOC107986119	1.52	1.66	1.73	2.22	1.75	1.39	1.46	2.33	1.88	1.53	1.14	1.88	1.77	2.08	1.52	1.67	1.13	1.18	1.77111	1.54444	-0.1976	0.168786	no
BGIG9606_40924	0.24	0.58	0.23	2.1	0.51	1.48	0.62	0.03	2.73	2.24	0.48	6.82	1.23	2.28	0.25	0.73	0.65	4.31	0.946667	2.11	1.1563	0.169806	no
BGIG9606_41359	2.73	4.35	2.05	3.77	3.89	3.95	2.82	4.76	2.77	3.44	1.58	3.2	2.68	3.81	2.84	1.58	3.45	3.31	3.45444	2.87667	-0.2641	0.169878	no
LOC107984830	1.06	1.67	1.36	1.98	1.14	2.15	1.48	0.89	1.03	1.22	1.02	1.71	1.8	1.63	3.03	1.59	1.84	2.03	1.41778	1.76333	0.3147	0.169932	no
BGIG9606_36223	4.57	4.33	3.08	4.84	3.61	4.57	3.97	4.6	4.32	3.06	3.64	4.27	3.76	4.42	3.19	3.74	4.37	4.19	4.21	3.84889	-0.1294	0.169956	no
LOC105377540	1.4	2.21	3.1	1.29	1.99	0.9	1.6	0.6	1.33	0.55	1.3	0.77	0.8	0.85	2.16	1.34	1.33	1.44	1.60222	1.17111	-0.4522	0.169963	no
LOC107986294	2.71	1.94	2.44	2.48	3.24	1.74	2.43	1.97	2.06	1.55	1.94	1.41	0.98	1.95	2.84	2.29	2.59	2.22	2.33444	1.97444	-0.2416	0.170065	no
LOC105374505	1.14	2.53	1.91	3.18	2.16	2.08	1.05	2.04	2.08	1.63	1.28	0.82	1.18	2.13	1.6	1.1	2.6	2.09	2.01889	1.60333	-0.3325	0.170182	no
BGIG9606_52353	0.59	0.68	0.94	0.8	1.05	0.49	0.86	0.67	0.44	1.18	4.83	0.77	1.01	0.55	1.03	0.94	1.41	0.78	0.724444	1.38889	0.939	0.170608	no
LOC106660606	1.35	1.61	1.46	1.7	1.57	1.76	1.17	1.95	1.37	1.37	0.89	0.92	1.33	1.6	1.63	1.5	1.63	1.47	1.54889	1.37111	-0.1759	0.171116	no
BGIG9606_68123	1.11	3.88	1.08	1.66	1.18	4.91	1.19	3.97	2.95	1.08	2.15	2.83	3.28	9.06	7.26	2.64	1.14	6.77	2.43667	4.02333	0.7235	0.172011	no
BGIG9606_55526	1.06	1.33	1.25	1.4	1.47	1.8	1.33	1.53	1.79	1.22	0.74	1.18	1.42	1.88	1.17	1.04	0.93	1.57	1.44	1.23889	-0.217	0.172591	no
BGIG9606_53724	8.88	9.09	10.22	3.64	5.94	2.39	7.37	5.1	2.49	4.85	8.74	4.96	2.21	7.99	14.72	14.32	13.98	6.96	6.12444	8.74778	0.5143	0.172787	no
LOC105371686	5.62	6.84	5.99	5.13	7	4.65	4.24	6.04	2.97	2.99	1.53	5.6	6.77	7.73	3.17	2.18	3.14	4.63	5.38667	4.19333	-0.3613	0.172942	no
FLJ42393	14.35	11.84	10.82	13.98	10.79	13.7	10.74	16.82	10.26	7.78	12.84	15.36	11.04	12.68	10.3	9.12	11.58	8.6	12.5889	11.0333	-0.1903	0.173085	no
BGIG9606_52608	3.1	2.73	2.37	3.23	1.94	3.25	1.18	1.81	1.35	1.66	2.92	0.02	1.05	1.47	1.93	2.47	2.13	2.29	2.32889	1.77111	-0.395	0.173585	no
BGIG9606_46924	1.36	1.74	1.52	1.48	1.9	1.43	1.75	1.52	1.92	1.6	1.92	2.1	1.93	1.14	1.6	2.37	3.09	1.52	1.62444	1.91889	0.2403	0.174139	no
RNASEH1-AS1	6.43	6.49	6.03	6.87	6.49	5.41	4.81	5.65	5.23	4.93	5.09	5.5	4.67	6.22	6.22	5.46	6.22	5.2	5.93444	5.50111	-0.1094	0.174872	no
LOC107986016	2.31	3.4	1.98	3.72	1.97	2.97	2.55	2.87	2.18	1.81	5.47	5.05	2.78	3.22	3.15	2.67	3.13	2.48	2.66111	3.30667	0.3133	0.175753	no
LINC00242	26.4	25.82	23.16	36.91	25.58	39.63	29.99	38.24	32.67	27.55	27.48	31.27	29.97	35.52	21.91	16.26	23.09	29.56	30.9333	26.9567	-0.1985	0.175983	no
H1FX-AS1	1.62	2.18	1.59	1.24	1.58	1.57	1.04	1.31	1.04	1.57	0.66	0.85	0.5	1.65	1.75	1.42	1.31	1.01	1.46333	1.19111	-0.297	0.176389	no
BGIG9606_38200	2.91	2.81	2.08	2.63	2.2	1.77	2.08	2.8	2.09	1.42	2.3	2.03	2.07	2.06	1.89	2.8	2.38	2.05	2.37444	2.11111	-0.1696	0.176677	no
BGIG9606_47546	22.71	17.25	21.8	32.6	24.24	25.71	21.53	26.95	19.34	17.87	20.18	29.1	20.99	24.33	19.14	16.12	16.45	22.01	23.57	20.6878	-0.1882	0.176698	no
BGIG9606_43644	2.29	2.2	1.66	1.38	2.51	1.36	1.35	1.42	1.19	1.16	1.68	1.03	1.26	1.29	1.91	1.82	1.6	1.08	1.70667	1.42556	-0.2597	0.176765	no
SERTAD4-AS1	1.64	2.19	2.25	3.12	1.56	0.98	2.48	3.1	0.96	1.95	0.48	3.59	1.25	0.75	0.44	2.21	0.27	1.61	2.03111	1.39444	-0.5426	0.176899	no
PAX8-AS1	9.51	9.23	8.79	17.77	21.38	5.77	0.57	23.27	6.9	16.57	17.65	13.39	32.26	12.66	12.16	8.39	35.47	7.79	11.4656	17.3711	0.5994	0.177298	no
BGIG9606_47228	2.71	2.32	2.34	2.1	3.07	1.56	1.39	1.54	1.35	1.33	1.43	1.88	1.32	1.81	2.03	2.31	1.96	1.23	2.04222	1.7	-0.2646	0.180845	no
LOC105377320	0.91	1.59	1.23	1.77	1.27	1.85	1.08	1.85	1.49	1.36	1.41	1.37	1.3	1.66	1.04	0.99	0.85	1.27	1.44889	1.25	-0.213	0.181716	no
LOC105370169	2.56	3.83	1.82	4.92	1.53	2.73	3.27	3.84	2.93	1.93	4.23	3.1	1.88	3.08	1.62	1.82	2.14	1.88	3.04778	2.40889	-0.3394	0.181821	no
LOC105371953	5.86	8.24	6.34	11.08	8.31	8.54	5.78	8.91	5.17	6.42	7.08	5.49	5.28	11.02	4.47	3.86	6.42	6.41	7.58111	6.27222	-0.2734	0.182133	no
LOC107986515	1.39	1.57	1.23	1.93	1.38	1.69	1.4	1.81	1.52	1.34	1.32	1.28	1.31	1.7	1.41	1.33	1.61	1.48	1.54667	1.42	-0.1233	0.182712	no
BGIG9606_67632	1.68	2.59	1.87	1.17	2.63	1.68	0.91	2.11	1.25	1.4	1.63	2.38	1.67	2.48	2.61	2.78	2.94	1.54	1.76556	2.15889	0.2902	0.183117	no
LOC112268389	7.04	10.19	10.54	13.08	7.6	10.9	5.74	14.91	6.58	9.79	7.05	12.78	5.81	8.55	8.79	5.01	5.22	6.86	9.62	7.76222	-0.3096	0.183346	no
BGIG9606_48639	0.72	0.98	0.71	1.41	1.03	0.99	0.77	1.01	0.77	0.77	1.28	1.05	1	1.45	1.09	0.85	1.08	1.08	0.932222	1.07222	0.2019	0.183401	no
LOC105371574	6.23	5.45	4.99	6.55	5.22	5.47	5.03	6.44	5.14	5.29	4.48	5.14	3.91	6.56	7.09	3.7	4.67	4.06	5.61333	4.98889	-0.1701	0.183888	no
BGIG9606_68154	2.04	2.01	2.23	2.31	0.83	1.67	2.08	0.49	1.78	2.85	2.17	1.17	1.48	3.39	1.92	2.06	2.46	1.82	1.71556	2.14667	0.3234	0.184023	no
BGIG9606_49735	2.02	2.78	1.92	2.47	3.11	1.68	1.9	2.39	2.38	2.23	1.36	2.84	1.81	2.13	2.23	1.79	1.86	1.82	2.29444	2.00778	-0.1925	0.18405	no
LINC00863	5.98	6.08	5.55	6.83	4.67	5.44	6.62	6.3	4.75	6.81	3.98	5.84	5.51	5.02	4.35	4.75	4.64	6.28	5.80222	5.24222	-0.1464	0.184085	no
BGIG9606_38632	2.28	2.28	1.53	1.88	2.24	1.53	1.56	1.62	1.97	1.64	2.88	1.77	2.08	2.02	2.26	1.83	3.09	1.85	1.87667	2.15778	0.2014	0.184798	no
LOC105371480	5.17	4.89	4.57	6.24	4.98	5.09	4	5	5.13	5.03	5.3	5.82	5.6	5.86	4.21	6.83	4.87	5.47	5.00778	5.44333	0.1203	0.185113	no
LOC100130451	1.68	1.85	1.79	1.67	1.82	1.53	1.61	1.46	1.2	1.24	1.42	1.63	1.18	1.45	1.7	1.73	1.75	1.23	1.62333	1.48111	-0.1323	0.185194	no
LOC105377979	3.53	5.59	2.54	3.01	1.47	1.89	1.67	1.91	2.36	4.31	2.62	0.66	0.33	0.82	3.96	1.12	1.26	0.69	2.66333	1.75222	-0.604	0.185434	no
LOC105372779	2.13	3.51	1.86	3.14	2.98	4.03	2.16	4.02	2.76	3.1	2.23	4.79	5.91	5.12	2.27	3.34	2.46	3.92	2.95444	3.68222	0.3177	0.185712	no
LOC107987208	3.99	2.58	2.28	5.69	2.15	3.18	2.05	5.08	2.7	2.29	8.78	13.68	2.85	2.92	3.56	6.24	3.66	2.88	3.3	5.20667	0.6579	0.185916	no
LOC101930085	2.97	2.93	3.17	3.14	2.3	2.93	2.89	3.16	2.34	2.28	1.78	2.88	2.2	2.99	2.86	2.83	2.45	3.21	2.87	2.60889	-0.1376	0.186212	no
LINC01876	6.22	4.55	3.87	6.25	4.05	4.06	3.37	3.38	2.52	2.69	3.5	3.65	2.8	6.14	6.61	8.47	7.13	8.57	4.25222	5.50667	0.373	0.186694	no
LOC101929147	39.09	43.07	31.94	50.94	34.55	49.94	38.27	44.22	37.12	34.85	34.14	37.23	37.68	49.74	35.14	31.21	35.13	39.21	41.0156	37.1478	-0.1429	0.186867	no
BGIG9606_68096	3.26	4.16	3.7	4.33	3.19	5.23	3.64	4.03	3.68	3.37	5.74	5.75	5.4	4.31	3.59	2.99	5.17	4.04	3.91333	4.48444	0.1965	0.186983	no
BGIG9606_68817	0.88	2.3	1.39	1.91	2.15	2.28	1.28	1.89	2.64	1.05	1.44	1.15	1.83	2	1.43	1.5	1.44	2.09	1.85778	1.54778	-0.2634	0.18855	no
URB1-AS1	1.18	1.75	1.73	2.52	1.11	1.8	2.86	2.45	1.65	1.99	0.92	2.08	1.27	1.24	1.83	1.25	1.22	2.14	1.89444	1.54889	-0.2905	0.189318	no
BGIG9606_54649	59.52	58.84	43.87	69.26	44.37	67.45	50.12	50.14	43.32	38.48	45.78	43.88	51.35	64.96	47.42	45	48.37	50.42	54.0989	48.4067	-0.1604	0.189573	no
LOC105376704	4.64	5.69	3.91	4.35	3.71	1.56	2.55	3.46	1.44	1.91	0.95	2.44	2.14	4.64	3.99	2.88	1.18	3.45	3.47889	2.62	-0.4091	0.189776	no
BGIG9606_68060	3.06	4.51	5.58	1.48	6.51	2.86	3.9	3.75	3.74	2.17	4.18	1.33	2.97	1.11	4.86	4.96	2.95	2.42	3.93222	2.99444	-0.3931	0.189873	no
LINC02147	1.09	6.73	3.59	7.02	5.8	4.17	3.21	3.84	3.95	6.42	18.09	4.28	3.46	4.8	5.74	6.09	4.74	5.87	4.37778	6.61	0.5945	0.190008	no
LOC107984913	1.54	1.33	1.26	1.67	1.21	1.72	0.91	1.96	2.1	2.26	1.05	1.12	1.22	1.55	0.91	1.35	0.88	0.99	1.52222	1.25889	-0.274	0.190047	no
BGIG9606_50503	4.62	3.12	6.78	1.72	1.48	2.4	2.78	0	0.39	5.21	5.29	4.54	4.43	6.31	5.11	0.61	28.76	0.34	2.58778	6.73333	1.3796	0.190306	no
LOC105369438	1.6	1.24	1.49	1.97	1.58	1.04	1.09	1.76	1.08	0.82	1.39	1.04	1.73	1.31	1.24	1.72	0.92	0.56	1.42778	1.19222	-0.2601	0.191341	no
LOC107983971	2.23	3.14	2.13	2.46	1.05	1.94	1.19	2.18	2.43	1.6	0.68	0.61	2.18	1.38	3	1.49	0.66	2.67	2.08333	1.58556	-0.3939	0.191411	no
BGIG9606_56040	5.26	4.37	6.53	1.06	2.83	4.15	3.31	2.37	2.68	5.21	14.05	4.71	1.76	0.41	9.95	7.15	10.15	0.38	3.61778	5.97444	0.7237	0.19186	no
LOC101928004	0.24	0.39	0.26	0.33	0.25	0.23	0.4	0.35	0.21	4.55	0.21	0.2	0.69	0.61	0.58	0.53	0.96	0.21	0.295556	0.948889	1.6828	0.192063	no
LOC101929140	2.1	1.99	2.15	3.16	2.26	2.01	1.77	2.51	2.06	1.9	1.57	2.12	2.01	2.43	1.65	2	2.03	2.29	2.22333	2	-0.1527	0.192392	no
BGIG9606_39864	0.47	1.58	0.19	1	1.32	1.43	1.66	1.11	1.11	1.31	1.53	3.49	2.46	2.06	0.31	0.91	0.93	1.31	1.09667	1.59	0.5359	0.193252	no
KTN1-AS1	1.09	1.13	1.14	1.35	1	0.98	1	1.35	1.33	0.96	1	0.87	1.54	1.21	1.97	1.37	1.9	1.32	1.15222	1.34889	0.2274	0.19331	no
LOC101928858	2.65	2.37	1.76	2.78	2.84	1.9	1.96	1.91	2.07	2.4	1.72	2.04	1.01	1.93	2.52	1.94	2.15	2.07	2.24889	1.97556	-0.187	0.193501	no
LOC107984285	1.22	1.47	1.55	1.85	1.49	1.45	1.22	1.91	1.25	1.12	0.69	1.52	1.57	1.61	1.83	0.66	0.98	1.41	1.49	1.26556	-0.2355	0.193511	no
LINC02482	3.59	5.78	3.91	5.98	2.24	5.17	3.89	3.72	3.75	5.09	1.93	1.98	3.5	5.74	3.82	1.69	2.55	4.09	4.22556	3.37667	-0.3235	0.194771	no
LOC112268148	3.66	5.04	3.7	4.48	4.03	4.09	3.96	3.7	3.66	2.57	3.7	2.65	3.64	4.94	3.81	3.43	4.36	3.64	4.03556	3.63778	-0.1497	0.195316	no
BGIG9606_40963	1.39	1.54	2.19	1.22	2.02	1.72	1.79	1.64	1.67	1.49	1.01	1.42	1.34	1.8	1.64	1.64	1.55	1.74	1.68667	1.51444	-0.1554	0.195518	no
LOC107986334	1.41	1.66	1.32	2.4	1.77	2.2	1.45	1.9	1.32	1.24	1.35	2.34	1.05	2.67	0.83	1.01	0.79	0.94	1.71444	1.35778	-0.3365	0.195656	no
ELOA-AS1	2.31	2.5	2.03	3.58	1.88	2.87	3.17	2.83	2.6	2.48	1.23	1.54	2.18	2.89	2.39	2.28	1.84	3.44	2.64111	2.25222	-0.2298	0.195783	no
LOC105369358	2.38	2.6	1.26	3.93	2.59	4.48	2.13	5.38	3.49	2.59	2.72	3.31	2.33	3.58	1.43	1.05	1.21	3.45	3.13778	2.40778	-0.382	0.195922	no
BGIG9606_38671	3.76	5.17	3.82	8.3	5.43	7.1	5.99	5.96	4.89	4.12	4.87	4.79	2.97	8.61	3.75	4.31	3.83	4.39	5.60222	4.62667	-0.276	0.196008	no
BGIG9606_41685	1.59	0.11	1.08	1.55	1.98	0.98	0.76	1.33	1.84	2.29	1.18	5.41	0.97	2.78	1.27	1.71	0.73	1.33	1.24667	1.96333	0.6552	0.196523	no
LOC107987147	12.41	12.54	13.24	14.07	11.4	11.35	13.1	12.78	11.83	12.44	8.05	14.06	10.17	15.23	10.74	9.33	9.39	12.7	12.5244	11.3456	-0.1426	0.196615	no
MEG9	1.63	1.58	1.3	3.96	1.45	2.59	2.05	3.01	1.68	1.81	8.21	5.56	1.76	1.28	2.17	3.77	2.9	1.9	2.13889	3.26222	0.609	0.196787	no
BGIG9606_46561	3.73	4.41	3.99	4.53	3.46	4.49	2.67	5.58	5.17	3.73	3.82	4.61	4.03	4.15	3.78	2.56	3.01	3.98	4.22556	3.74111	-0.1757	0.197118	no
LOC101928573	9.87	10.94	6.86	12.95	12.04	11.8	8.97	13.8	12.2	11.5	8.29	10.56	9.67	11.29	9.42	7.14	9.68	11.27	11.0478	9.86889	-0.1628	0.197334	no
LOC107986997	2.6	2.83	2.18	3.42	2.47	3.3	2.22	1.57	2.71	1.95	1.53	1.7	2.45	3.2	3.09	2.24	1.54	2.2	2.58889	2.21111	-0.2276	0.197366	no
LOC105369876	12.08	9.67	7.77	13.67	10.96	12.22	10.71	11.77	9.68	9.17	7.05	9.16	10.42	14.96	9.99	7.29	8.52	10.2	10.9478	9.64	-0.1835	0.197554	no
BGIG9606_57129	0.67	0.68	0.78	2.46	0.8	2.08	2.1	2.8	2.32	2.3	0.94	3.57	3.16	2.52	1.26	2.06	1.33	2.59	1.63222	2.19222	0.4256	0.197749	no
LOC101926967	2.28	2.72	2.81	2.77	2.48	1.92	1.66	2.38	1.51	2.04	1.8	1.41	1.51	1.88	2.51	1.96	2.85	1.9	2.28111	1.98444	-0.201	0.197757	no
LOC644285	0.85	0.74	1.1	0.9	0.57	0.94	0.96	0.96	0.96	0.66	3.44	1.08	0.92	0.93	0.7	1.64	1.26	1	0.886667	1.29222	0.5434	0.197949	no
HCG18	17.72	16.36	15.29	20.39	11.38	22.06	15.19	20.36	19.05	13.94	21.5	21.84	16.51	20.11	20.92	21.24	20.16	18.74	17.5333	19.44	0.1489	0.198016	no
LOC100506571	1.75	2.01	1.48	2.84	1.91	2.63	1.7	2.77	2.22	1.99	1.41	1.82	2.32	2.39	1.68	1.55	1.62	2.08	2.14556	1.87333	-0.1957	0.198336	no
LINC01427	2.05	2.07	2.04	3.54	2.15	3.11	2.65	3.66	3.29	2.73	2.07	3.32	2.24	2.86	1.67	1.8	1.73	2.56	2.72889	2.33111	-0.2273	0.198733	no
LINC02603	6.69	5.66	5.43	6.36	5.96	6.61	5.32	8.43	6.96	4.79	8.95	13.58	6.28	7.82	5.62	7.83	7.56	6.31	6.38	7.63778	0.2596	0.198785	no
BGIG9606_54939	19.07	19.04	22.86	27.46	20.94	27.93	21.72	31.71	25.59	25.02	16.95	22.13	18.86	25.04	20.54	24.12	23.68	18.33	24.0356	21.63	-0.1521	0.198862	no
LINC01249	2.7	3.21	2.85	3.17	3	3.56	1.99	2.68	2.43	1.51	2.04	2.56	2.75	3.84	1.76	2.04	2.28	3.26	2.84333	2.44889	-0.2155	0.199135	no
BGIG9606_42785	2.66	3.36	2.8	6.56	3.18	7.75	4.09	5.83	5.55	6.66	1.59	4.07	2.07	7.38	1.38	1.98	2.18	2.84	4.64222	3.35	-0.4707	0.199209	no
LOC107984301	1.48	1.79	1.61	1.56	1.31	1.58	0.49	2.05	0.89	1.12	1.56	0.83	0.29	2.01	0.96	0.97	1.1	1.23	1.41778	1.11889	-0.3416	0.199783	no
LINC01814	2.59	2.95	3.24	2.65	2.84	1.88	2.27	3.28	2.46	3.04	2.59	3.51	2.15	2.85	4.21	2.41	3.3	3.2	2.68444	3.02889	0.1742	0.200269	no
LOC100505635	1.4	1	1.22	0.58	1.32	0.46	1.3	1.03	0.95	0.81	2.72	1.41	1.32	2.86	0.78	1.84	0.54	0.76	1.02889	1.44889	0.4939	0.200836	no
BGIG9606_65685	2.74	1.64	0.5	0.68	2.05	1.95	1.98	1.85	1.36	0.45	0.18	2.89	1.81	2.17	0.52	0.24	0.07	1.43	1.63889	1.08444	-0.5958	0.20088	no
LOC441204	1.64	1.5	3.11	1.68	2.52	2.5	2.82	1.87	1.87	1.91	0.85	0.97	2.01	2.36	3.02	1.04	0.84	2.48	2.16778	1.72	-0.3338	0.201016	no
LOC100130744	2.25	2.27	2.22	1.7	2.28	2.55	1.97	2.9	2.3	1.86	1.67	2.38	2.36	2.31	2.27	2.01	1.96	1.94	2.27111	2.08444	-0.1237	0.201765	no
BGIG9606_36193	2.22	2.29	0.55	1.7	1.39	1.31	1.53	1.66	1.91	2.77	1.25	1.29	0.88	1.31	0.59	0.49	1.48	1.11	1.61778	1.24111	-0.3824	0.201879	no
MGC27345	1.67	1.68	1.36	1.91	1.54	1.85	1.32	1.9	1.54	1.45	2.22	2.23	1.84	1.73	1.56	1.74	1.97	1.49	1.64111	1.80333	0.136	0.202141	no
LOC107985915	4.76	4.58	3.85	5.72	4.21	5.88	5.1	5.73	4.74	4.95	6.83	5.56	4.77	6.18	6	4.73	5.88	4.13	4.95222	5.44778	0.1376	0.202316	no
LOC102723985	3.23	2.71	2.27	4.16	5.43	2.41	1.35	3.81	2.84	3.07	3.39	3.17	1.42	3.18	1.56	2.95	2.12	1.54	3.13444	2.48889	-0.3327	0.203264	no
LOC101927209	2.05	1.88	0.87	1.2	1.24	0.91	1.48	6.45	1.77	1.16	1.59	1.85	1.5	1.37	0.33	0.69	1.46	0.5	1.98333	1.16111	-0.7724	0.203338	no
BGIG9606_38525	2.09	2.12	3.43	2.73	1.37	2.12	1.96	2.26	1.05	1.76	1.58	1.48	1.68	1.96	1.11	2.37	2.46	1.44	2.12556	1.76	-0.2723	0.203384	no
LOC107984246	1	0.92	1.81	1.52	1.23	1.56	2.11	1.38	2.05	3.5	1.58	2.2	0.76	1.1	2.85	1.26	1.78	2.55	1.50889	1.95333	0.3725	0.204727	no
BGIG9606_36972	2.53	3.58	3.28	3.44	0.15	4.19	6.75	1.27	2.93	3.68	1.52	1.19	5.48	5.58	3.21	5.88	5.83	6.53	3.12444	4.32222	0.4682	0.204842	no
BGIG9606_38453	1.29	2.23	0.79	1.37	1.37	1.69	1.49	1.43	1.49	1.47	2.19	1.96	0.83	2.06	1.19	1.91	2.04	1.86	1.46111	1.72333	0.2381	0.205233	no
BGIG9606_46805	0.68	0.61	0.29	0.68	0.29	0.59	0.85	1.15	0.23	0.85	0.07	0.85	1.73	3.78	0.14	0.6	0.67	1.46	0.596667	1.12778	0.9185	0.206017	no
LINC00839	1.51	2.01	0.46	1.06	1.32	0.65	0.35	0.76	1.61	0.85	0.87	1.64	2.14	0.82	1.02	1.47	3.81	1.53	1.08111	1.57222	0.5403	0.206422	no
LOC100506023	2.87	2.25	2.93	3.73	1.64	2.77	2.33	1.72	1.59	1.76	2.18	1.68	1.65	2.7	2.46	1.83	2.23	2.11	2.42556	2.06667	-0.231	0.206557	no
LOC105374897	1.97	1.97	2.03	3.34	2.05	3.06	2.35	3.35	2.94	2.09	2.15	2.72	2.2	2.47	1.84	1.87	2.43	2.58	2.56222	2.26111	-0.1804	0.207135	no
LINC02141	50.68	57.05	36.36	60.65	53.97	67.45	40.49	46.83	41.32	35.75	51.83	42.55	45.49	56.49	47.86	39.54	43.41	44.23	50.5333	45.2389	-0.1597	0.208523	no
BGIG9606_47839	25.52	26.68	20.88	28.95	19.32	30.84	21.36	24.93	19.42	18.47	14.03	19.96	23.62	26.83	22.99	24.03	22.62	23.24	24.2111	21.7544	-0.1544	0.209084	no
FAM85B	5.1	9.05	8.99	10.91	6.64	9.67	3.53	12.02	4.96	9.52	4.53	8.32	4.26	9.87	5.18	3.55	4.71	6.04	7.87444	6.22	-0.3403	0.209128	no
PRKX-AS1	0.98	1.06	0.96	1.52	0.9	1.1	0.99	1.45	1.2	1.62	0.88	1.26	0.93	1.01	0.7	0.83	0.79	0.66	1.12889	0.964444	-0.2271	0.20913	no
LOC102724528	2.31	1.76	2.45	2.19	1.23	1.07	0.85	2.37	1.58	1	1.24	1.17	1.49	1.4	1.29	1.96	1.79	1.74	1.75667	1.45333	-0.2735	0.209304	no
GAS6-DT	4.04	4.06	4.57	3.6	3.27	4.05	3.78	4.09	3.39	3.9	3.04	3.44	3.45	4.14	4	3.61	3.65	3.56	3.87222	3.64333	-0.0879	0.209316	no
LOC102723716	1.76	2.43	1.49	1.28	2.31	2.28	2	2.38	2.81	1.68	1.78	2.28	2.7	2.08	0.5	1.24	1.21	2.03	2.08222	1.72222	-0.2739	0.209439	no
BGIG9606_51688	0.74	2.07	1.21	2.11	1.4	1.83	1.1	2.87	2.1	1.41	1.28	2.93	1.63	1.25	0.8	0.42	0.34	1.4	1.71444	1.27333	-0.4291	0.209853	no
LOC105374464	4.82	11.08	7.16	13.11	9.13	11.99	7.93	11.32	9.42	6.52	8.31	9.19	8.77	12.43	5.49	5.65	4.53	10.59	9.55111	7.94222	-0.2661	0.210408	no
GRK5-IT1	4.48	4.56	3.83	4.39	3.88	4.96	3.77	4.41	4.13	2.79	6.42	3.76	3.61	3.84	3.5	2.58	3.89	3.33	4.26778	3.74667	-0.1879	0.211158	no
BGIG9606_37437	2.03	3.13	1.72	3.89	3.85	3.94	3.12	5.18	5.26	4.49	2.97	5.05	1.69	3.05	1.22	1.72	1.79	3.1	3.56889	2.78667	-0.3569	0.211309	no
BGIG9606_36905	0.77	1.07	0.63	1.07	0.83	1.38	0.65	1.09	1.1	1.86	1.15	2.57	1.31	1.07	0.54	1.38	0.7	0.74	0.954444	1.25778	0.3981	0.211605	no
LOC105372394	2.44	2.61	1.82	2.93	1.35	1.75	2.1	2.18	1.49	1.54	1.41	1.88	1.73	2.94	1.75	1.61	1.14	1.85	2.07444	1.76111	-0.2362	0.212664	no
LOC107987251	1.01	1.88	1.14	0.7	0.97	1.43	1.04	1.15	1.16	1.06	4.16	1.93	1.32	1.44	0.59	2.95	0.75	1.12	1.16444	1.70222	0.5478	0.212791	no
BGIG9606_68608	1.24	2.38	1.19	1.7	0.61	0.84	0.65	0.91	0.93	1.05	1.86	2.9	1.85	1.36	1.16	1.41	1.35	0.78	1.16111	1.52444	0.3928	0.2136	no
BGIG9606_39202	1.69	0.7	0.65	1.04	1.51	1.18	0.64	0.74	1.19	0.5	1.21	1.07	1.04	1.08	1.88	1.45	1.54	1.84	1.03778	1.29	0.3139	0.213636	no
LOC349160	29.92	27.73	23	29.66	34.28	34.29	22.29	27.53	23.14	20.51	36.2	28.23	21.21	25.1	28.86	24.43	20.97	18.47	27.9822	24.8867	-0.1691	0.21431	no
LOC101928993	1.49	2.07	1.37	2.29	2.41	1.71	1.36	2.63	1.88	1.76	1.43	2.36	1.46	1.75	1.71	1.61	1.09	1.78	1.91222	1.66111	-0.2031	0.214322	no
LOC105375751	6.14	7.81	6.1	9.07	5.64	5.3	5.14	4.38	5.09	4.16	3.39	2.78	4.38	6.85	8.34	4.75	6.12	5.02	6.07444	5.08778	-0.2557	0.214884	no
BGIG9606_49420	7.34	2.89	1.14	1.83	4.78	1.87	4.64	3.92	2.57	3.78	0.97	4.32	1.95	3.72	1.58	2.63	0.56	2.36	3.44222	2.43	-0.5024	0.215128	no
BGIG9606_56087	3.24	3.84	3.23	8.88	1.59	4.73	2.38	3.91	4.24	1.59	3.8	3.58	3.31	1.6	3.67	2.68	3.43	3.55	4.00444	3.02333	-0.4055	0.215938	no
LOC100287944	1.21	1.84	0.84	1.6	1.68	1.49	1.2	1.83	1.33	1.52	0.81	1.33	1.01	1.79	1.12	1.01	0.76	1.72	1.44667	1.23	-0.2341	0.21602	no
BGIG9606_44726	4.19	3.59	1.57	1.75	1.96	1.3	2.35	1.65	0.61	0.89	2.47	2.98	1.95	5.38	4.5	3.79	2.02	2.01	2.10778	2.88778	0.4542	0.216455	no
LINC00937	3.54	3.19	2.83	6.07	4.3	5.68	3.26	5.42	4.01	5.41	4.56	5.03	5	5.08	4.05	6.5	5.2	3.26	4.25556	4.89889	0.2031	0.216742	no
LOC100129917	18.49	25.85	21.43	26.46	23.49	26.93	18.26	26.17	23.35	20.91	25.4	23.32	22.44	29.02	26.55	28.18	28.39	23.37	23.3811	25.2867	0.113	0.217324	no
LINC01146	1.06	0.35	0.77	0.86	1.01	0.61	0.67	0.79	1.09	1.15	0.33	0.48	1.87	1	1.31	0.67	1.25	1.23	0.801111	1.03222	0.3657	0.217502	no
LINC01684	3.81	4.66	5.43	3.66	4.88	3.56	6.17	4.37	2.54	3.57	3.89	3	2.77	3.42	4.81	4.94	3.85	3.75	4.34222	3.77778	-0.2009	0.217506	no
LINC01963	2.54	2.38	4.45	3.36	2.61	2.43	2.34	2.5	3.47	2.36	3.16	2.9	3	4.06	3.89	3.13	3.9	3.18	2.89778	3.28667	0.1817	0.218312	no
LOC107986194	2.03	1.63	1.77	3.97	1.4	2.1	1.43	3.25	2.31	1.21	3.95	4.71	2.41	3.16	2.48	3.47	1.52	2.45	2.21	2.81778	0.3505	0.218372	no
LOC112268327	1.54	2.54	2.78	0.88	1.91	0.48	1.06	1.63	1.2	0.6	1.05	0.25	0.57	2.19	1.92	1.29	1.28	1.08	1.55778	1.13667	-0.4547	0.218404	no
BGIG9606_55213	0.61	2.55	0.83	0.73	0.93	2.99	0.73	2.67	2.37	0.88	1.48	2.03	1.96	4.3	3.94	1.79	0.82	3.54	1.60111	2.30444	0.5253	0.21916	no
BGIG9606_55608	2.52	1.68	1.59	2.14	1.71	2.13	2.8	3.18	3.27	1.66	1.2	2.41	1.68	2.12	2.74	1.71	1.39	2.8	2.33556	1.96778	-0.2472	0.219882	no
STAG3L5P-PVRIG2P-PILRB	26.9	25.91	21.85	26.13	27.34	31.57	27.53	22.59	21.37	17.37	24.4	20.19	19.32	21.72	29.6	29.54	27.88	18.83	25.6878	23.2056	-0.1466	0.219996	no
BGIG9606_37051	39.6	40.12	36.05	51.47	33.8	49.18	37.77	51.46	41.47	35.34	33.93	42.81	41.54	51.47	35.55	28.25	36.07	39.95	42.3244	38.3233	-0.1433	0.220284	no
LOC100129434	64.08	72.83	57.52	90.79	63.75	93.73	72.6	82.84	66.81	61.52	60.13	68.17	74.28	89.87	59.2	53.58	60.02	73.73	73.8833	66.7222	-0.1471	0.220504	no
LOC105373456	1.7	2.53	1.86	1.51	2.17	1.82	1.95	2.72	1.75	1.62	0.98	1.68	3.61	2.17	0.84	1.26	0.87	1.24	2.00111	1.58556	-0.3358	0.220543	no
LOC105370380	1.08	0.48	0.79	0.43	1.75	1.56	1.27	1.29	1.04	0.66	0.82	1.04	3.51	2.13	1.52	0.89	1.46	1.49	1.07667	1.50222	0.4805	0.221013	no
LINC02595	1.43	1.46	1.54	2.28	1.8	1.45	0.92	1.53	1.8	1.41	2.34	2.52	1.34	1.42	1.79	1.82	3.31	1.27	1.57889	1.91333	0.2772	0.2211	no
BGIG9606_39459	1.5	1.36	1.55	1.9	1.51	1.39	0.79	1.2	0.55	0.59	0.87	1.07	0.95	1.31	1.01	1.73	1.24	0.99	1.30556	1.08444	-0.2677	0.221634	no
BGIG9606_37256	23.02	18.63	14.21	19.95	21.91	19.46	15.62	19.96	15.65	16.22	24.41	19	20.8	22.6	23.3	22.16	23.98	13.92	18.7122	20.71	0.1463	0.222223	no
LINC01145	3.62	3.29	3.37	3.21	3.74	2.96	2.7	2.84	2.42	5.43	3.42	1.96	2.43	4.08	5.62	4.13	4.99	1.94	3.12778	3.77778	0.2724	0.223676	no
BGIG9606_57126	1	0.89	1.45	1.58	1.11	1.83	1.44	0.76	1.61	1.73	1.75	0.73	1.61	1.24	2.23	1.31	1.24	2.1	1.29667	1.54889	0.2564	0.223762	no
LOC105379250	1.45	1.74	1.37	1.74	1.3	1.53	1.52	2.15	1.53	1.36	1.45	1.89	1.7	2.67	2.01	1.75	1.8	1.49	1.59222	1.79111	0.1698	0.223914	no
BGIG9606_48545	2.33	2.18	2.32	2.31	3.04	2.06	1.63	2.26	1.81	1.71	1.75	1.79	1.58	2.38	2.34	2.13	2.59	1.59	2.21556	1.98444	-0.1589	0.224215	no
LINC00467	2.55	1.67	1.69	1.16	1.92	1.16	1.47	1.32	1.01	1.37	1.1	0.75	1.09	1.24	2.12	1.16	1.65	1.12	1.55	1.28889	-0.2661	0.22458	no
BGIG9606_45236	1.58	1.35	0.99	1.13	0.4	1.03	1.43	0.47	0.86	1.76	0.87	1.12	0.46	2.35	0.97	1.35	1.82	1.21	1.02667	1.32333	0.3662	0.224706	no
LOC105369197	2.15	1	1.73	1.1	1.63	1.55	0.54	1.78	0.9	1.61	0.39	1.09	1.68	1.56	1	0.91	0.94	0.61	1.37556	1.08778	-0.3386	0.225606	no
BGIG9606_58199	4	6.06	3.72	7.09	3.63	7.21	3.9	5.22	7.93	2.92	4.9	8.82	2.9	5.87	3.45	2.87	3.48	3.73	5.41778	4.32667	-0.3244	0.226303	no
LOC107985193	3.29	3.07	2.36	2.74	2.61	2.67	2.22	2.99	2.65	2.5	1.83	2.33	2.64	3.59	2.56	2.07	2.59	2.22	2.73333	2.48111	-0.1397	0.227317	no
LOC107986364	0.91	1.16	0.85	1.25	1.02	1.23	1.1	1.22	1.04	0.94	1.14	1.06	0.97	1.33	0.84	0.72	0.97	0.96	1.08667	0.992222	-0.1312	0.227719	no
PTGES2-AS1	5.52	6.96	3.7	7.34	5.51	8.62	8.73	8.28	7.14	4.41	2.09	8.69	6.07	10.01	3.94	4.46	3.94	6.76	6.86667	5.59667	-0.295	0.229894	no
LOC107986419	0.59	0.33	0.12	0.37	1.33	1.72	0.68	0.46	0.53	2.93	0.01	0.05	2.17	7.47	0.32	1.35	0.14	1.12	0.681111	1.72889	1.3439	0.230167	no
BGIG9606_55708	3.21	5.37	2.48	4.41	4.32	3.79	2.74	2.98	1.86	1.02	1.18	2.48	4.25	4.31	2.43	4.01	2.38	2.93	3.46222	2.77667	-0.3183	0.230921	no
GABPB1-IT1	1.02	1.96	1.5	1.49	1.72	1.29	1.82	1.48	1.9	1.75	1.98	2.32	1.55	1.53	2.21	1.82	1.44	1.31	1.57556	1.76778	0.1661	0.23126	no
BGIG9606_52074	4.4	5.46	4.52	8.58	7.37	10.01	6.54	8.91	7.19	7.26	8.01	6.45	3.74	7.98	3.68	5.06	5.62	5.63	6.99778	5.93667	-0.2372	0.231381	no
BGIG9606_50011	7.63	8.14	7.01	7.72	6.86	7.78	3.12	4.83	5.03	4.54	4.06	4.7	4.83	6.87	6.66	7.21	6.37	5.04	6.45778	5.58667	-0.2091	0.231638	no
BGIG9606_68844	0.63	2.18	1.23	1.78	1.14	1.98	1.27	2.12	1.63	0.99	1.44	1.04	1.38	2.24	0.71	1.21	0.97	1.44	1.55111	1.26889	-0.2897	0.232187	no
LOC105375242	1.2	0.41	1.03	0.46	1.21	0.9	0.45	0.6	0.7	0.4	0.77	7.52	2.39	3.64	0.34	0.34	0.5	0.52	0.773333	1.82444	1.2383	0.232273	no
BGIG9606_53298	36.61	33.12	24.55	40.62	32.38	37.54	27.08	28.69	24.51	22.25	28.31	25.76	29.54	34.44	31.7	28.46	30.47	28.63	31.6778	28.84	-0.1354	0.232414	no
LOC101929767	6.91	6.94	8.35	6.38	6	5.72	4.97	6.91	6.15	6.16	3.36	4.22	4.48	6.39	7.24	5.6	8.3	5.78	6.48111	5.72556	-0.1788	0.232463	no
BGIG9606_49793	2.49	2.8	2.14	3.18	2.92	3.55	2.49	2.97	2.98	2.69	1.8	2.85	2.87	3.24	2.45	2.06	2.56	2.75	2.83556	2.58556	-0.1332	0.233026	no
BGIG9606_46216	2.43	2.95	1.97	5.42	2.14	3.55	3.61	3.01	2.96	2.43	2.05	3.08	2.2	3.47	2.95	2.83	2.28	2.46	3.11556	2.63889	-0.2396	0.233334	no
STEAP2-AS1	3.59	4.53	3.6	7.37	5.55	3.96	5.05	3.48	3.65	4.2	3.34	5.38	5.92	7.58	5.15	4.15	6	5.76	4.53111	5.27556	0.2195	0.233361	no
LOC105378833	2.93	3.77	2.41	3.11	4.57	3.69	4.31	2.47	1.38	1.74	1.49	2.15	3.62	5.13	2.47	3.16	0.92	1.87	3.18222	2.50556	-0.3449	0.233828	no
LINC00824	106.81	104.65	80.74	151.04	107.14	136.71	104.82	144.96	110.86	104.81	93.17	125.71	106.2	140.03	85.57	80.87	90.31	109.86	116.414	104.059	-0.1619	0.233977	no
LOC101927550	2	2.39	1.65	2.3	1.74	2.12	1.01	2.25	2.68	1.47	1.32	1.75	1.56	1.45	2.26	2.3	2.02	1.74	2.01556	1.76333	-0.1929	0.234101	no
BGIG9606_42747	1.51	2.06	1.48	1.65	1.08	1.86	1.18	1.75	2.07	1	1.14	2.2	1.92	1.77	0.86	0.83	1.2	1.47	1.62667	1.37667	-0.2407	0.234134	no
MEG8	54.03	38.87	33.97	89.82	40.39	47	43.7	58.67	41.54	36.49	196.72	129.28	35.17	50.76	54.14	60.98	52.55	47.2	49.7767	73.6989	0.5662	0.234482	no
LOC100294362	2.62	3.61	2.77	3.78	2.82	3.23	2.42	3.1	2.14	1.93	2.44	2.74	2.3	3.06	3.27	2.81	2.85	2.59	2.94333	2.66556	-0.143	0.235415	no
LOC107984088	1.78	1.73	1.46	2.51	1.67	1.26	0.87	1.83	1.38	1.34	1.84	1.36	2	2.83	1.5	1.79	2.72	1.73	1.61	1.90111	0.2398	0.235615	no
ASAP1-IT2	2.17	2.07	1.79	2.76	2.05	2.4	1.91	2.54	2.57	1.73	2.13	2.58	2.28	2.33	1.96	1.75	2.1	1.76	2.25111	2.06889	-0.1218	0.236307	no
BGIG9606_54388	1.97	2.23	2.21	2.01	1.81	2.85	2.24	2.57	1.11	1.76	1.2	1.64	1.44	2.49	1.58	1.4	2.25	2.63	2.11111	1.82111	-0.2132	0.236866	no
LOC105376114	0.67	1.07	2.18	2.21	2.58	1.53	1.52	2.04	1.85	2.2	0.43	1.64	0.73	1.83	1.81	0.99	1.2	1.72	1.73889	1.39444	-0.3185	0.237	no
BGIG9606_67970	8.34	11.85	8.68	11.56	10.48	9.32	10.63	10.27	8.55	8.99	13.09	11.43	9.45	11.5	11.9	8.7	13.28	9.44	9.96444	10.8644	0.1248	0.237214	no
LOC112268251	0.59	0.9	0.61	1.29	0.72	1.19	0.97	0.77	1.32	0.69	0.94	1.26	0.82	1.24	1.8	0.9	1.43	0.94	0.928889	1.11333	0.2613	0.237341	no
LOC102724104	95.39	101.44	78.14	145.16	132.19	114.25	75.91	93.11	79.34	64.35	77.23	92.17	89.04	132.93	79.49	89.85	88.27	88.15	101.659	89.0533	-0.191	0.238496	no
BGIG9606_39260	1.57	1.73	1.41	1.98	1.02	1.25	1.48	1.84	1.77	0.94	1.45	1.6	1.33	1.62	1.32	1.2	1.56	1.62	1.56111	1.40444	-0.1526	0.238521	no
BGIG9606_62992	1.6	2.71	1.68	3.07	2.77	2.12	1.83	2.79	2.31	2	2.01	2.52	2.01	3.23	3.51	3.38	2.52	2.67	2.32	2.65	0.1919	0.238746	no
LOC728752	1.41	1.58	1.69	1.67	1.96	1.82	1.41	1.73	1.86	1.64	0.98	1.64	1.28	1.96	1.82	1.6	1.55	1.37	1.68111	1.53778	-0.1286	0.239325	no
LINC00266-3	1.36	0.34	1.47	2.83	1.13	1.08	1.5	0.9	1.4	0.84	0.83	0.54	1.95	0.91	1.08	0.52	0.63	1.65	1.33444	0.994444	-0.4243	0.239661	no
BGIG9606_50430	1.66	3.09	1.78	1.73	1.56	2.08	1.49	1.79	2.57	1.91	6.81	3.9	2.09	2.5	0.84	3.47	1.37	1.91	1.97222	2.75556	0.4825	0.239699	no
LOC550113	2.33	1.81	1.8	4.49	2.19	2.68	1.63	1.05	1.39	2.51	1.32	1.28	1.81	2.14	1.2	1.85	2.28	0.66	2.15222	1.67222	-0.3641	0.240182	no
LOC388572	1.46	2.5	1.81	1.2	1.58	1.26	2.57	2.33	0.96	1.89	1.38	1.46	1.48	2.6	1.94	2.49	2.21	3.69	1.74111	2.12667	0.2886	0.24027	no
SLX1B-SULT1A4	2.82	1.76	2.2	2.25	2.59	2.61	1.56	3.45	2.54	2.49	2.42	2.66	2.49	2.59	2.99	2.79	2.59	3.01	2.42	2.67	0.1418	0.242423	no
LOC107985173	3.08	3.99	2.47	5.53	3.42	5.04	4.15	5.66	4.68	3.81	3.01	5.19	3.28	5.26	3.32	2.2	2.36	3.95	4.22444	3.59778	-0.2317	0.242659	no
ASH1L-AS1	1.66	1.62	1.18	1.58	1.73	1.34	1	1.67	1.52	1.63	1.15	1.08	1.69	1.35	2.43	2.26	2.4	1.46	1.47778	1.71667	0.2162	0.242711	no
LOC100996325	1.79	1.27	1.26	1.67	1.1	1.66	1.15	1.32	0.9	1.21	1.43	1.24	1.76	1.35	1.88	2.51	1.2	1.45	1.34667	1.55889	0.2111	0.242878	no
BGIG9606_41673	6.78	9.04	6.7	6.27	7.21	7.84	4.76	6.32	4.77	6.83	5.69	4.75	5.07	4.61	7.23	5.78	5.02	8.07	6.63222	5.89444	-0.1701	0.243232	no
LOC107984018	124.58	124.3	91	175.81	118.04	141.45	106.73	124.85	112.67	90.42	81.56	118.43	114.55	161.14	106.76	106.48	105.97	115.73	124.381	111.227	-0.1613	0.243613	no
LOC102723341	15.85	13.21	11.99	15	16	12.75	11.94	18.09	15.27	10.43	16.51	14.31	11.89	16.7	14.19	11.49	12.59	10.43	14.4556	13.1711	-0.1342	0.244145	no
LOC102724852	285.12	309.23	362.04	803.04	170.22	252.52	323.72	265.67	353.46	445.6	966.48	344.53	181.95	364.33	497.64	467.19	346.13	536.43	347.224	461.142	0.4093	0.244225	no
COX10-AS1	1.77	1.84	2.14	2.37	1.44	1.99	2.54	1.78	2.07	1.87	1.69	1.62	1.88	2.22	2.8	2.6	3.24	2.37	1.99333	2.25444	0.1776	0.24428	no
LOC107985291	4.01	4.94	4.1	5.16	4.82	4.38	3.67	6.26	5.52	2.93	4.39	6.88	4.42	5.09	3.63	3.39	3.6	3.14	4.76222	4.16333	-0.1939	0.244395	no
BGIG9606_37626	1.45	1.53	1.01	2.26	1.44	2.33	1.66	1.66	1.75	1.32	1.36	1.31	1.67	1.92	1.31	1.46	1.43	1.62	1.67667	1.48889	-0.1714	0.244803	no
BGIG9606_49889	0.65	1.41	0.59	1.21	1.03	1.44	1.45	1.43	1.29	1.41	1.16	1.21	1.78	1.93	1.42	0.86	1.04	1.43	1.16667	1.36	0.2212	0.244819	no
BGIG9606_36408	17.84	15.46	11.93	15.27	15.48	14.19	10.72	13.38	6.68	7.44	8.82	8.85	9.36	9.98	16.32	17.91	14.62	9.41	13.4389	11.4122	-0.2358	0.24514	no
LOC105369301	1.43	1.54	1.51	0.74	1.36	0.93	1.24	1.13	1.49	0.93	1.06	1.16	1.42	1.32	1.11	0.72	1.22	1.17	1.26333	1.12333	-0.1694	0.247462	no
KIRREL1-IT1	3.35	3.59	3.2	3.87	2.96	2.6	1.79	2.05	1.85	1.91	1.67	2.22	2.44	2.97	2.79	1.99	3.45	2.37	2.80667	2.42333	-0.2119	0.248737	no
LOC105379002	1.46	1.46	1.1	2.46	1.77	3	2.1	1.63	1	1.73	0.97	0.56	1.9	3.96	0.13	1.07	0.16	0.55	1.77556	1.22556	-0.5348	0.248823	no
DSCR9	14.78	18.53	15.49	23.5	14.38	23.81	17.97	23.66	18.92	16.49	15.86	20.61	18.81	21.43	13.98	12.72	15.89	17.95	19.0044	17.0822	-0.1538	0.249052	no
LOC105373487	20.71	21.06	16.06	27.41	18.87	26.9	19.5	24.27	20.44	18.01	16.95	21.33	21.22	27.06	18.5	16.08	17.63	20.37	21.6911	19.6833	-0.1401	0.249166	no
LOC101927571	2.19	1.51	2.64	2.68	2.23	2.9	2.74	3.38	1.95	3.21	0.9	1.2	1.29	1.94	3.49	2.44	1.54	2.37	2.46889	2.04222	-0.2737	0.249906	no
LOC105374378	2.41	2.05	1.47	1.4	2.87	2.08	1.84	1.58	0.97	1.83	0.82	1.55	1.92	2.1	1.1	1.95	1.5	1.33	1.85222	1.56667	-0.2416	0.250442	no
MIR100HG	21.53	20.93	24.85	24.31	17.41	22.17	20.36	23.46	17.52	18.92	26.9	30.34	27.45	23.83	23.65	31.44	12.66	20.96	21.3933	24.0167	0.1669	0.250451	no
LOC105374358	1.92	3.9	2.89	3.32	3.73	2.93	1.88	4.75	2.79	2.81	2.43	4.09	1.8	3.15	2.88	2.59	1.89	2.32	3.12333	2.66222	-0.2305	0.25071	no
BBOX1-AS1	1.82	1.38	1.69	2.89	3	2.39	1.67	2.4	2.81	1.96	2.86	2.68	1.47	2.06	1.72	1.27	1.31	1.77	2.22778	1.9	-0.2296	0.251111	no
LOC102724660	2.44	1.5	1.74	1.88	1.84	1.81	2.18	2.66	2.04	2.44	7.38	1.46	1.47	2.06	2.48	2.05	4.68	1.48	2.01	2.83333	0.4953	0.251123	no
BGIG9606_55820	5.32	4.69	4.12	5.35	4.48	4.45	3.11	5.51	4.92	5.52	2.76	2.26	3.91	5.16	4.75	3.69	4.49	4.68	4.66111	4.13556	-0.1726	0.251214	no
BGIG9606_50568	1.35	1.88	3.23	2.47	1.5	1.88	1.65	2.47	1.42	3.39	2.62	2.28	1.26	1.93	3.8	2.8	1.4	2.14	1.98333	2.40222	0.2764	0.251433	no
BGIG9606_50118	1.32	1.72	1.65	2.42	2.17	1.76	1.62	2.18	1.87	1.45	1.65	1.96	1.08	2.23	1.95	1.73	1.5	1.42	1.85667	1.66333	-0.1586	0.251669	no
LINC00707	0.29	0.27	0.36	0.28	0.22	0.2	0.14	0.2	0.16	6.89	0.46	0.27	0.2	0.36	0.39	0.6	0.69	0.29	0.235556	1.12778	2.2593	0.251868	no
LOC107984002	0.59	1.17	1.14	1.04	0.91	2.09	0.57	1.36	1.52	0.67	1.85	2.65	1.87	2.38	0.66	1.71	0.82	0.97	1.15444	1.50889	0.3863	0.252302	no
LOC105378367	1.71	1.52	1.34	1.99	1.88	0.97	1.23	1.97	1.33	1.76	0.81	0.73	1.23	1.62	1.3	1.31	1.38	1.9	1.54889	1.33778	-0.2114	0.252363	no
LOC105370569	2.23	2.68	2.33	3.9	2.33	4.26	2.45	3.08	3.08	2.79	1.6	2.51	2.63	3.34	2.38	2.04	2.55	3.25	2.92667	2.56556	-0.19	0.252669	no
BGIG9606_41897	1.15	1.44	1.17	0.94	1.32	1.38	0.94	0.95	1.27	0.69	1.47	1.38	1.36	1.24	1.65	1.31	1.36	1.26	1.17333	1.30222	0.1504	0.253217	no
BGIG9606_38661	1.71	3.55	2.02	2.78	2.39	2.27	1.43	1.73	2.37	1.68	1.12	1.66	2.13	2.49	1.97	1.81	2.01	2.59	2.25	1.94	-0.2139	0.253838	no
CADM3-AS1	2.55	4.84	3.24	2.13	2.46	5.52	6.66	3.53	1.9	3.46	3.8	4.59	5.7	7.55	4.31	1.9	3.28	7.02	3.64778	4.62333	0.3419	0.254299	no
LINC01909	1.14	2.02	1.63	1.98	1.92	1.86	1.62	2.32	1.91	1.44	1.2	1.47	1.73	1.48	1.65	1.71	2.16	1.99	1.82222	1.64778	-0.1452	0.254565	no
PPP3CB-AS1	2.27	2.77	2.94	1.95	2.61	1.79	1.82	1.67	2.14	2.32	0.96	1.12	1.05	1.76	2.7	2.61	2.23	2.26	2.21778	1.89	-0.2307	0.255181	no
PKP4-AS1	0.44	1.28	1.22	2.36	1.62	0.64	1.27	1.4	1.07	1.65	0.93	1.62	1.74	1.94	2.17	0.84	1.83	1.14	1.25556	1.54	0.2946	0.255327	no
LOC107984505	3.51	4.02	3.18	5.61	2.79	3.57	2.68	3.65	3.43	3.97	1.16	1.53	3.9	4.32	3.51	2.37	2.21	4.19	3.60444	3.01778	-0.2563	0.255437	no
LOC105373230	6.94	9.2	7.28	12.71	10.4	13.36	10.2	14.8	13.62	11.7	8.93	14.87	8.47	11.77	6.63	5.65	5.86	9.8	10.9456	9.29778	-0.2354	0.255662	no
BGIG9606_42381	1.11	1.85	1.04	1.96	1.33	1.47	0.94	0.84	0.85	0.9	0.69	0.53	1.19	1.48	1.5	1.34	0.81	1.02	1.26556	1.05111	-0.2679	0.255692	no
PSMA3-AS1	26.98	28.37	23.75	24.68	25.2	23.92	20.53	25.92	21.95	18.43	22.27	23.84	18.63	23.5	25.04	26.46	27.87	20.8	24.5889	22.9822	-0.0975	0.255768	no
BGIG9606_43196	0.39	1.4	0.74	1.37	1.08	1.51	2.08	1.2	1.84	0.75	1.65	2.12	1.88	3.35	1.91	0.71	0.87	1.87	1.29	1.67889	0.3801	0.255988	no
LOC102724050	10.66	5.38	7.57	9.74	9.98	8.62	4.28	7.72	7.47	3.93	1.25	8.05	8.7	8.94	8.25	7.23	4.51	8.42	7.93556	6.58667	-0.2688	0.256421	no
LOC112267967	29.53	31.47	26.01	39.89	51.58	30.39	18.49	38.87	34.3	32.27	28.68	29.53	19.18	30.35	35.59	29.15	32.62	25.52	33.3922	29.21	-0.193	0.256556	no
BGIG9606_43377	8.66	9	8.02	7.19	7.64	6.87	6.22	7.16	6.77	5.57	5.65	5.62	7.1	7.09	7.95	8.27	8.9	5.8	7.50333	6.88333	-0.1244	0.257332	no
BGIG9606_47875	4.29	4.36	2.78	5.5	3.07	5.12	4.21	3.37	4.66	4.23	2.81	2.61	4.27	6.76	7.92	4.7	5.6	5.43	4.15111	4.92556	0.2468	0.257381	no
BGIG9606_36401	4.68	5.42	4.14	2.85	4.95	1.87	3.29	0.96	1.14	0.84	1.79	2.06	1.56	3.23	3.57	5.1	2.75	0.71	3.25556	2.40111	-0.4392	0.258102	no
LOC100507487	5.71	4.72	4.84	9.17	6.46	6.83	5.83	7.08	6.12	6.41	4.67	6.33	6.45	6.81	5.89	4.18	3.85	6.07	6.30667	5.62889	-0.164	0.258238	no
LOC105373547	3.04	1.72	1.89	2.79	2.29	2.2	2.27	2.59	2.63	2.25	2.18	5.54	2.54	3.31	2.86	2.84	1.5	2.73	2.38	2.86111	0.2656	0.258267	no
LINC00887	1.76	1.62	1.15	1.98	1.9	2.07	1.31	1.65	1.37	1.05	1.21	1.02	1.34	1.63	2.21	1.64	1.75	1.19	1.64556	1.44889	-0.1836	0.258552	no
BGIG9606_43291	1.51	1.95	1.6	2.03	1.3	2.17	0.98	3.33	2.67	2.06	0.92	0.69	1.45	1.96	2.22	1.64	0.98	2.31	1.94889	1.58111	-0.3017	0.258623	no
LOC101930129	4.76	9.81	6.36	8.41	3.89	6.87	9.49	8.64	7.13	6.67	3.4	4.08	7.46	10.38	7.69	4.22	4.74	6.1	7.26222	6.08222	-0.2558	0.258719	no
LOC107985124	1.35	1.14	1.16	0.65	0.38	0.37	1.07	1.2	0.76	1.45	0.48	0.35	1.08	1.8	0.89	1.93	0.75	1.86	0.897778	1.17667	0.3903	0.258753	no
KLHL6-AS1	3.57	3.42	3.06	2.15	3.06	1.36	1.6	2.18	0.95	0.99	1.74	0.55	1.22	2.13	2.42	3.57	2.47	1.64	2.37222	1.85889	-0.3518	0.25878	no
LOC107986798	0.78	0.92	0.68	1.54	1.12	0.93	0.95	0.92	0.88	0.93	0.96	0.88	1.17	1.45	1.29	1.15	0.83	1.19	0.968889	1.09444	0.1758	0.258828	no
BGIG9606_38506	2.16	2.57	1.96	1.16	1.88	1.86	2.66	1.7	2.19	0.81	3.43	2.23	2.31	2.93	3.56	1.77	2.01	2.52	2.01556	2.39667	0.2499	0.259178	no
BGIG9606_46840	0.25	1.4	0.85	1.44	1.37	1.71	1.45	2.61	2.03	3.22	1.01	3.1	1.62	2.91	1.06	0.88	1.5	1.85	1.45667	1.90556	0.3875	0.259637	no
SSSCA1-AS1	1.17	0.84	1.47	1.5	1.2	1.13	1.01	1.37	1.43	1.49	1.19	0.95	0.82	1.34	0.86	1.24	1.09	1.03	1.23556	1.11222	-0.1517	0.260367	no
LOC102723409	1.85	1.84	1.52	3.16	2.69	2.46	1.52	3.16	2.57	2.45	1.21	1.65	2.87	2.37	1.07	1.63	1.25	2.88	2.30778	1.93111	-0.2571	0.260438	no
BGIG9606_53394	29.27	32.41	25.56	42.86	30.78	43.76	33.14	40.63	32.82	31.73	30.03	37.35	33.11	39.41	25.37	25.48	26.19	33.96	34.5811	31.4033	-0.1391	0.260652	no
BGIG9606_48714	15.36	9.64	7.84	28.9	16.06	36.79	28.8	18.19	31.38	52.08	2.47	15.38	80.08	88.82	13.46	4.84	13.55	45.46	21.44	35.1267	0.7123	0.261062	no
LOC100288911	0.03	0.59	0.34	0.25	0.95	0.31	0.68	0.88	1.46	1.67	0.99	0.28	1.04	1.05	0.35	0.76	0.39	1.17	0.61	0.855556	0.4881	0.261924	no
BGIG9606_40115	5.39	5.73	4.85	5.19	5.13	4.85	4.75	4.92	4.99	4.24	6.24	5.49	5.07	5.18	4.99	5.54	6.28	5.26	5.08889	5.36556	0.0764	0.262036	no
RAB11B-AS1	9.36	10.49	8.59	13.85	9.63	11.24	9.07	13.01	11.53	11.39	7.82	10.93	9.71	13.28	9.73	7.44	8.48	8.91	10.7522	9.74333	-0.1421	0.262107	no
BGIG9606_54102	2.21	2.61	3.8	1.98	3.16	2.19	2.99	1.74	2.02	1.8	1.35	1.67	2.22	2.69	3.17	2.13	2.21	2.43	2.52222	2.18556	-0.2067	0.26255	no
BGIG9606_60174	3.32	5.02	3.66	1.67	2.89	2.61	1.12	1.86	0.71	3.49	4.05	0.77	2.06	1.6	6.06	5.79	3.71	3.14	2.54	3.40778	0.424	0.262904	no
BGIG9606_50244	2.46	3.1	2.73	2.03	2.24	2.9	1.67	2.01	1.35	1.88	2.12	1.24	0.85	2.45	2.52	1.87	2.36	2.36	2.27667	1.96111	-0.2153	0.263146	no
BGIG9606_39842	1.1	1.35	1.47	1.05	1.14	1.29	1.03	1.98	1.47	2.02	0.89	0.63	1.16	1.08	1.46	0.85	0.99	1.04	1.32	1.12444	-0.2313	0.263582	no
LOC105371532	0.95	1.72	1.19	1.53	1.54	1.04	1.43	1.49	1.42	1.38	1.1	1.76	1.38	1.39	1.54	1.62	1.74	1.54	1.36778	1.49444	0.1278	0.263755	no
LOC105379280	1.91	2.4	1.43	1.53	2.07	3.44	0.96	2.23	1.38	1.26	0.83	1.97	1.29	2.68	1.58	1.36	0.67	2.29	1.92778	1.54778	-0.3167	0.263835	no
BGIG9606_39442	37.52	36.2	30.23	55.55	36.44	51.76	40.11	56.59	44.3	46.03	33.33	45.6	40.81	45.6	30.19	23.17	32.61	47.01	43.1889	38.2611	-0.1748	0.265286	no
FLJ37035	7.58	7.71	4.9	10.14	5.96	7.66	5.52	5.32	3.96	3.21	3.08	3.13	4.5	10	6.27	6.83	6.5	4.97	6.52778	5.38778	-0.2769	0.266335	no
LOC105377992	43.73	44.52	31.75	58.25	43.12	56.49	45.34	62.76	48.83	48.64	43.71	50.64	47.31	48.78	38.94	34.3	37.38	46.46	48.31	44.0178	-0.1342	0.267319	no
LOC105371049	5.21	5.58	3.38	5.69	5.49	7.26	4.3	5.19	4.35	2.94	3.9	4.18	5.4	3.78	5.71	4.37	5.19	5.88	5.16111	4.59444	-0.1678	0.268054	no
BGIG9606_63094	1.57	0.4	2.01	2.09	1.03	0.74	0.68	1.6	1.41	0.7	0.26	0.77	0.98	0.43	1.47	1.48	1.29	1.51	1.28111	0.987778	-0.3751	0.268221	no
BGIG9606_67884	1.88	2.06	0.87	2.66	1.16	2.87	0.77	1.66	0.51	0.58	0.67	1.34	1.73	1.12	2.4	0.77	0.97	1.34	1.60444	1.21333	-0.4031	0.268427	no
SMILR	1.46	1.78	2	2.31	2.25	1.6	1.2	1.49	1.43	1.39	1.37	1.5	1.05	1.99	2.14	1.47	1.6	1.22	1.72444	1.52556	-0.1768	0.268441	no
BGIG9606_38635	64.6	69.76	53.26	101.41	58.1	102.04	79.36	94.94	75.82	69.85	58.77	81.78	77.53	95.7	53.3	43.08	55.91	78.27	77.6989	68.2433	-0.1872	0.268667	no
LOC105369354	1.55	1.28	1.49	1.57	1.47	1.23	0.99	1.84	1.21	1.32	1.31	1.95	1.63	2.73	1.52	1.76	1.29	1.06	1.40333	1.61889	0.2061	0.268777	no
LOC105374041	0.97	0.96	0.8	0.69	0.84	0.38	0.32	0.15	0.23	6.77	0.84	0.35	0.43	0.41	1.22	1.37	0.82	0.47	0.593333	1.40889	1.2476	0.269377	no
LINC00674	28.32	28.65	31.26	32.01	32.46	28.28	26.35	28.64	32.69	23.13	32.6	32.08	20.29	34.24	19.37	33.7	22.01	28.39	29.8511	27.3122	-0.1282	0.269391	no
BGIG9606_46226	2.2	2	1.68	2.38	2.67	2.27	1.99	1.56	1.91	1.96	1.83	2.11	0.89	2.8	2.35	1.67	1.7	0.87	2.07333	1.79778	-0.2057	0.270224	no
BGIG9606_47551	16.57	17.94	13.61	26.6	16.78	25.52	18.71	26.38	21.52	18.36	17.28	22.49	19.91	23.28	15.66	12.24	14.15	19.51	20.4033	18.0978	-0.173	0.270597	no
BGIG9606_67856	0.66	1.3	3.27	1.35	2.54	1.05	0	2.18	1.38	1.29	0.21	0.66	2.1	2.19	0.89	0.34	0.57	1.27	1.52556	1.05778	-0.5283	0.270952	no
BGIG9606_63014	0.6	0.94	0.92	0.79	0.8	1.44	1.08	0.45	0.9	1.5	1.25	1.31	0.63	0.71	1.02	1	0.92	0.94	0.88	1.03111	0.2286	0.271651	no
LOC102723795	19.49	18.8	28.02	42.96	25.45	18.78	39.19	32.13	27.23	33.06	24.65	36.06	21.18	36.59	34.05	30.84	31.91	39.89	28.0056	32.0256	0.1935	0.272776	no
BGIG9606_48165	110.5	126.22	123.86	120.96	143.96	77.51	84.63	128.87	97.27	110.27	91.57	111.76	58.62	110.09	124.44	114.46	102	90.53	112.642	101.527	-0.1499	0.272883	no
LOC101926898	16.79	17.16	11.29	14.56	13.9	10.95	8.59	9.32	7.42	8.32	9.88	7.83	8.57	11.36	12.73	16.13	11.74	8.12	12.22	10.52	-0.2161	0.273772	no
MAST4-AS1	2.39	2.7	2.27	2.91	2.54	3.89	2.46	2.75	2.2	1.16	1.06	4.22	2.75	3.83	1.05	2.45	1	1.95	2.67889	2.16333	-0.3084	0.273784	no
BGIG9606_39892	2.25	1.61	2.53	2.39	1.77	3.22	1.4	3.82	1.84	2.26	3.25	2.41	3.06	2.76	1.62	3.23	2.06	3.69	2.31444	2.70444	0.2247	0.274815	no
LINC01629	3.85	8.49	0.43	3.87	0.61	9.46	5.85	7.3	3.16	3.66	0.38	3.22	5.99	7.63	0.71	2.92	1.08	3.7	4.78	3.25444	-0.5546	0.274934	no
BGIG9606_50981	1.5	1.26	1.45	2.02	1.86	2	1.47	1.94	1.26	1.73	0.88	1.83	1.43	2.17	1.37	1.02	1.13	1.44	1.64	1.44444	-0.1832	0.275177	no
GCC2-AS1	2.66	2.8	2.35	4.18	2.62	3.32	2.14	3.13	2.5	2.6	2.29	2.02	2.69	3.47	2.44	2.73	2.19	2.73	2.85556	2.57333	-0.1501	0.275407	no
LINC00908	4.91	4.22	2.94	7.89	4.66	4.42	4.33	3.21	2.66	3.32	2.99	3.6	4.71	5.3	3.1	3.76	3.58	2.9	4.36	3.69556	-0.2385	0.275464	no
BCYRN1	6.19	13.96	7.41	10.8	21.27	5.38	4.01	24.12	12.25	16.97	3.91	18.45	9.11	26.61	23.68	10.93	17.52	12.32	11.71	15.5	0.4045	0.275537	no
ZNF451-AS1	4.96	3.61	1.6	3.07	12.23	4.47	4.96	5.01	2.79	3.66	0.9	4.39	5.72	7.83	1.42	1.95	0.58	3.09	4.74444	3.28222	-0.5316	0.275551	no
LINC-PINT	46.08	57.42	46.32	52.39	49.17	52.19	47.67	51.02	47.67	78.89	78.02	60.65	42.25	60.13	39.57	57.65	41.98	44.97	49.9922	56.0122	0.164	0.275574	no
LOC105373883	1.39	1	0.74	0.7	1.73	0.78	1	1.29	1.21	0.55	2.66	0.71	0.65	1.23	1.95	1.45	1.83	1.47	1.09333	1.38889	0.3452	0.275846	no
BGIG9606_54393	1.13	0.99	1	0.58	2.28	0.87	0.82	0.33	0.29	0.58	1.51	0.64	0.56	1.66	0.72	1.51	2.43	1.66	0.921111	1.25222	0.443	0.276732	no
BGIG9606_36616	0.26	0.49	0.33	0.43	0.28	0.13	0.44	0.15	0.53	3.88	0.21	0.19	0.45	0.24	0.44	0.7	0.69	0.35	0.337778	0.794444	1.2339	0.27864	no
BGIG9606_44584	2.07	2.3	1.63	0.98	1.55	1.29	1.32	1.91	1.82	1.2	1.44	1.35	1.69	1.6	1.31	1.92	1.37	1.38	1.65222	1.47333	-0.1653	0.278646	no
ACTN1-AS1	1.46	1.17	0.92	1.63	2.03	1.09	0.98	1.45	1.12	1.04	0.41	1.75	1.28	1.44	0.86	1.33	0.82	1.13	1.31667	1.11778	-0.2363	0.2788	no
BGIG9606_39508	6.25	6.1	7.35	12.01	6.52	7.55	11.39	14.97	12.31	15	7.83	13.81	7.83	12.78	11.59	8.13	9.97	11.82	9.38333	10.9733	0.2258	0.278903	no
LINC01137	1.1	0.92	0.89	1.44	1.02	1.17	1.14	1.02	0.67	1.24	1.37	0.7	1.36	1.67	1.45	0.78	0.97	1.13	1.04111	1.18556	0.1874	0.279586	no
BGIG9606_36201	2.35	2.18	2.45	2.93	2.45	1.81	2.49	2.97	2.12	2.49	1.6	1.87	1.27	2.48	2.31	2.67	2.62	2.37	2.41667	2.18667	-0.1443	0.279765	no
LOC101928957	0.79	1.51	0.98	1.02	2.56	2.64	1.52	1.43	0.23	2.17	1.69	1.35	1.92	6.5	0.37	1.07	1.97	2.14	1.40889	2.13111	0.597	0.280255	no
LOC105376299	3.16	2.48	2.35	2.92	3.22	4.5	2.77	3.52	1.97	2.18	3.14	2.23	2.2	3.26	3.69	2.7	1.91	2.37	2.98778	2.63111	-0.1834	0.280654	no
BGIG9606_44593	0.95	1.29	1.5	1.86	0.57	1.17	1.29	1.9	1.67	1.71	2.54	1.82	2.35	2.08	0.59	0.76	1.88	1.18	1.35556	1.65667	0.2894	0.281244	no
BGIG9606_54348	1.86	1.6	1.59	1.95	1.82	1.69	1.25	1.19	1.65	1.87	1.25	1.03	1.66	1.34	1.91	1.73	1.45	0.84	1.62222	1.45333	-0.1586	0.282516	no
LOC107985172	2.09	1.66	1.33	1.66	1.58	1.7	1.32	1.46	1.32	1.44	2.2	1.58	1.13	1.14	1.61	1.38	1.27	0.82	1.56889	1.39667	-0.1678	0.283152	no
LOC105373264	0.92	1.58	1.39	0.81	0.78	1.2	1.19	1.69	0.81	1.39	1.1	1.06	1.08	1.28	1.28	1.74	2.11	1.01	1.15222	1.33889	0.2166	0.283233	no
LOC101928391	6.04	7.48	8.88	5.25	6.56	7.45	2.79	3.87	3.15	4.12	3.81	3.94	4.72	5.1	7.88	4.18	5.93	3.32	5.71889	4.77778	-0.2594	0.283956	no
RARA-AS1	0.83	1.57	1.77	0.83	0.98	0.71	0.66	1.26	1.16	0.93	2.05	0.92	1.01	0.75	1.44	1.4	1.44	1.76	1.08556	1.3	0.2601	0.284185	no
LOC100996740	1.64	1.72	1.43	1.47	1.88	1.38	1.13	1.32	1.34	2.66	1.24	1.02	0.89	1.16	1.02	1.46	0.75	1.04	1.47889	1.24889	-0.2439	0.284276	no
BGIG9606_68122	0.33	1.69	0.67	0.47	0.12	2.71	0.21	1.67	2.27	0.75	1.42	1.88	1.28	3.08	2.28	0.9	0.25	2.85	1.12667	1.63222	0.5348	0.284541	no
LINC00311	0.64	1.17	0.63	1.55	0.79	1.53	1.05	0.72	0.69	0.85	0.71	0.92	1.35	0.89	1.47	1.7	1.39	1.15	0.974444	1.15889	0.2501	0.284932	no
LOC105369228	55.99	53.27	50.23	40.84	50.92	64.06	36.17	51.57	39.08	51.78	42.6	38.54	39.68	30.25	50.11	45.27	39.06	62.13	49.1256	44.38	-0.1466	0.285174	no
LINC01176	4.73	4.18	3.4	2.63	4.13	4.2	3.19	3.69	3.41	2.57	5.53	4.84	3.76	4.72	3.59	5.57	3.98	3.1	3.72889	4.18444	0.1663	0.286255	no
CZ1P-ASNS	22.51	28.85	25.62	29.7	22.57	30.76	16.05	30.84	16.52	22.8	20.94	22.96	15.75	36.17	20.42	18.31	17.44	21.3	24.8244	21.7878	-0.1882	0.287292	no
SEPT4-AS1	2.56	2.81	1.85	3.28	2.93	2.9	2.85	1.57	1.44	1.49	2.57	2.31	2.38	2.77	3.52	4.03	3.47	3.01	2.46556	2.83889	0.2034	0.287322	no
LOC105379854	8.18	2.61	0.41	1.6	1.6	2.22	2.28	2.54	0.49	1.16	1.93	0.3	0.63	2.15	0.79	1.64	3.21	1.82	2.43667	1.51444	-0.6861	0.288164	no
BGIG9606_51386	2.01	1.79	1.97	0.85	1.94	0.79	0.86	1.22	0.43	0.85	2.18	1.44	1.47	1.57	0.92	2.35	2.38	1.46	1.31778	1.62444	0.3018	0.288247	no
LOC100507351	2.43	2.17	5.31	8.82	5.36	8.56	5.02	1.51	2.23	2.77	1.26	7.97	5.29	2.37	3.6	1.68	1.21	3.66	4.60111	3.31222	-0.4742	0.288332	no
BGIG9606_39221	4.33	5.56	3.81	7.01	5.21	7.11	4.71	5.46	4.18	4.31	2.53	4.53	4.17	6.72	4.54	5.74	4.59	4.86	5.26444	4.66556	-0.1742	0.288676	no
LOC105372295	1.71	1.72	1.6	2.27	1.83	2.56	1.62	1.93	2.13	1.79	1.49	1.43	1.64	2.34	2.03	1.83	1.53	1.85	1.93	1.77	-0.1249	0.289082	no
LOC105378302	1.55	1.95	1.52	2.57	1.47	1.65	0.95	1.12	1.37	0.86	1.62	1.14	0.73	1.67	1.3	1.88	1.78	1.1	1.57222	1.34222	-0.2282	0.289132	no
BGIG9606_48474	3.04	3.09	2.52	4.78	3.38	4.68	3.07	4.41	3.7	3.3	3.2	3.65	3.46	4.41	2.55	2.49	2.73	3.53	3.63	3.25778	-0.1561	0.289216	no
BGIG9606_44053	2.48	2.64	2.22	4.05	2.55	3.96	2.97	3.62	2.95	2.85	2.49	3.14	2.97	3.66	2.29	1.9	2.29	3.02	3.04889	2.73444	-0.157	0.289943	no
MIR22HG	2.16	4.86	2.14	6.39	2.31	6.76	10.19	11.74	1.29	3.27	5.26	7.86	1.94	3.98	9.27	12.8	9.42	11.72	5.31556	7.28	0.4537	0.290393	no
BGIG9606_49672	12.48	10.97	9.13	10.15	13.88	8.87	7.68	6.22	7.89	7.4	6.87	8.03	9.1	9.59	10.17	9.84	9.11	8.23	9.69667	8.70444	-0.1557	0.291053	no
RAMP2-AS1	2.18	3	2.56	2.73	1.9	2.55	3.02	2.48	2.58	2.65	3.47	1.53	1.82	2.26	3.93	3.48	3.93	3.13	2.55556	2.91111	0.1879	0.291247	no
BGIG9606_42202	1.76	1.74	1.53	2.12	1.77	1.8	0.8	1.15	1.3	1.12	2.04	1.21	1.4	2.23	2.46	2.06	1.84	1.63	1.55222	1.77667	0.1948	0.291454	no
LOC105373218	4.39	3.81	2.48	3.9	1.83	3.7	2.01	2.39	3	3.96	2.31	3.16	4.28	5.52	2.62	2.52	3.37	4.36	3.05667	3.56667	0.2226	0.291707	no
LOC101927834	14.21	9.58	12.16	32.4	10.7	25.81	12.5	20.93	19.57	8.15	5.79	17.6	25.5	23.95	7.26	6.61	7.64	19.02	17.54	13.5022	-0.3775	0.292269	no
ARRDC1-AS1	4.89	5.14	4.82	3.44	4.23	4.19	3.9	4.31	4.3	3.15	4.12	3.16	2.99	3.58	5.1	5.06	4.98	3.75	4.35778	3.98778	-0.128	0.292659	no
LOC102724001	2.82	3.81	1.14	6.34	2.89	3.19	2.37	4.19	1.7	2.16	2.32	2.6	2.8	3.25	2.76	2.7	2.64	1.95	3.16111	2.57556	-0.2955	0.293145	no
BGIG9606_66354	1.98	3.59	3.39	2.5	3.18	1.17	1.73	0.88	2.09	1.2	7.15	1.68	2.32	1.83	5.16	3.58	4.54	0.76	2.27889	3.13556	0.4604	0.294632	no
BGIG9606_41971	54.63	60.08	44.55	64.92	57.38	63.48	46.32	54.84	49.04	44.71	65.3	49.98	44.21	58.65	56.19	48.57	49.03	45.34	55.0267	51.3311	-0.1003	0.295176	no
BGIG9606_67592	1.91	1.63	2.11	2.61	2.84	3.32	1.18	1.8	1.98	2.12	2.26	1.47	1.92	1.59	1.92	2.04	1.59	2.11	2.15333	1.89111	-0.1873	0.295656	no
ANKRD20A4-ANKRD20A20P	0.5	1.46	2.01	2.45	0.87	2.6	1.11	1.66	2.04	0.68	2.55	1.25	0.7	2.12	1.33	0.68	1.57	0.57	1.63333	1.27222	-0.3605	0.296067	no
MGC27382	1.23	1.14	0.98	1.17	1.46	1.36	1.31	1.09	0.89	0.98	0.65	0.86	1.17	1.52	1.56	0.94	0.85	0.93	1.18111	1.05111	-0.1682	0.296223	no
BGIG9606_55126	0.58	2.28	0.5	1.94	1.55	2.57	1.11	0.76	1.48	1.31	2.52	1.46	1.62	1.56	2.34	2.29	2.21	0.6	1.41889	1.76778	0.3172	0.297194	no
LOC102723334	3.12	2.79	2.42	2.78	2.99	2.49	1.83	2.54	2.19	2.24	1.94	2.92	2.53	2.62	2.53	1.95	2.59	2.14	2.57222	2.38444	-0.1094	0.29779	no
BGIG9606_38375	3.35	3.41	2.86	4.45	2.87	4.15	3.11	2.63	2.38	2.45	2.33	2.29	3.62	4.28	2.5	3.09	2.64	2.92	3.24556	2.90222	-0.1613	0.297847	no
BGIG9606_58073	0.78	0.48	0.45	0.69	0.76	0.57	0.44	0.35	0.26	0.17	0.38	1.62	1.33	0.85	1.4	0.23	0.72	0.09	0.531111	0.754444	0.5064	0.298495	no
BGIG9606_43918	15.07	11.66	10.91	19.58	11.15	18.07	11.76	12.08	13.03	9.99	10.94	11.57	13.9	16.74	11.56	10.78	12.93	12.65	13.7011	12.34	-0.151	0.29852	no
LOC101928336	4.27	4.14	3.39	5.2	4.36	4.37	3.74	4.88	4.79	4.07	3.98	4.34	4.43	5.1	3.81	3.65	3.32	3.99	4.34889	4.07667	-0.0933	0.29891	no
LOC101927300	1.62	1.35	1.39	1.55	1.09	1.22	1	1.21	1.18	0.88	0.48	1.76	0.79	1.48	1.24	1.22	1.07	1.28	1.29	1.13333	-0.1868	0.29918	no
BGIG9606_41133	35.37	32.81	26.11	36.77	29.69	32.47	25.76	30.78	26.03	23.05	28.43	28.39	26.77	35.48	31.09	26.78	31.44	26.86	30.6433	28.6989	-0.0946	0.299632	no
LOC107987448	0.98	1.64	2.56	1.02	1.97	1.75	0.81	0.19	1.18	0.98	0.93	0.69	0.45	1.73	1.09	1.01	1.73	0.81	1.34444	1.04667	-0.3612	0.300481	no
BGIG9606_45806	1.81	2.18	1.35	1.84	1.63	1.89	1.49	2.75	1.39	1.78	1.84	1.6	1.53	1.74	1.52	1.44	1.61	1.76	1.81444	1.64667	-0.14	0.302043	no
BGIG9606_46717	42.62	38.45	34.14	61.42	55.79	48.2	37.23	39.4	36.4	30.08	34.33	40.76	38.39	49.84	43.46	43.94	41.01	36.09	43.7389	39.7667	-0.1374	0.302591	no
LOC105370664	1.26	1.44	1.01	1.5	1.2	1.8	1.08	1.51	1.38	1.28	1.46	1.91	1.63	1.69	1.17	1.52	1.53	1.12	1.35333	1.47889	0.128	0.302617	no
LINC01599	1.87	2.15	1.28	2.23	2.47	2.15	1.6	2.27	2.28	2.44	1.39	1.43	2.3	2.5	1.52	1.82	1.4	1.58	2.03333	1.82	-0.1599	0.303684	no
BGIG9606_40862	2.23	4.65	0.52	1.22	3.18	1.64	0.83	0.46	1.2	1	1.09	0	1.5	2.08	2.63	0.8	1.33	0.35	1.77	1.19778	-0.5634	0.304267	no
SNHG21	1.33	2.51	2.72	1.57	1.35	1.13	1.82	1.34	1.34	0.85	2.64	1.48	1.16	2.06	3.2	3.44	3.43	0.81	1.67889	2.11889	0.3358	0.30473	no
BGIG9606_55840	1.39	1.59	1.73	1.61	1.53	1.92	1.19	1.45	1.34	1.83	1.12	0.97	1.22	1.6	1.56	1.59	1.53	1.19	1.52778	1.40111	-0.1249	0.304755	no
BGIG9606_36425	2.44	1.37	1.34	4.65	1.77	5.59	3.89	2.3	2.14	1.78	0.98	2.35	2.51	4.43	1.76	1.12	1.58	3.06	2.83222	2.17444	-0.3813	0.306147	no
LOC105371366	1.76	1.71	0.94	2.82	1.01	2.17	1.32	1.66	1.17	0.77	1.05	1.97	1.65	2.24	0.6	1.41	1.06	1.24	1.61778	1.33222	-0.2802	0.306209	no
LINC00869	7.91	8.5	9.19	12.06	8.29	7.46	7.48	8.94	8.29	9.8	7.37	5.41	7.46	9.5	7.86	9.84	7.68	6.7	8.68	7.95778	-0.1253	0.306736	no
BGIG9606_45856	1.37	1.55	1.15	2.47	2.13	1.25	1.65	2.66	2.34	1.9	1.19	2.73	1.09	1.93	0.97	1.65	1.19	1.4	1.84111	1.56111	-0.238	0.306868	no
BGIG9606_55707	4.44	4.51	2.76	6.1	4.73	4.29	3.42	6.37	4.98	3.2	3.07	4.89	6.13	5.53	2.72	3.79	3.3	3.74	4.62222	4.04111	-0.1938	0.307153	no
BGIG9606_45894	35.75	42.36	30.92	41.39	38.19	46.97	34.27	40.07	31.83	27.74	33.56	31.31	41.54	46.6	34.24	29.28	32.64	39.2	37.9722	35.1233	-0.1125	0.307239	no
LOC107986623	5.26	4.23	4.34	4.01	5.68	3.71	2.91	3.33	3.08	3.46	3.22	3.99	3.01	3.85	4.22	3.73	4.72	2.77	4.06111	3.66333	-0.1487	0.307572	no
BGIG9606_42116	5.81	4.17	5.66	7.12	5.09	5.39	7	7.3	5.15	6.75	2.97	5.22	5.73	7.03	4.7	4.05	4	6.62	5.85444	5.23	-0.1627	0.308042	no
LOC105377016	4.4	6.89	4.23	7.68	4.4	5.63	5.39	7.04	5.86	4.12	7.63	5.23	5.71	7.24	6.65	5.92	8.24	6.44	5.72444	6.35333	0.1504	0.308303	no
BGIG9606_55310	2.14	2.27	1.24	1.83	2.05	2.75	2.35	1.46	2.12	2.02	1.19	1.26	2.34	2	1.83	0.99	2.67	1.63	2.02333	1.77	-0.193	0.308462	no
LOC112268090	1.39	2.09	1.44	1.89	1.93	1.52	0.84	2.26	0.54	0.94	0.98	2.27	1.12	1.55	1.54	1.61	0.69	0.79	1.54444	1.27667	-0.2747	0.30876	no
MZF1-AS1	2.23	2.41	1.85	4.06	1.97	2.3	1.59	2.15	2.03	1.39	1.63	2.01	1.37	3.64	1.84	2.15	1.78	1.67	2.28778	1.94222	-0.2362	0.309246	no
LOC105371816	1.44	1.33	1.11	1.6	1.74	1.56	1.71	1.59	1.69	2.36	1.35	1.83	1.27	2.03	1.59	1.49	1	2.79	1.53	1.74556	0.1902	0.309529	no
LOC107984999	1.73	1.96	1.31	2.81	1.69	2.85	1.81	3.15	1.91	1	0.53	4.67	1.38	2	1.2	1.7	0.88	1.5	2.13556	1.65111	-0.3712	0.309918	no
BGIG9606_55695	4.21	5.3	2.54	7.11	5.13	6.56	4.64	5.56	4.51	5.23	4.44	3.24	2.8	4.81	6.41	3.98	4.35	4.91	5.06222	4.46333	-0.1816	0.311046	no
LOC107986193	0.94	1.16	1.01	0.82	1.99	1.16	0.9	1.43	1.2	1.25	1.41	0.88	1.09	2.13	1.64	1.28	1.15	1.37	1.17889	1.35556	0.2015	0.311111	no
NPTN-IT1	6.29	3.72	1.3	10.78	5.28	7.44	5.9	12.29	7.51	4.15	2.56	10.2	5.93	9.65	1.42	2.48	3.52	6.22	6.72333	5.12556	-0.3915	0.312379	no
BGIG9606_54527	1.18	0.92	0.73	1.66	1.16	1.23	0.64	0.81	0.57	0.92	1.02	1.17	1.23	1.59	1.16	1.68	0.69	0.92	0.988889	1.15333	0.2219	0.312717	no
BGIG9606_37264	0.47	2.82	1.87	2.32	2.04	3.21	2.32	2.35	1.76	1.29	0.49	3.08	2.74	2.55	1.35	2.15	0.36	1.26	2.12889	1.69667	-0.3274	0.313708	no
LOC105379337	1.27	1.76	1.66	1.18	1.04	1.25	0.64	0.91	1.66	1.35	2.17	0.33	0.53	1.36	0.92	1.36	0.42	0.72	1.26333	1.01778	-0.3118	0.314075	no
MAFG-DT	1.69	1.1	1.5	1.51	1.24	1.29	1.08	1.59	1.74	1.38	0.98	1.26	0.85	1.32	1.82	1.2	1.65	1.04	1.41556	1.27778	-0.1477	0.314903	no
BGIG9606_58074	0.5	0.76	0.72	1.43	1.35	2.25	0.52	0.76	0.54	0	0.62	4.52	3.6	1.51	1.17	0.55	1.85	0.26	0.981111	1.56444	0.6732	0.314921	no
BGIG9606_68474	0.08	0.87	0.86	1.08	1.32	2.4	1.48	1.06	1.63	1.42	0.73	1.19	2.25	2.12	1.39	0.99	1.71	1.48	1.19778	1.47556	0.3009	0.316887	no
LOC102723575	1.99	2.24	1.82	2.91	2.03	2.98	2.21	2.62	1.98	1.97	1.97	2.13	2.06	2.81	2.09	1.69	1.81	2.54	2.30889	2.11889	-0.1239	0.317233	no
LOC101927623	5.42	4.92	5.8	6.93	4.78	5.53	4.14	4.85	6.63	5.84	5.44	4.1	4.8	5.55	4.27	4.85	6.17	4.37	5.44444	5.04333	-0.1104	0.317961	no
FLJ32255	0.88	0.98	1.27	1.21	1.59	0.52	1.28	1.26	1.12	1.91	1.67	1.01	1.03	0.8	2.19	1.03	1.41	0.87	1.12333	1.32444	0.2376	0.318186	no
BGIG9606_56042	3.81	3.92	3.28	3.01	2.08	1.4	3.2	2.73	3.59	3.11	2.01	1.85	1.62	2.22	4.17	1.98	3.17	3.23	3.00222	2.59556	-0.21	0.319829	no
SNHG18	6.25	5.58	5.79	4.66	4.16	3.46	4.31	6.75	6.02	5.51	6.39	5.59	2.2	3.03	6.53	3.24	4.12	4.5	5.22	4.56778	-0.1926	0.320106	no
LOC105371452	0.82	1.26	0.9	1.83	1.25	0.91	0.78	1.07	0.61	0.54	1.31	1	1.21	1.16	1.85	1.43	1.47	1.04	1.04778	1.22333	0.2235	0.320684	no
SNHG10	11.03	8.92	6.74	15.64	11.24	14.01	11.02	14.33	12.86	9.05	8.19	12.12	10.81	16.27	8.81	9.27	9.37	10.41	11.7544	10.4778	-0.1659	0.320731	no
BGIG9606_55897	2.77	10.09	0.75	11.51	3.43	2.15	14.17	1.76	0.42	0.92	1.45	1.1	0.85	8.91	6.1	4.93	3.23	1.1	5.22778	3.17667	-0.7187	0.32099	no
BGIG9606_52543	4.11	4.29	5.49	5.8	3.23	5.99	5.53	8.17	7.09	5.79	5.7	5.42	3.52	4.75	3.44	4.06	4.52	6.7	5.52222	4.87778	-0.179	0.321339	no
LOC101929231	2.52	2.51	1.7	2.48	2.16	2.36	2.37	3.37	1.83	2.16	1.97	2.21	1.6	2.78	1.98	2.53	1.42	2.62	2.36667	2.14111	-0.1445	0.321601	no
LOC101928437	2.62	3.6	3.56	5.04	3.62	3.42	2.29	2.6	3.11	3.24	3.34	2.3	1.49	3.5	2.38	5	2.58	1.97	3.31778	2.86667	-0.2108	0.321752	no
SNHG11	2.63	3.83	3.39	3.74	3.24	3.55	5.65	6.24	4.07	3.78	2.61	3.22	3.16	3.62	3.76	3.11	4.26	4.72	4.03778	3.58222	-0.1727	0.323864	no
LOC107985869	4.28	2.64	3.61	4.07	4.03	4.01	3.59	2.45	3.1	4.13	1.09	2.21	2.98	6.75	1.52	3.19	1.43	2.69	3.53111	2.88778	-0.2902	0.324104	no
LOC105371240	78.19	81.28	62.7	95.34	70.62	89.11	65.62	60.27	47.56	45.26	75.49	56.6	65.66	79	72.14	68.66	67.93	64.14	72.2989	66.0978	-0.1294	0.324432	no
LOC105375626	3.38	4.79	6.3	4.5	5.37	1.94	4.37	3.69	4.08	3.7	5.6	1.61	2.04	2.27	6.49	3.74	3.8	2.94	4.26889	3.57667	-0.2552	0.324727	no
LINC01336	1.92	2.38	1.58	3.28	4.58	1.99	1.85	2.65	3.13	2.72	2.66	6.96	3.52	3.96	1.72	3.07	1.93	2.44	2.59556	3.22	0.311	0.325304	no
BGIG9606_49855	52.58	46.43	45.01	69.44	52.48	69.14	61.09	67.06	56.97	55.42	44.61	47.26	44.01	65.95	53.86	63.8	60.09	46.84	57.8	53.5378	-0.1105	0.325571	no
LINC00649	13.6	14.91	11.84	22.02	15.96	17.29	14.8	23.18	20.29	18.36	15.94	18.48	15.17	18.63	10.51	11.28	12.07	17.9	17.0989	15.3711	-0.1537	0.327091	no
CRYM-AS1	1.81	2.29	1.88	3.09	2.29	2.28	1.96	2.71	2.24	1.96	2.39	2.52	2.22	2.37	1.93	1.61	1.77	2.23	2.28333	2.11111	-0.1131	0.327893	no
BGIG9606_51066	1.95	2.55	2.22	2.21	2.11	2	1.77	2.36	2.01	1.94	1.93	1.88	1.84	2.36	1.88	1.44	2.24	2.48	2.13111	1.99889	-0.0924	0.328313	no
LOC105372470	0.85	1.61	1.27	1.25	1.24	1.46	1.32	1.01	1.87	0.97	0.86	1.41	1.25	1.77	1.82	1.64	1.82	1.81	1.32	1.48333	0.1683	0.328991	no
KDM7A-DT	1.06	1	1.41	1.09	0.72	0.67	1.04	0.77	1.36	1.67	1.14	1.47	1	0.6	1	1.24	1.13	1.08	1.01333	1.14778	0.1797	0.329219	no
LOC101928069	1.32	2.24	2.11	1.66	1.45	2.25	1.12	1.85	1.48	1.33	1.79	1.26	1.09	1.82	2.2	1.19	1.72	1.41	1.72	1.53444	-0.1647	0.329409	no
BGIG9606_45300	0.22	0.03	0	0.03	0	0	0.11	0.23	0	20.14	0.05	0.03	0	0	0.02	1.08	0.05	0.03	0.0688889	2.37778	5.1092	0.329445	no
LOC105376177	5.05	4.03	2.93	4.83	3.73	3.5	3.82	4.31	3.77	3.66	4.02	4.59	3.01	3.69	3.57	3.17	4.07	3.74	3.99667	3.72444	-0.1018	0.329601	no
BGIG9606_55366	3.06	3.09	2.48	4.87	3.17	3.56	3.42	3.4	2.75	2.6	1.93	3.2	3.06	3.85	2.89	3.38	2.84	3.42	3.31111	3.01889	-0.1333	0.329998	no
LOC101929819	9.46	16.21	7.34	11.6	8.72	8.11	17.31	14.39	7.95	12.1	8.62	9.81	12.26	17.1	18.65	10.58	11.46	16.11	11.2322	12.9656	0.207	0.330103	no
LOC105373271	3.11	4.64	2.97	4.48	3.62	4.76	2.88	3.85	3.74	2.97	3.24	4.57	3.66	4.82	2.79	3.41	2.47	2.87	3.78333	3.42222	-0.1447	0.330498	no
INE1	5.9	4.46	4.41	3.9	4.75	4.45	5.25	5.23	3.79	3.01	5.86	5.01	5.33	4.22	5.14	5.59	6.17	5.33	4.68222	5.07333	0.1157	0.331494	no
LOC105371990	3.13	3.53	2.49	4.27	4.13	3.02	3.01	2.97	2.88	3.01	2.91	3.29	3.92	4.78	4	2.9	3.4	3.8	3.27	3.55667	0.1212	0.332982	no
BGIG9606_55151	5.72	9.37	3.36	8.9	7.36	10.31	4.93	6.76	4	6.22	6.51	3.6	5.85	3.7	2.94	6.21	3.75	11.32	6.74556	5.56667	-0.2771	0.333067	no
MYOSLID	1.44	1.26	1.27	0.96	1.15	1.29	1.31	1.41	1.96	1.83	0.11	1.27	1.6	1.85	0.61	1.08	0.36	1.26	1.33889	1.10778	-0.2734	0.333906	no
LOC105370109	0.25	0.19	0.19	0.23	0.53	0.44	0.15	0.37	0.25	21.3	0.63	0.26	0.13	0.34	0.27	0.76	0.25	0.16	0.288889	2.67778	3.2124	0.335064	no
BGIG9606_49254	9.77	10.65	14.82	11.53	8.84	5.28	8.37	7.23	6.2	8.31	11.1	5.82	7.53	9.4	15.79	12.94	16.23	9.45	9.18778	10.73	0.2239	0.335201	no
BGIG9606_53869	10.81	0	0	0	0	0	0	4.11	0	0	23.54	0	0	0	0	0	27.52	0	1.65778	5.67333	1.7749	0.335578	no
SEPT5-GP1BB	2.45	2.41	1.85	1.14	4.3	1.55	1.37	1.85	3.68	2.53	2.66	1.67	1.04	1.68	2.02	1.95	1.67	1.84	2.28889	1.89556	-0.272	0.335649	no
BGIG9606_51479	1.04	1.48	1.33	1.35	1.1	1.45	0.9	1.11	1.33	0.54	0.87	0.86	0.9	1.48	1.27	1.65	1.07	1.25	1.23222	1.09889	-0.1652	0.336712	no
LOC107985599	1.61	1.76	1.48	3.13	1.71	2.28	2.16	2.64	2.05	1.97	1.27	1.69	1.96	2.98	1.74	1.41	1.68	1.97	2.09111	1.85222	-0.175	0.337275	no
BGIG9606_43118	3.18	2.77	2.34	2.34	2.44	1.98	1.69	1.57	1.94	1.58	2.22	1.34	1.68	1.95	2.73	2.54	2.62	1.36	2.25	2.00222	-0.1683	0.33728	no
LINC01715	1.36	1.41	1.65	1.37	1.62	1	1.49	1.68	0.8	0.99	2.29	1.4	1.06	1.36	2.3	1.3	2.53	1.16	1.37556	1.59889	0.2171	0.337424	no
BGIG9606_49256	38.23	39.26	28.34	62.72	33.19	57.48	42.35	52.89	38.5	37.78	37.47	45.27	44.92	50.89	28.63	27.04	33.43	45.41	43.6622	38.9822	-0.1636	0.337587	no
LINC01643	1.17	0.63	1.47	2.97	2.09	1.73	1.9	0.05	1.01	0.68	0.67	0.03	1.02	2.54	0.62	2.29	0.95	0.7	1.44667	1.05556	-0.4547	0.338307	no
BGIG9606_62148	20.49	16.48	11.93	23.22	20.53	24.46	17.86	27.44	20.47	15.76	20.97	22.51	17.89	23.47	15.57	11.42	18.43	19.31	20.32	18.37	-0.1455	0.339249	no
LINC01320	0.04	0.11	0.03	0.18	0.11	0.05	0.02	0.02	0.04	53.28	0.04	0.03	0.02	0.03	0.1	0.85	0.06	0.12	0.0666667	6.05889	6.5059	0.339789	no
BGIG9606_45712	1.1	1.84	1.55	1.63	1.57	1.85	1.92	2.71	1.59	2.06	2.3	2.53	1.52	1.99	2.11	2.07	1.35	1.55	1.75111	1.94222	0.1494	0.340314	no
LINC01502	0.03	0.03	0.03	0.09	0.03	0.04	0.03	0.02	0.03	7.18	0.01	0.02	0.03	0.04	0.05	0.14	0.07	0.02	0.0366667	0.84	4.5178	0.340488	no
BGIG9606_40753	1.99	3.12	2.12	2.57	1.72	1.95	1.55	1.5	2.21	1.86	1.62	1.32	2.22	2.15	2.41	2.35	1.73	0.99	2.08111	1.85	-0.1698	0.340915	no
BGIG9606_68479	12.33	17.66	15.38	34.23	14.99	39.85	25.06	44.83	34.08	27.24	17.15	36.3	25.53	25.25	11.06	15.9	13.31	23.84	26.49	21.7311	-0.2857	0.341686	no
LOC107983976	4.49	4.03	2.57	5	4.38	3.66	3.7	7.38	3.74	2.03	4.9	5.44	4.6	5.92	1.78	2.42	1.45	4.03	4.32778	3.61889	-0.2581	0.342043	no
LOC101928370	4.41	4.79	3.92	6.33	4.42	6.19	5.02	5.68	4.8	4.04	5.52	5.08	5.03	5.43	4.62	3.15	4.72	4.71	5.06222	4.7	-0.1071	0.342266	no
BGIG9606_62169	2.73	3.03	2.28	4.76	3.47	3.67	2.34	5	3.39	3.18	2.83	3.62	2.88	4.43	2.75	2.71	2.17	2.66	3.40778	3.02556	-0.1716	0.342501	no
FAM87B	2.2	2.49	2.26	2.57	2.77	1.56	1.22	1.43	1.32	1.68	2.84	2.63	0.84	1.49	1.51	1.44	1.54	1.29	1.98	1.69556	-0.2237	0.342944	no
TP53TG1	4.93	6	8.4	3.75	6.19	3.11	4.91	6.05	5.25	5.34	7.46	2.77	1.82	4.2	7.44	5.19	3.82	3.24	5.39889	4.58667	-0.2352	0.343611	no
LOC105374458	0	0.02	0.02	0.16	0.06	0	0.02	0	0	28	0	0	0	0	0	0.41	0	0	0.0311111	3.15667	6.6648	0.343705	no
KANTR	18.64	21.28	25.28	19.06	16.44	12.47	15.54	15.04	12.55	14.37	12.29	11.67	10.61	15.56	22.06	19.04	19.06	15.02	17.3667	15.52	-0.1622	0.343759	no
LOC101929715	1.32	1.66	1.55	1.8	0.88	1.61	1.24	1.27	1.2	1.04	0.86	0.88	1.22	1.81	1.23	1.35	1.15	1.71	1.39222	1.25	-0.1555	0.344469	no
LINC00702	7.3	11.33	8.96	7.54	15.28	11.89	11.84	14.23	8.56	4.54	4.4	12.57	13.35	16.63	7.5	8.42	5.13	9.23	10.77	9.08556	-0.2454	0.345381	no
LOC107984631	0.5	0.64	0.88	1.19	0.9	1.39	1.24	1.4	0.94	1.18	1.19	1.3	0.95	1.37	0.82	0.99	1.12	1.23	1.00889	1.12778	0.1607	0.346493	no
BGIG9606_36065	0	0	0	0	0.14	0	0	0	0	0	0	0.03	0	0	0	0	0	72.82	0.0155556	8.09444	9.0234	0.347259	no
LOC105375026	1.34	1.34	1.07	1.79	1.24	1.43	1.26	1.32	1.16	1.11	1.12	1.44	1.18	1.33	1.3	1.18	1.27	1.34	1.32778	1.25222	-0.0845	0.347496	no
BGIG9606_67925	1.27	3.68	5.15	2.73	1.99	3.53	1.56	6.45	5.7	2.81	0.93	1.11	5.38	8.03	1.03	0.47	0.72	2.34	3.56222	2.53556	-0.4905	0.347977	no
BGIG9606_47289	7.43	8.34	6.12	10.43	7.88	10.07	7.59	9.69	7.77	7.24	7.4	8.94	8.16	9.8	6.94	6.26	7.09	8.28	8.36889	7.79	-0.1034	0.348558	no
BGIG9606_50240	5.8	6.31	5.57	6.79	5.72	5.29	4.87	6.36	4.46	4.61	4.52	5.53	3.9	7.11	6.32	5.2	4.55	5.78	5.68556	5.28	-0.1068	0.348562	no
BGIG9606_54322	0.24	0.56	0.4	1.52	0	0.61	1.17	0.47	1.23	0.19	0.54	1.56	0.25	0.88	2.13	0.65	1.71	0.75	0.688889	0.962222	0.4821	0.349283	no
BGIG9606_36581	12.3	2.7	8.13	6.79	11.25	2.98	3.5	2.21	6.17	7.35	3.2	3.52	4.23	5.43	3.86	6.11	2.96	7.31	6.22556	4.88556	-0.3497	0.350548	no
BGIG9606_47621	3.62	3.64	2.58	3.61	2.5	3.31	2.38	2.39	1.86	1.82	3.4	1.98	2.65	3.14	2.84	2.77	2.87	1.88	2.87667	2.59444	-0.149	0.351315	no
LOC107985054	6.19	4.76	4.45	5.8	6.09	4.38	3.96	8.57	5.86	4.67	5.97	22.1	8.68	6.67	3.18	6.15	6.81	3.28	5.56222	7.50111	0.4314	0.351406	no
UCA1	0.47	0.44	0.52	0.63	0.47	0.23	0.25	0.16	0.24	7.58	0.37	0.19	0.21	0.27	0.46	0.67	0.35	0.46	0.378889	1.17333	1.6308	0.351873	no
LOC105376550	0.86	1.95	1.44	1.91	1.33	1.8	1.09	1.56	0.72	0.83	0.36	0.64	2.12	2.17	1.05	0.61	0.49	1.91	1.40667	1.13111	-0.3145	0.352335	no
BGIG9606_40954	1.98	2.09	2.59	2.12	1.96	1.7	1.7	2.2	1.75	1.74	2.02	1.72	1.74	2.11	2.05	1.87	2.17	1.68	2.01	1.9	-0.0812	0.352411	no
LINC02532	0.25	0.29	0.21	0.21	0.28	0.18	0.15	0.14	0.12	6.76	0.26	0.15	0.14	0.2	0.16	0.26	0.24	0.14	0.203333	0.923333	2.183	0.352864	no
LINC00836	2.12	1.91	2.3	1.36	3.37	1.91	1.14	1.04	1.24	1.32	1.4	1.49	1.13	1.75	1.86	2.29	1.82	0.86	1.82111	1.54667	-0.2357	0.353189	no
BGIG9606_51289	0.42	2.42	1.77	2.1	1.11	0.48	1.19	0.87	0.92	0.61	0.71	0	1.21	0.77	1.72	1.47	0.56	1.63	1.25333	0.964444	-0.378	0.353705	no
BGIG9606_47694	2.73	3.14	3.15	5.21	3.53	4.74	4.04	6.89	5.06	4.78	4.14	5.21	3.76	4.17	3.48	1.98	2.49	3.69	4.27667	3.74444	-0.1917	0.355254	no
LOC554249	0.61	1.49	0.32	1.56	1.68	1.45	1.26	1.75	1.29	1.64	0.57	1.2	1.84	2.35	2.18	1.35	1.7	0.78	1.26778	1.51222	0.2544	0.356285	no
BGIG9606_38991	2.33	1.01	0.49	1.73	0.99	1.52	0.89	2.71	1.66	1.46	1.52	1.8	1.09	1.65	0.94	1.58	0.17	0.53	1.48111	1.19333	-0.3117	0.356417	no
LOC101929540	3.68	4.59	3.52	3.4	4.01	2.32	2.72	2.92	1.87	3.67	1.77	2.63	1.94	3.38	3.86	3.42	1.92	3.09	3.22556	2.85333	-0.1769	0.356648	no
PAXIP1-AS1	2.56	2.17	1.4	1.3	1.53	0.97	3.39	2.3	2.03	2.14	0.71	2.57	0.76	1.53	1.39	1.23	2.8	1.53	1.96111	1.62889	-0.2678	0.357092	no
TRIM59-IFT80	2.18	2.16	1.83	2.44	1.99	2.23	2.24	2.02	1.79	1.37	1.16	2.56	1.4	2.16	2.66	1.93	1.9	2.11	2.09778	1.91667	-0.1303	0.357671	no
CHKB-DT	1.4	1.58	2.14	1.49	1.58	1.38	1.26	1.78	1.54	1.86	0.75	0.89	1.02	1.89	1.85	0.9	1.86	1.53	1.57222	1.39444	-0.1731	0.358474	no
BGIG9606_51451	5.02	4.1	3.26	3.8	4.03	4.82	3.39	4.24	4.14	3.12	3.07	4.69	5.2	5.11	4.36	4.9	4.66	4.47	4.08889	4.39778	0.1051	0.358604	no
BGIG9606_36387	3.35	3.49	3.17	3.04	4.22	2.54	2.83	3.33	2.6	2.95	3.38	3.38	3.35	3.77	3.62	3.06	3.95	2.9	3.17444	3.37333	0.0877	0.358843	no
BGIG9606_55611	2.61	2.33	1.89	5.1	3.99	6.04	3.8	8.81	5.34	4.74	1.94	4.17	5.31	4.58	3.23	2.48	2.35	4.04	4.43444	3.64889	-0.2813	0.360128	no
BGIG9606_54135	9.01	0.53	0.79	13.05	0.31	0.19	0.84	9.86	9.87	0.05	1.88	0.36	16.56	0.35	1.53	0.18	1.85	0.44	4.93889	2.57778	-0.9381	0.360303	no
H19	44.15	48.19	66.22	46.1	32.97	1.7	9.85	9.96	29.01	24.11	95.71	16.66	13.84	15.45	71.19	87.62	54.43	21.25	32.0167	44.4733	0.4741	0.36069	no
LOC102723324	3.25	3.49	2.83	4.31	2.65	4.02	3.17	3.66	2.85	2.92	2.57	2.9	3.15	3.77	3.43	2.98	3.13	3.48	3.35889	3.14778	-0.0937	0.360928	no
BGIG9606_68735	3.04	10.56	6.15	3.63	7.09	5.38	4.21	3.58	4.81	2.32	7.01	2.03	2.77	4.77	6.59	5.23	6.16	2.99	5.38333	4.43	-0.2812	0.361275	no
BGIG9606_48784	1.81	1.56	1.16	2.07	2.75	1.39	0.75	2.75	0.96	1.03	0.53	4.01	3.58	3.72	1.07	2.39	1.05	2.14	1.68889	2.16889	0.3609	0.361712	no
LOC105376025	5.43	4.17	4.15	2.46	3.33	3.01	1.8	3.07	2.15	1.82	3.5	2.19	2.28	2.79	2.41	5.66	2.54	1.7	3.28556	2.76556	-0.2486	0.362175	no
BGIG9606_67678	2.01	0.78	1.9	1.68	1.9	1.81	0.63	1.48	1.46	1.05	1.05	0.67	0.94	2.14	1.66	1.29	1.51	1.47	1.51667	1.30889	-0.2126	0.363023	no
BGIG9606_68425	2.58	1.35	1.36	1.28	0.91	1.25	1.34	1.48	0.37	1.29	0.41	1.8	0.61	1.66	0.42	0.28	1.48	1.59	1.32444	1.06	-0.3213	0.363515	no
LOC107987422	3.28	3.39	1.59	3.25	2	1.75	1.81	1.6	1.61	1.04	1.58	1.17	1.68	2.52	2.27	3.15	2.02	1.93	2.25333	1.92889	-0.2243	0.363618	no
BGIG9606_62989	3.83	1.64	3.57	2.54	2.33	2.01	0.93	2.01	0.97	0.96	2.38	1.4	0.96	2.11	2.35	2.3	2.05	2.03	2.20333	1.83778	-0.2617	0.363629	no
BGIG9606_39243	2.2	2.48	1.61	2.84	2.13	2.27	2.13	2.35	1.92	1.89	1.8	2.35	1.95	2.43	1.9	1.94	1.85	2.56	2.21444	2.07444	-0.0942	0.363749	no
BGIG9606_54032	6.3	6.41	4.7	11.43	6.58	12.36	9.02	10.54	10.02	7.94	7.25	9.81	8.89	11.1	4.51	3.75	5.13	8.69	8.59556	7.45222	-0.2059	0.364433	no
BGIG9606_68210	0.83	1.47	1.04	0.98	0.94	1.24	1.23	1.19	0.79	0.86	3.03	1.51	1.59	1.76	0.7	0.81	0.64	1.07	1.07889	1.33	0.3019	0.364494	no
LOC101928823	4.2	8.51	5.89	11.58	6.19	7.15	6.9	7.51	4.97	7.15	4.13	6.72	5.65	9.67	5.01	3.81	6.01	6.91	6.98889	6.11778	-0.1921	0.365336	no
BGIG9606_53363	8.52	6.13	7.59	9.31	8.86	7.14	6.67	7.65	7.7	5.18	9.43	11.24	8.31	7.53	7.65	7.23	14.06	6.98	7.73	8.62333	0.1578	0.365827	no
RTEL1-TNFRSF6B	2.96	1.74	0.62	2.11	2.43	3.61	3.05	1.67	2.6	2.09	2.7	2.76	3.43	2.65	2.29	2.96	2.64	2.07	2.31	2.62111	0.1823	0.366286	no
SNHG22	4.41	5.4	4.62	4.19	6.54	3.35	3.11	4.26	3.75	3.52	5.06	4.25	3.44	3.5	4.32	4.95	3.78	3.33	4.40333	4.01667	-0.1326	0.367177	no
BGIG9606_40848	1.2	1.24	1.3	2.36	1.04	1.49	1.13	0.9	1.08	0.97	0.83	1.55	0.88	1.81	1	1.15	0.87	1.17	1.30444	1.13667	-0.1986	0.3707	no
BGIG9606_58151	2.15	0.48	1.41	0.82	1.71	2.78	4	1.36	3.38	1.26	0.67	1.04	2.01	5.69	0.2	0.23	0.22	0.98	2.01	1.36667	-0.5565	0.371025	no
BGIG9606_53848	83.43	117.34	93.02	59.28	122.73	27.69	36.45	42.63	23.82	51.41	81.87	40.39	20.59	46.19	58.63	92.71	57.43	34.43	67.3767	53.7389	-0.3263	0.371698	no
TMEM99	1.5	2.45	1.68	1.54	1.32	1.72	1.99	0.87	1.2	1.03	1.37	0.77	1.7	1.36	1.69	1.23	1.84	1.68	1.58556	1.40778	-0.1716	0.372122	no
BGIG9606_38779	48.52	57.46	46.6	88.34	54.83	87.85	71.65	84.52	68.96	67.22	44.77	78.28	70.07	81.17	44.06	35.31	46.73	74.92	67.6367	60.2811	-0.1661	0.373418	no
LOC101927043	1.31	0.65	1.49	2.88	1.78	1.73	1.35	1.93	2	2.97	0.42	0.34	1.43	2.89	1	0.52	0.84	1.48	1.68	1.32111	-0.3467	0.373456	no
BGIG9606_50429	3.72	4.1	2.38	3.89	3.55	2.5	2.76	2.03	2.58	1.04	3.04	2.18	1.71	2.34	4.21	4.4	2.52	2.42	3.05667	2.65111	-0.2054	0.374889	no
LOC101929163	20.22	22.1	19.26	29.09	17.2	26.08	23.34	26.75	21.65	21.93	20.35	23.27	21.11	27.01	18.36	17.41	19.88	23.16	22.8544	21.3867	-0.0958	0.375161	no
LOC101929165	2.28	2.78	1.67	2.74	2.68	2.37	1.53	1.64	1.38	1.98	2.11	1.66	1.6	2.29	2.18	1.85	2.03	1.66	2.11889	1.92889	-0.1355	0.375597	no
OTUD6B-AS1	3.85	3.62	9.97	2.34	4.16	2.21	4.39	2.8	2.17	2.54	4.94	1.95	2.12	2.16	11.13	7.81	8.62	5.57	3.94556	5.20444	0.3995	0.376249	no
BGIG9606_54170	0	0	0.32	1.06	0	0.68	3.28	2.7	0	1.97	0	3	3.13	2.55	0	0	0	2.58	0.893333	1.47	0.7185	0.376799	no
LOC105372857	0.29	0.2	0.35	0.53	0.89	0.39	0.24	0.2	0.4	10.7	0.52	0.2	0.25	0.43	0.26	0.23	0.28	0.35	0.387778	1.46889	1.9214	0.377097	no
LOC112268301	1.03	1.43	1.21	1.29	1.1	1.07	1.14	1.4	1.06	0.79	1.52	1.11	1.15	1.04	1.05	1.06	1.31	1.01	1.19222	1.11556	-0.0959	0.378119	no
LOC105372579	1.49	1.91	1.55	2.07	1.66	1.87	1.28	1.72	1.55	1.59	1.61	1.47	1.82	1.9	1.38	1.64	1.5	1.36	1.67778	1.58556	-0.0816	0.378777	no
LENG8-AS1	2.61	2.86	3.11	2.52	2.85	2.65	2.2	2.15	2.03	1.82	2.34	1.56	1.72	2.69	3.3	2.65	2.79	2.26	2.55333	2.34778	-0.1211	0.378982	no
FLJ20021	1.4	3.3	2.46	2.19	3.47	1.37	2.16	2.31	2.07	2.09	1.36	1.32	1.34	2.36	3.43	1.77	1.7	2.62	2.30333	1.99889	-0.2045	0.379564	no
BGIG9606_54913	2.24	3.57	2.46	4.72	3.38	3.75	3.45	3.65	3.7	3.56	2.49	3.96	3.18	4.83	2.25	2.58	2.02	2.9	3.43556	3.08556	-0.155	0.379859	no
BGIG9606_57732	1.61	2.28	0.31	1.29	0.96	4.02	0.85	1.2	1.42	0.18	0.33	2.12	1.22	2.66	0.6	0.69	0.48	1.88	1.54889	1.12889	-0.4563	0.380005	no
LOC107984868	0.27	0.45	0.38	0.33	0.58	0.27	0.31	0.53	0.33	6.71	0.28	0.14	0.33	0.33	0.35	0.39	0.39	0.46	0.383333	1.04222	1.443	0.380454	no
RBM26-AS1	1.11	1.48	1.48	1.87	1.42	1.59	1.21	2.35	1.06	0.94	1.54	1.57	0.7	0.81	1.69	1.44	1.26	2.01	1.50778	1.32889	-0.1822	0.380691	no
LOC105377975	2.1	2.4	2.1	2.34	2.37	2.81	2.04	2.53	1.61	2.03	0.8	1.31	1.61	3.88	2.66	1.63	1.4	2.31	2.25556	1.95889	-0.2034	0.380778	no
LOC101928323	2.44	2.62	2.79	2.06	2.44	1.75	2.2	3.61	2.43	1.23	2.16	2.23	1.61	2.39	2.65	2.86	2.8	2.38	2.48222	2.25667	-0.1374	0.381115	no
LOC101928369	7.91	4.91	5.23	6.22	3.53	3.33	4.79	4.48	4.38	4.35	2.63	2.98	3.5	6.12	5.3	4.01	5.85	4.99	4.97556	4.41444	-0.1726	0.381699	no
LINC02211	6.47	9.16	6.81	6.08	10.59	5.46	3.73	4.3	3.9	3.62	8.43	4.57	3.51	5.88	5.62	5.9	6.71	4.63	6.27778	5.43	-0.2093	0.38176	no
LOC284454	8.26	5.38	6.36	4.01	6.35	6.68	13.81	5.8	4.4	4.04	6.45	7.98	11.34	8.94	6.05	12.73	6.78	7.46	6.78333	7.97444	0.2334	0.381925	no
LOC101927179	1.53	1.75	1.27	1.82	1.17	1.54	1.3	1.83	1.53	1.87	1.09	1.27	1.68	2.27	1.77	1.44	1.87	1.64	1.52667	1.65556	0.1169	0.382259	no
BGIG9606_66492	0.78	1.56	0.5	1.3	0.87	1.34	0.9	0.5	1.16	1.19	0.62	1.86	1.3	1.58	1.61	0.83	0.83	0.67	0.99	1.16556	0.2355	0.383476	no
TMX2-CTNND1	1.53	0	0.01	0.34	0.11	0.96	3.82	1.43	3.16	0.93	1.66	1.92	2.36	2.8	1.32	1.78	2.28	0.57	1.26222	1.73556	0.4594	0.383703	no
TTN-AS1	16.83	20.66	20.1	27.15	19.65	25.37	26.66	31.98	22.28	16.81	14.98	23.48	24.62	26.36	20.77	21.19	21.57	24.66	23.4089	21.6044	-0.1157	0.383709	no
LOC102724701	1.71	3.36	1.54	1.96	2.33	1.62	0.89	3.98	3.53	0.88	1.25	3.12	2.67	2.79	1.62	0.8	1.67	2.45	2.32444	1.91667	-0.2783	0.384222	no
PSORS1C3	1.33	1.63	1.26	1.81	1.34	1.44	1.37	1.83	1.86	39.28	1.32	1.19	1.2	1.55	0.87	1.26	0.97	1.22	1.54111	5.42889	1.8167	0.385184	no
BGIG9606_44997	1.79	1.58	2.07	2.93	1.71	2.89	2.05	3.38	2.01	1.71	1.47	3.94	3.84	3.89	1.77	2.23	1.96	2.84	2.26778	2.62778	0.2126	0.385242	no
BGIG9606_68094	2.68	0.38	0.29	2.39	0	0	2.28	0	0	0.14	0	3.39	1.18	1.71	2.9	0.12	3.71	0.05	0.891111	1.46667	0.7189	0.385328	no
ZNF30-AS1	8.36	7.23	7.57	9.31	7.79	6.49	7.3	8.73	8.15	7.81	8.09	8.42	6.25	8.45	7.66	6.73	7.3	7.17	7.88111	7.54222	-0.0634	0.385398	no
FAM239C	2.15	1.04	0.68	0.6	0.43	0.74	2.6	0.77	0	1.37	3.01	0	4.2	1.33	0.76	0	0	3.12	1.00111	1.53222	0.614	0.385922	no
LINC00909	2.52	1.64	2.06	2.29	2.5	1.4	1.8	2.1	1.97	2.02	1.44	2.06	1.33	1.16	2.36	2.13	2.14	2.11	2.03111	1.86111	-0.1261	0.385952	no
CERNA2	0.57	0.53	0.43	0.45	0.48	0.72	0.26	0.43	0.28	8.42	0.23	0.22	0.38	0.39	0.26	0.65	0.5	0.48	0.461111	1.28111	1.4742	0.386121	no
LOC105378077	1.37	1.94	1.6	1.94	1.25	1.97	1.48	1.95	1.49	2.32	1.66	1.48	1.08	2.24	2.28	2.1	1.62	1.6	1.66556	1.82	0.1279	0.386412	no
LOC643406	1.56	2.01	2.23	2	1.9	1.41	1.21	1.46	1.24	1.27	1.24	1.28	1.24	1.92	1.93	1.77	1.59	1.52	1.66889	1.52889	-0.1264	0.387621	no
BGIG9606_37080	1.26	1.72	1.55	2.34	1.4	1.21	1.51	1.13	0.77	1	1.28	1.38	1.14	2.28	1.91	2.55	2.05	1.2	1.43222	1.64333	0.1984	0.38826	no
GLIDR	1.11	3.42	4.2	2.27	2.18	2.42	2.37	0.91	1.59	1.97	1.56	1.75	2.82	2.68	6.76	2.78	3.88	1.5	2.27444	2.85556	0.3283	0.388312	no
LOC105369760	2.22	1.68	1.82	2.34	1.94	3.01	1.88	1.7	1.3	1.48	1.15	1.36	1.8	2.17	2.33	2.13	1.97	1.82	1.98778	1.80111	-0.1423	0.388835	no
LOC101928046	1.13	1.43	1.1	2.12	1.44	2.03	1.57	2.33	1.8	1.59	1.57	1.89	1.36	1.83	1.29	1.15	1.17	1.72	1.66111	1.50778	-0.1397	0.389048	no
BGIG9606_50502	0	0	0	0	0	0	10.2	4.13	4.07	0	0	0.46	0	0	0	6.05	0	1.04	2.04444	0.838889	-1.2852	0.389281	no
LOC102723630	9.62	5.12	6.69	4.6	0.34	0.25	5.94	5.2	3.99	9.03	2.68	5.61	6.63	6	10.59	5.35	3.59	2.85	4.63889	5.81444	0.3259	0.389463	no
BGIG9606_38249	4.1	4.49	4.01	8.04	5.56	7.81	6.34	9.75	7.69	7.25	4.46	8.19	6.07	6.98	3.84	3.17	4.04	6.63	6.42111	5.62556	-0.1908	0.389817	no
BGIG9606_44174	1.95	1.38	2.02	1.57	1.37	0.87	1.13	1.1	0.65	0.91	2.27	1.28	1.4	1.31	2.22	1.76	1.61	1.04	1.33778	1.53333	0.1968	0.389829	no
LOC105372707	1.86	1.71	1.83	2.06	1.85	1.61	1.42	1.51	1.59	0.8	2.31	1.58	2.18	1.62	2.88	1.54	2.54	1.77	1.71556	1.91333	0.1574	0.390202	no
LOC102724322	2.22	1.53	1.48	2.02	2.21	1.91	1.1	2.69	1.03	1.2	2.16	1.41	1.3	1.87	0.73	2.32	2.21	0.82	1.79889	1.55778	-0.2076	0.390371	no
LOC107984146	29.55	106.22	168.27	103	130.81	4.95	35.28	159.8	117.05	161.96	53.94	71.93	3.3	4.11	73.67	142.63	116.1	4.36	94.9922	70.2222	-0.4359	0.390558	no
LOC105379023	4.25	6.99	4.9	4.14	4.93	5.84	3.86	5.04	3.65	5.75	4.64	4.15	4.02	2.43	4.45	3.49	3.28	6.89	4.84444	4.34444	-0.1572	0.391274	no
BLOC1S5-TXNDC5	8.6	9.02	10.13	3.78	5.42	2.08	7.29	3.03	1.14	3.36	2.97	2.31	4.13	4.07	5.33	6.75	7.5	4.21	5.61	4.51444	-0.3135	0.392532	no
BGIG9606_37840	5.19	6.75	7.27	4.56	4.8	3.06	4.31	3.32	3.13	3.83	5.59	3.76	3.62	5.36	6.95	7.38	7.32	4.31	4.71	5.34667	0.1829	0.392712	no
LOC105377901	2.03	1.62	1.69	1.76	1.91	1.56	1.05	0.99	1.04	1.04	1.27	1.72	0.94	1.42	1.75	1.25	1.86	1.02	1.51667	1.36333	-0.1538	0.392774	no
LOC107987293	5.72	5.29	4.54	1.39	4.97	1.54	2.02	3.45	3.24	4.8	4.71	4.05	2.8	3.03	8.18	4.4	5.77	1.2	3.57333	4.32667	0.276	0.39354	no
LOC100133331	6.14	5.88	4.29	3.64	3.42	3.59	4.08	5.47	4.17	3.91	4.31	3.48	3.44	3.67	5.98	3.9	4.61	3.97	4.52	4.14111	-0.1263	0.395732	no
BGIG9606_47312	1.78	1.77	1.46	1.69	1.8	1.69	1.28	1.3	0.99	1.1	1.35	1.22	1.23	1.71	1.54	1.97	1.39	1.2	1.52889	1.41222	-0.1145	0.396185	no
LOC107985840	3.05	3.44	1.98	6.31	4.19	5.71	2.9	4.33	3.96	4.1	4.33	4.46	5.41	5.87	4.24	3.7	4.21	3.63	3.98556	4.43889	0.1554	0.398216	no
LOC107984828	0.76	1.3	1.06	1.33	1.63	0.96	0.51	2.17	1.43	1.26	1.21	1.43	0.69	1.56	0.93	0.51	0.94	1.06	1.23889	1.06556	-0.2174	0.398832	no
AGAP1-IT1	1.7	2.11	1.32	3.23	1.54	2.8	1.48	2.06	2.72	1.92	2.23	1.55	1.83	3.03	3.17	1.81	2.93	2.88	2.10667	2.37222	0.1713	0.399271	no
BGIG9606_38025	2.53	2.89	2.82	2.32	2.72	2.26	1.58	2.95	1.77	1.44	2.36	3.11	2.5	3.3	1.21	1.88	2.14	1.63	2.42667	2.17444	-0.1583	0.399305	no
BGIG9606_55555	7.54	10.16	10.96	41.67	9.62	51.98	41.7	30.31	28.99	22.58	5.54	19.62	41.27	34.78	7.47	8.89	4.23	31.65	25.8811	19.5589	-0.4041	0.39933	no
BGIG9606_66921	1.95	2.09	1.98	3.21	2.85	2.43	2.16	6.14	3.49	4.55	2.7	2.52	2.07	2.64	1.68	1.45	2.01	2.5	2.92222	2.45778	-0.2497	0.399377	no
FLJ45513	2.78	4.52	3.12	3.18	3.9	2.85	2.7	2.91	3.36	2.7	2.32	2.29	4.4	4.14	2	3.36	1.95	3.32	3.25778	2.94222	-0.147	0.399536	no
SLC25A25-AS1	3.03	1.98	2.37	2.37	2.65	2.4	4.3	2.29	2.28	1.62	3.06	2.4	2.5	3.06	2.74	4.27	3.86	2.87	2.63	2.93111	0.1564	0.399743	no
BGIG9606_55403	1.46	2.14	1.79	2.39	1.34	1.23	1.53	1.43	1.22	2.11	1.76	1.9	1.28	2.06	1.44	0.85	2.03	3.03	1.61444	1.82889	0.1799	0.399754	no
LOC105374077	2.45	4.13	1.43	3.85	4.84	3.12	2.5	2.72	1.86	1.47	1.58	3.36	3.61	4.04	1.36	3.15	2.01	2.43	2.98889	2.55667	-0.2253	0.399995	no
BGIG9606_47509	1.33	1.48	2.1	0.88	1.2	0.64	0.87	0.98	0.69	0.97	1.28	0.86	0.61	1.1	1.89	2.05	2.12	1.15	1.13	1.33667	0.2423	0.400039	no
ENTPD1-AS1	9.26	10.46	9.05	8.76	7.78	8.65	6.97	9.09	7.7	6.02	6.88	8.87	8.35	8.97	11.68	12.25	11.64	9.34	8.63556	9.33333	0.1121	0.401322	no
LOC102724532	1.94	2.28	2.63	2.27	1.93	1.72	2.56	1.84	1.68	2.09	1.27	1.49	1.15	1.77	2.61	2.61	1.58	2.52	2.09444	1.89889	-0.1414	0.401948	no
BGIG9606_67762	2.58	1.45	2.08	2.8	1.56	2.44	1.67	1.95	1.25	0.77	1.45	0.51	1.08	2.21	2.69	2.62	1.85	2.12	1.97556	1.7	-0.2167	0.402977	no
LOC107986063	1.75	1.19	0.98	1.39	1.14	1.01	1.2	0.85	1.37	1.09	0.95	0.76	1.1	1.53	0.93	1.47	0.96	1.14	1.20889	1.10333	-0.1318	0.403137	no
LOC105374838	2.04	2.43	1.81	2.06	2.15	2.14	1.45	2.03	1.82	1.66	1.8	1.94	2.06	2.47	2.07	2.63	2.54	1.9	1.99222	2.11889	0.0889	0.403365	no
BGIG9606_55420	1.69	1.1	2.23	1.04	1.32	0.48	1.61	1.02	3.3	2.23	1.73	0.88	1.2	0.78	0.72	1.32	0.95	1.48	1.53222	1.25444	-0.2886	0.403858	no
LINC01770	2.38	2.4	2.52	3.12	2.88	3.56	1.9	2.49	2.28	2.82	1.05	2.79	1.65	2.43	2.91	1.92	2.39	3.33	2.61444	2.36556	-0.1443	0.403868	no
BGIG9606_42727	81.31	80.31	53.94	78.54	83.81	63.62	50.73	48.48	45.4	40.91	55.1	54.32	52.15	73.22	77.38	69.08	65.61	46.26	65.1267	59.3367	-0.1343	0.404341	no
LOC100506282	3.86	4.04	4.2	4.78	4.16	4.79	4.28	5.55	4.03	3.8	3.51	5	3.73	5.31	4.27	4.15	4.36	3.39	4.41	4.16889	-0.0811	0.404525	no
LOC105378580	11.28	11.63	10.75	14.18	11.24	10.12	10.65	9.93	9.27	8.03	9.37	9.88	8.75	12.49	10.92	12.02	12.49	9.51	11.0056	10.3844	-0.0838	0.40454	no
BGIG9606_54222	1.28	2.81	3.02	3.11	2.6	2.61	1.84	2.51	2.03	2.13	2.95	1.23	0.66	1.46	3.1	3.44	3.08	0.41	2.42333	2.05111	-0.2406	0.40523	no
LOC105376781	8.04	13.83	6.15	14.16	9.72	8.41	16.67	13.56	6.89	12.16	5.33	8.35	14.02	17.93	16.53	9.93	11.27	16.32	10.8256	12.4267	0.199	0.406117	no
BGIG9606_52785	1.62	1.86	1.58	1.47	1.55	1.68	1.58	0.92	1.1	0.89	1.87	1.05	1.74	1.52	2.24	1.8	1.98	1.61	1.48444	1.63333	0.1379	0.406133	no
LOC107985027	3.08	3.82	3.13	3.89	3.96	3.84	3.07	3.86	3.52	3.42	2.9	3.36	3.78	4.32	3.21	3.02	3.13	3.55	3.57444	3.41	-0.0679	0.406633	no
BGIG9606_67937	2.19	2.98	2.92	3.17	1.5	5.35	2.41	4.75	3.22	4.28	0.88	4.66	2.24	3.33	0.67	1.54	3.37	2.75	3.16556	2.63556	-0.2644	0.406731	no
LINC01232	4.16	5.28	3.92	8.06	4.25	7.25	6.38	7.52	6.03	6.02	3.18	6.92	5.49	7.26	3.74	4.24	4.22	6.32	5.87222	5.26556	-0.1573	0.4079	no
PITPNA-AS1	1.78	2.28	3.62	1.24	2.43	0.86	1.43	1.74	1.29	1.99	1.22	0.26	0.57	0.42	3.1	1.52	2.76	1.51	1.85222	1.48333	-0.3204	0.408048	no
LOC101448202	4.84	6.27	4.83	27.05	6.07	14.17	6.77	15.31	11.76	14.71	5.65	31.14	14.69	17.2	4.44	6.01	11.59	20.16	10.7856	13.9544	0.3716	0.408121	no
LOC105369826	2.78	3.35	2.89	3.66	2.2	2.79	1.91	2.48	2.45	1.94	1.75	2.17	2.64	1.97	2.91	3.58	3.19	2.25	2.72333	2.48889	-0.1299	0.410396	no
BGIG9606_59160	1.3	1.25	1.09	1.82	1.01	2.16	0.68	0.8	0.47	0.42	0.84	0.82	1.97	2.33	1.59	1.64	1.71	1.32	1.17556	1.40444	0.2567	0.412404	no
BGIG9606_38749	2.56	1.44	1.73	3.06	1.67	1.7	1.62	1.7	1.69	1.96	2.26	1.3	1.21	1.48	1.72	1.45	1.96	2.17	1.90778	1.72333	-0.1467	0.413294	no
BGIG9606_49190	2.47	2.56	2.6	2.15	3.17	1.87	1.29	1.27	1.48	1.67	1.65	1.56	1.41	2.19	2.03	2.31	2.83	1.06	2.09556	1.85667	-0.1746	0.413776	no
LOC107985595	2.24	2.21	2.02	2.61	1.71	2.32	2.19	2.55	1.8	2.12	1.56	1.78	2.23	3.29	2.09	1.16	2.17	1.53	2.18333	1.99222	-0.1322	0.414347	no
LOC107987086	9.17	9.3	11.35	15.86	10.11	20	13.59	20.08	15.76	13.67	11.12	14.36	14.38	16.63	9.91	7.19	9.47	15.12	13.9133	12.4278	-0.1629	0.414661	no
BGIG9606_58008	1.96	1.24	2.26	3.43	2.33	2.7	0.81	3.2	2.05	2.36	2.7	2.3	0.82	2.08	1.28	1.86	2.36	1.61	2.22	1.93	-0.202	0.415028	no
BGIG9606_54283	1.24	1.11	0.97	1.81	1.28	1.35	1.41	1.59	1.32	0.87	1.59	1.01	1.34	1.06	2.31	1.78	2.9	1.07	1.34222	1.54778	0.2056	0.415308	no
BGIG9606_50003	1.67	3.13	1.41	1.65	2	1.75	1.33	1.77	1.98	1.5	1.65	1	1.3	2.33	1.67	1.73	1.4	2.37	1.85444	1.66111	-0.1588	0.415553	no
LOC101928103	53.11	50.01	43.72	60.65	65.03	44.27	36.57	50.78	41.48	34.48	45.41	43.75	39.74	52.83	60.56	47.75	50.34	40.6	49.5133	46.1622	-0.1011	0.416283	no
BGIG9606_36479	7.02	7.58	6.28	11.17	8.02	11.77	8.42	11.32	9.47	9.17	8.36	9.69	8.41	11.63	5.72	5.03	6.28	9.41	9.00556	8.18889	-0.1371	0.416339	no
LOC105371512	0.65	0.17	0.6	0.61	0.94	0.12	0.16	0.44	0.47	1.29	0	0.22	0.4	0.79	0.78	0.45	0.77	0.63	0.462222	0.592222	0.3576	0.416443	no
LOC112268133	12.93	8.58	8.07	7.31	11.75	8.34	11.76	17.77	10.25	8.64	14.73	28.05	11.66	13.41	5.63	14.25	9.82	8.85	10.7511	12.7822	0.2497	0.416507	no
LOC107986700	4.84	3.49	3.48	5.19	7.15	6.92	3.72	3.05	5.58	3.35	3.78	7.46	3.95	4.76	3.59	3.17	4.85	3.45	4.82444	4.26222	-0.1788	0.416941	no
BGIG9606_41196	1.94	2	2.1	1.63	1.06	0.93	1.21	1.8	2.44	1.65	0.79	2.01	0.91	2.23	1.28	1.71	1.39	1.4	1.67889	1.48556	-0.1765	0.417819	no
LOC112268058	3.22	4.19	2.97	6.47	4.51	5.57	4.23	2.49	2.74	2.24	2.94	4.89	3.46	4.93	4.05	3.12	3.39	3.34	4.04333	3.59556	-0.1693	0.418014	no
RASSF8-AS1	4.83	4.92	4.35	5	3.9	4.77	3.8	4.54	3.98	3.02	4.43	5.59	8.99	4.97	2.96	5.15	3.55	6.4	4.45444	5.00667	0.1686	0.41823	no
LOC105375911	1.9	2.18	1.1	2.66	2.09	1.99	1.56	1.85	1.44	1.49	1.13	0.99	1.99	2.11	2.91	1.45	1.61	1.21	1.86333	1.65444	-0.1715	0.418564	no
LOC107986348	2.78	1.79	2.49	2.02	1.49	2.69	1.6	1.96	1.32	0.67	2.52	1.9	1.21	2.26	1.9	1.97	2.03	1.78	2.01556	1.80444	-0.1596	0.421207	no
LOC107984063	5.34	4.35	3.7	5.39	5.01	3.66	3.87	7.95	7.73	7.41	5.01	6.88	3.19	5.71	3.19	3.63	2.62	3.43	5.22222	4.56333	-0.1946	0.421215	no
ZNF8-ERVK3-1	13.49	15.22	13.61	14.53	14.66	15.18	15.13	15.67	15.34	11.79	19.05	17.08	12.36	15.1	16.91	15.22	17.76	14.04	14.7589	15.4789	0.0687	0.421346	no
LOC107986862	2.69	3.02	2.36	3.91	2.74	3.19	2.35	3.26	3.18	2.42	2.95	1.91	2.77	3.83	2.86	2.35	3.13	2.67	2.96667	2.76556	-0.1013	0.422337	no
BGIG9606_60849	1.4	2.4	1.95	2.11	0.82	1.11	1.64	2.41	2.2	1.82	1.92	1.88	1.57	2.07	1.02	1.65	0.92	1.46	1.78222	1.59	-0.1647	0.422501	no
TMEM147-AS1	2.67	3.16	3.08	3.5	2.58	2.7	2.74	2.83	2.86	2.63	1.86	3.16	2.68	2.83	3.49	2.72	2.8	2.64	2.90222	2.75667	-0.0742	0.422741	no
LMO7-AS1	2.29	2.58	1	1.96	2.41	1.37	1.54	1.29	1.65	1.87	2.32	1.65	1.39	1.91	1.6	1.43	1.32	0.91	1.78778	1.6	-0.1601	0.422986	no
LOC107985995	0.88	1.3	1.12	1.7	1.24	1.58	1.01	0.9	0.95	1.17	1.02	0.98	1.24	1.74	1.46	1.36	1.02	1.71	1.18667	1.3	0.1316	0.423779	no
BGIG9606_45061	3.84	4.45	2.33	5.52	4.64	4.73	3.19	4.47	4.98	3.05	5.88	5.9	4.92	4.25	3.35	5.55	4.74	4.02	4.23889	4.62889	0.127	0.425385	no
BGIG9606_36950	2.75	1.62	1.58	0.76	2.23	1.04	1.29	1.07	0.82	0.65	2.73	0	2.08	1.38	2.14	2.24	2.61	2.12	1.46222	1.77222	0.2774	0.425547	no
LOC100129203	0.73	1.21	1.74	1.64	1.06	1.1	1.39	1.28	1.08	1.31	0.73	0.68	0.92	1.72	1.07	1.13	1.15	1.41	1.24778	1.12444	-0.1501	0.426051	no
LINC01410	1.08	0.98	1.23	1.48	1.83	0.92	1.39	1.19	1.28	1.51	0.76	0.62	0.81	1.35	1.29	0.98	1.12	1.78	1.26444	1.13556	-0.1551	0.426163	no
BGIG9606_45505	249.18	291.28	207.13	256.87	197.4	223.89	163.36	142.11	130.7	113.64	195.32	133.47	165.14	256.83	205.07	231.32	225.36	158.63	206.88	187.198	-0.1442	0.426853	no
129790	1.3	2.4	2.41	2.86	1.16	2.34	1.38	2.14	2.32	2.05	2.1	1.76	2.2	2.11	0.88	2.24	1.02	2.02	2.03444	1.82	-0.1607	0.427013	no
BGIG9606_39751	3.96	4.02	3.21	0.94	4.07	1.06	0.88	0.8	1.06	0.92	3.18	1.06	0.67	1.53	2.95	1.85	2.79	0.53	2.22222	1.72	-0.3696	0.427981	no
LOC107984494	1.74	2.24	1.57	2.83	2.36	2.88	2.1	3.34	2.47	1.98	2.5	3.51	2.55	3.89	2.94	2.61	2.07	1.7	2.39222	2.63889	0.1416	0.428756	no
LOC107984659	1.12	1.67	1.37	1.28	1.22	1.23	1.15	0.98	1.03	0.9	1.34	1	1.1	1.12	1.24	1.36	1.21	1.16	1.22778	1.15889	-0.0833	0.429016	no
LINC02001	4.05	4.18	4.68	4.41	3.42	3.85	4.42	3.8	3.69	3.08	2.27	2.5	3.7	3.9	6.1	3.39	4.88	3.59	4.05556	3.71222	-0.1276	0.429039	no
LOC100287387	1	1.11	1.34	1.17	0.95	0.95	1.08	0.97	1.27	1.84	1.28	1.33	0.87	0.89	1.34	0.99	0.99	1.14	1.09333	1.18556	0.1168	0.429147	no
LOC107984312	2.24	2.74	1.24	2.42	2.87	3.38	1.93	3.52	1.73	2.71	1.43	4.62	3.94	4.4	1.14	3.15	1.77	2.54	2.45222	2.85556	0.2197	0.429377	no
BGIG9606_46665	2.57	1.28	2.29	1.21	0.55	0.36	0.82	0.27	0.24	0	0.65	0.79	2.86	1.69	1.38	2.14	1.19	1.84	1.06556	1.39333	0.3869	0.431222	no
LOC105374187	0.83	1.14	1.72	1.23	1.53	1.62	1.8	1.57	1.59	1.02	1.53	1.27	1.29	5.95	1.9	1.01	1.66	1.32	1.44778	1.88333	0.3794	0.431421	no
BGIG9606_57730	2.92	1.64	1.57	2.38	2.58	4.41	1.95	2.98	1.45	0.49	1.43	4.41	3.51	3.11	0.56	1.24	1.13	1.94	2.43111	1.98	-0.2961	0.43187	no
LOC105376707	1.73	1.82	1.54	1.95	1.84	1.74	1.76	2.33	2.03	1.86	1.95	1.76	1.65	2.22	1.46	1.41	1.51	2.05	1.86	1.76333	-0.077	0.431904	no
BLOC1S1-RDH5	8.94	6.86	9.45	18.21	9.45	6.93	6.78	10.04	7.68	2.97	2.13	13.99	9.21	13.9	7.36	5.82	5.69	9.85	9.37111	7.88	-0.25	0.432349	no
BGIG9606_39043	1.07	1.78	1.02	1.78	1.63	1.85	1.31	1.51	0.62	1.32	2.03	1.79	1.54	1.28	1.27	1.98	1.06	1.61	1.39667	1.54222	0.143	0.432431	no
SLX1A-SULT1A3	2.51	1.4	1.79	2.89	3.67	3.43	3.04	6	4.12	5.14	2.03	5.83	2.9	2.36	2.52	4.15	4.23	4.27	3.20556	3.71444	0.2126	0.432993	no
BGIG9606_48785	4.02	6.34	3.79	6.86	10.64	3.84	2.32	9.81	4.71	4.39	2.71	14.67	12.86	11.65	2.55	6.33	4.93	5.3	5.81444	7.26556	0.3214	0.433016	no
ARRDC3-AS1	2.87	3.11	1.75	2.61	2.28	2.64	2.85	2	2.6	2.3	3.66	3.54	3.37	2.23	2.38	2.45	2.06	2.55	2.52333	2.72667	0.1118	0.433072	no
PWAR5	1.22	2.69	0.72	2.22	0.95	2.32	1.19	1.39	0.83	1.32	0.8	1.14	1.1	1.16	1.49	1.21	1.16	2.17	1.50333	1.28333	-0.2283	0.433363	no
BGIG9606_38810	27.65	28.48	19.26	21.57	13.94	23.2	18.88	9.21	9.65	7.36	12.78	10.26	19.33	22.63	20.87	21.69	19.87	15.49	19.0933	16.6978	-0.1934	0.43339	no
BGIG9606_55104	2.62	2.46	1.93	3.62	2.14	3.59	2.76	3.65	2.69	2.44	2.32	2.38	3.21	3.48	3.06	1.16	2.61	2.56	2.82889	2.58	-0.1329	0.43476	no
NUTM2B-AS1	19.79	19.59	18.8	18.94	19.72	23.2	18.54	33.42	18.35	17.24	24.49	21.99	15.32	20.42	16.88	21.45	22.09	16.57	21.15	19.6056	-0.1094	0.435718	no
BGIG9606_67588	1.56	1.21	1	0.98	0.71	1.03	0.9	1.13	1.13	0.98	1.8	0.64	1.2	1.27	1.18	1.38	1.47	0.76	1.07222	1.18667	0.1463	0.435904	no
LOC102725258	6.53	6.74	7.69	6.11	5.93	5.62	4.71	3.82	3.52	3.59	3.86	3.54	4.08	5.66	7.02	6.81	6.55	4.8	5.63	5.10111	-0.1423	0.436304	no
BGIG9606_66877	1.61	2.01	1.04	3.73	2.74	3.13	2.16	4.42	3.05	2.37	3.12	4.1	2.42	2.42	1.42	2.08	1.21	1.38	2.65444	2.28	-0.2194	0.43633	no
BGIG9606_63292	2.72	2.12	1.97	3.58	1.89	4.33	2.63	2.43	2.7	1.53	0.74	1.27	1.46	7.21	0.58	2.52	1.9	1.95	2.70778	2.12889	-0.347	0.437101	no
LOC100506124	1.56	3.04	2.75	2.27	1.96	1.65	2.09	1.39	1.46	1.23	1.26	1.84	1.5	2.08	2.29	1.09	2.51	2.45	2.01889	1.80556	-0.1611	0.437219	no
SBF2-AS1	1.44	1.63	1.96	2.33	1.99	1.48	1.82	1.85	2.07	2.75	2.08	1.47	1.78	2.45	1.71	1.76	1.65	2.13	1.84111	1.97556	0.1017	0.437609	no
ITGA6-AS1	1.8	0.9	2.28	0.59	1.16	0.49	1.08	1.13	1.78	0.8	1.94	1.48	0.8	1.24	0.76	1.12	0.68	0.62	1.24556	1.04889	-0.2479	0.437901	no
BGIG9606_52972	0.98	1.65	0.82	1.62	2.18	1.23	0.89	0.79	1.15	1.23	1.51	1	1.38	1.11	1.03	1.35	0.61	0.76	1.25667	1.10889	-0.1805	0.438515	no
BGIG9606_55786	5.62	6.05	5.74	6.35	5.44	8.31	5.96	5.74	5.85	5.05	4	4.97	6.53	6.83	6.54	5.81	6.03	6.28	6.11778	5.78222	-0.0814	0.439009	no
LOC107987026	6.09	8.39	4.77	19.18	10.71	17.89	11.56	24.56	24.23	16.99	4.17	19.08	17.46	19.48	2.68	4.48	4.04	14.03	14.1533	11.3789	-0.3148	0.439928	no
LOC102723694	3.46	5.44	4.13	4.65	4.72	5.03	4.13	5.62	4.08	4.27	5.54	4.3	3.36	4.89	4.1	4.17	4.42	4.01	4.58444	4.34	-0.0791	0.440534	no
DARS-AS1	3.56	3.11	2.32	3.3	3.35	2.39	2.06	2.05	2.27	1.82	1.95	2.02	2	2.52	3.26	3.59	2.65	2.55	2.71222	2.48444	-0.1266	0.440897	no
BGIG9606_66487	2.55	2.59	1.89	3.67	2.26	3.49	2.55	1.76	3.09	2.16	1.54	1.91	2.94	3.39	3.19	2.36	1.86	2.33	2.65	2.40889	-0.1376	0.441387	no
SLMO2-ATP5E	5.54	5.25	7.12	0.62	5.37	0.71	0.32	0.5	0.94	0.35	5.24	1.19	0.5	0.55	9.22	12.04	9.81	0.62	2.93	4.39111	0.5837	0.442853	no
BGIG9606_65764	2.3	1.87	1.46	1.66	1.2	1.03	0.87	0.81	0.48	0.95	2.42	1.13	1.04	1.76	2	1.23	2.12	0.94	1.29778	1.51	0.2185	0.443204	no
LOC105370178	1.23	0.59	1.97	0.68	1.33	0.79	1.39	2.04	1.47	3.1	0.95	0.36	1.62	0.71	0.42	0.81	0.38	0.73	1.27667	1.00889	-0.3396	0.444448	no
LOC112268158	2	2.23	1.63	1.32	1.67	1.28	1.45	1.58	1.31	1.3	2.11	2.24	1.54	1.83	1.43	1.93	1.71	1.46	1.60778	1.72778	0.1038	0.444746	no
BGIG9606_65524	1.79	2.38	2.77	2.51	1.88	2.78	3.04	2.63	1.05	1.38	3.14	1.93	1.89	2.55	1.89	2.04	1.65	2.43	2.31444	2.1	-0.1403	0.444956	no
LOC112268371	3.4	2.91	2.58	4.31	2.54	3.18	2.39	3.88	3.07	2.95	2.25	3.2	3.13	4.07	2.9	2.68	2.37	2.75	3.14	2.92222	-0.1037	0.445183	no
MIR34AHG	3.99	2.6	3.36	2.58	4.01	5.05	3.46	3.84	4.19	4.56	4.03	3.69	3.47	4.82	3.93	3.12	3.83	3.84	3.67556	3.92111	0.0933	0.445369	no
BGIG9606_48006	2.93	4.21	8.07	3.34	2.63	3.32	4.83	3.63	3.19	1.95	3.13	2.62	1.53	3.73	6.32	3.59	4.32	3.85	4.01667	3.44889	-0.2199	0.446106	no
LINC00623	2.52	2.55	1.69	2.2	1.84	1.45	2.02	2.19	1.38	2.83	0.57	1.15	1.78	2.04	3.98	3.03	3.24	1.97	1.98222	2.28778	0.2068	0.446364	no
BGIG9606_56558	1.41	1.17	0.87	1.06	0.66	1.16	0.7	1.57	2.35	0.93	0.54	1.51	1.36	2.03	0.99	0.44	0.53	0.89	1.21667	1.02444	-0.2481	0.447252	no
BGIG9606_65728	1.96	1.98	2.4	3.73	2.89	2.2	1.47	3.14	1.62	0.91	1.73	2.89	2.77	3.93	1.52	1.63	1.94	1.24	2.37667	2.06222	-0.2047	0.447789	no
BGIG9606_36845	4.73	5.01	4.69	7.15	4.69	6.65	5.17	5.95	5.21	5.82	5.14	5.94	5.4	8.08	5.41	4.78	5.43	6.34	5.47222	5.81556	0.0878	0.4478	no
BGIG9606_50104	1	1.86	0.86	1.37	1.26	0.89	1.02	0.92	0.96	0.57	0.98	1.02	1.41	1.31	1.43	1.88	1.77	1	1.12667	1.26333	0.1652	0.448183	no
SNHG9	3.14	3.79	4.23	0.73	4.38	0.46	1.63	0.1	1.35	0.71	6.63	0.39	1.14	0.28	7.52	4.94	6.6	0.09	2.20111	3.14444	0.5146	0.448491	no
LOC107986638	2.67	2.28	2.22	2	3.09	1.62	1.37	1.63	1.52	2.12	1.48	1.53	1.44	1.97	2.38	2.2	2.34	1.26	2.04444	1.85778	-0.1381	0.448574	no
BGIG9606_45642	0.87	1.44	0.95	1.68	1.07	1.27	0.92	1.96	1.07	1.04	0.45	2.6	0.97	1.37	0.53	0.9	0.81	0.82	1.24778	1.05444	-0.2429	0.448653	no
LHX4-AS1	0.67	1.47	0.6	1.73	1.35	1.23	0.98	1.62	1.72	0.93	0.98	0.97	1.06	1.59	1.1	1.16	1.16	1.3	1.26333	1.13889	-0.1496	0.448781	no
BGIG9606_55473	7.17	5.81	6.05	8.48	5.45	8.92	5.56	9.39	7.06	5.32	5.37	8.29	5.8	8.41	7.04	6.52	6.22	6.51	7.09889	6.60889	-0.1032	0.449142	no
LOC101928462	8.38	9.53	10.71	8.93	6.69	5.74	7.37	6.87	5.11	5.44	4.71	4.64	5.15	7.46	9.79	7.25	9.71	8.72	7.70333	6.98556	-0.1411	0.449915	no
BGIG9606_37347	16.8	19.61	16.58	36.07	23.97	31.94	26.27	37.71	30.3	28.76	17.14	37.68	25.52	30.07	14.22	17.19	14.97	27.28	26.5833	23.6478	-0.1688	0.450473	no
LOC105371630	4.26	5.51	3.23	3.82	5.05	4.12	3.66	6.56	3.24	3.66	3.17	5.71	6.15	6.3	4.7	3.85	4.95	4.61	4.38333	4.78889	0.1277	0.451047	no
LOC105372107	3.35	3.71	1.96	4.71	3.49	3.99	2.69	4.53	3.78	2.88	1.91	4.66	4.52	5.13	2.18	2.88	2.18	2.38	3.57889	3.19111	-0.1655	0.451944	no
BGIG9606_37309	1.45	1.85	1.41	2.03	1.51	1.92	1.33	2.04	1.56	1.49	1.15	1.78	1.32	2.06	1.55	1.31	1.87	1.63	1.67778	1.57333	-0.0927	0.451946	no
BGIG9606_45011	2.91	2.88	2.85	3	2.01	2.31	2.46	3.38	2.52	4.67	2.58	2.06	3.28	2.72	2.25	3	2.47	3.36	2.70222	2.93222	0.1178	0.451991	no
LOC107985780	1.48	2	1.8	3.17	2.33	1.96	2.49	2.57	2.18	1.59	2.33	2.25	2.05	2.22	2.38	1.49	2	2.3	2.22	2.06778	-0.1025	0.452778	no
LOC101927881	10.9	10.92	12.81	13.94	10.97	7.08	12.75	9.61	7.8	11.15	12.43	8.6	7.75	12.96	14.25	11.32	12.6	12.95	10.7533	11.5567	0.1039	0.452834	no
LOC105375821	0.9	0.8	1.83	1.44	1.39	1.67	0.94	0.99	1.09	1.22	0.49	0.23	1.19	1.8	1.94	1.76	2.64	1.72	1.22778	1.44333	0.2334	0.453249	no
LOC107984760	8.88	9.67	12.73	7.21	6.56	3.36	6.97	5.51	4.68	4.5	7.15	5.13	4.91	7.73	15.09	12.79	12.97	6.61	7.28556	8.54222	0.2296	0.45388	no
BGIG9606_52964	1.26	1.35	3.34	2.37	1.53	1.21	1.72	0.53	0.48	0.71	1.74	0.25	0.47	1.91	1.19	2.43	1.11	1.36	1.53222	1.24111	-0.304	0.453926	no
LOC105369949	1.27	1.15	1.65	0.43	3.34	1	1.93	1.97	1.17	0.36	0.64	1.78	2.36	3.79	0.03	0.5	0.36	0.65	1.54556	1.16333	-0.4099	0.454106	no
LOC102724064	0.81	0.73	0.52	1.59	1.41	1.28	0.97	0.9	1.68	1.9	0.6	1.3	0.75	1.48	1.87	1	1.33	1.06	1.09889	1.25444	0.191	0.454186	no
LINC01001	2.79	7.17	1.02	3.22	2.7	2.45	4.59	5.1	1.2	3.79	1.87	3.39	2.71	4.51	7.98	4.07	3.73	4.15	3.36	4.02222	0.2595	0.454279	no
BGIG9606_46604	10.9	12.08	10.66	16.13	11.53	16.1	12.84	13.78	11.19	10.9	10.64	13.62	13.27	15.69	10.17	9.68	11.75	12.87	12.8011	12.0656	-0.0854	0.454531	no
LINC00597	2.07	2.47	1.58	2.28	2.69	1.79	1.49	2.12	2.15	1.38	1.6	2.4	1.61	2.42	1.37	2.19	2.45	1.84	2.07111	1.91778	-0.111	0.455054	no
DISC1FP1	30.64	30.77	39.59	38.7	27.49	24.15	38.87	48.61	38.94	31.88	35.86	40.93	20.91	34.95	35.6	26.87	32.86	35.88	35.3067	32.86	-0.1036	0.455796	no
LOC105373582	0.91	1.17	1.16	1.44	1.33	0.96	0.95	1.48	1.34	0.82	0.96	0.7	0.86	0.98	0.97	1.27	1.65	1.6	1.19333	1.09	-0.1307	0.456082	no
BGIG9606_44339	2.43	2.5	2.52	3.44	2.91	3.74	2.84	2.86	3.35	2.57	1.87	2.53	3.09	2.61	2.88	2.99	3.64	2.88	2.95444	2.78444	-0.0855	0.456131	no
LOC105379271	37.63	18.86	5.81	13.95	11.75	12.07	13.75	65.12	17.03	18.9	18.75	18.5	30.75	18.9	9.09	9.22	14.05	12.1	21.7744	16.6956	-0.3832	0.456241	no
LINC00339	2.87	3.07	4.25	2.58	5.14	3.09	4.41	3.38	4.65	6.03	1.73	2.37	2.7	3.11	5.05	2.27	2.55	3.77	3.71556	3.28667	-0.177	0.457797	no
BGIG9606_46250	0.82	0.46	0.98	0.24	1	2.6	2.17	1.82	0.36	0.93	0.08	2.08	1.71	0.57	0.26	0.76	0.74	0.9	1.16111	0.892222	-0.38	0.457898	no
LOC102723566	2.64	2.15	1.9	1.96	2.04	1.96	1.51	2.01	1.82	2.06	2.63	2.2	1.87	1.7	1.78	3.28	2.38	1.52	1.99889	2.15778	0.1103	0.458449	no
BGIG9606_51439	1.24	2.46	1.42	2.06	1.32	1.4	0.84	0.88	1.6	1.13	1.81	2.31	1.25	1.97	1.38	2.2	1.32	1.4	1.46889	1.64111	0.1599	0.459558	no
LOC107984219	2.13	2.22	2.89	2.24	2.96	2.13	1.41	1.71	1.83	1.42	1.87	4.07	1.15	3.31	2.23	3.74	2.35	2	2.16889	2.46	0.1817	0.459563	no
BGIG9606_67850	1	0.91	0.91	1.18	0.95	1.07	1.01	1.23	0.83	0.86	0.84	0.98	0.73	1.32	1.24	1.43	1.24	1.08	1.01	1.08	0.0967	0.460133	no
LOC105369161	2.77	2.59	1.89	2.68	2.44	3.15	3.08	3.12	2.48	2.61	3	2.85	2.34	3.13	1.8	1.85	2.18	2.97	2.68889	2.52556	-0.0904	0.460353	no
BGIG9606_47265	0.99	1.23	1.51	1.1	0.98	0.73	1.1	1.69	1.04	0.92	0.89	1.37	1.17	1.02	1.5	1.5	1.67	1.24	1.15222	1.25333	0.1214	0.460873	no
LOC105370327	2.9	2.11	1.91	3.92	3.24	2.77	1.93	3.53	3.52	2.78	3.66	8.99	3.6	3.65	2.01	2.65	1.94	1.89	2.87	3.46333	0.2711	0.461492	no
LINC02252	6.18	6.43	5.75	3.89	7.02	3.06	2.85	4.24	3.36	3.16	4.85	3.55	2.8	4.24	5.64	5.76	5.26	3.04	4.75333	4.25556	-0.1596	0.461935	no
BGIG9606_41572	1.46	0.99	0.47	0.86	1.29	0.89	1.42	2.01	0.69	0.68	0.43	2.03	0.83	0.86	0.91	0.93	0.54	1.35	1.12	0.951111	-0.2358	0.463104	no
LOC105373177	1.43	1.24	0.94	0.88	0.52	1.52	0.84	1.52	0.81	0.66	0.41	0.54	0.75	1.86	2.17	2.37	2.27	0.74	1.07778	1.30778	0.2791	0.463251	no
BGIG9606_40907	4.46	5.05	5.92	3.44	3.26	2.29	3.27	2.73	2.09	2.3	2.5	2.04	2.26	3.62	4.6	4.32	4.45	2.68	3.61222	3.19667	-0.1763	0.463344	no
LOC105375513	0.74	1.03	1.14	1.53	1.28	1.34	0.91	1.29	1.1	0.93	0.65	0.98	1.31	1.43	1.36	0.93	0.9	1.08	1.15111	1.06333	-0.1144	0.46353	no
HEIH	7.27	6.5	7.77	5.12	6.91	5.52	7.26	7.07	6.64	9.11	5.34	4.68	5.52	6.04	4.77	5.95	7.64	7.17	6.67333	6.24667	-0.0953	0.46383	no
LOC105377095	2.54	1.81	1.25	3.03	1.37	1.99	1.35	3.47	2.68	1.71	1.94	2.68	2.11	2.07	1.97	1.52	1.69	1.82	2.16556	1.94556	-0.1546	0.46416	no
LOC102723696	1.53	1.7	2.37	1.79	2.55	0.63	0.68	1.23	1.07	1.35	1.06	2.71	1.6	0.77	1.52	2.69	1.33	2.84	1.50556	1.76333	0.228	0.464491	no
LOC105376542	1.04	1.28	1.42	1.22	1.21	1.32	0.5	1.49	1.23	0.87	1.82	1.01	1.67	2.32	1.11	1.35	1.12	0.76	1.19	1.33667	0.1677	0.465597	no
BGIG9606_57188	0.43	1.52	0.64	0.99	1.51	0.99	1.4	1.67	1.48	2.43	0.67	1.07	0.48	2.86	0.41	3.09	0.43	1.87	1.18111	1.47889	0.3244	0.465942	no
LINC02043	4.01	3.99	3.83	6.17	4.02	4.83	4.46	6	4.96	5.68	3.44	6.24	3.9	5.04	3.54	3.31	3.8	4.24	4.69667	4.35444	-0.1091	0.465964	no
LINC02259	1.53	2.14	1.67	1.86	1.55	2	0.98	1.49	1.27	1.35	1.44	2.01	1.74	1.57	0.93	1.5	1.6	1.3	1.61	1.49333	-0.1085	0.466606	no
BGIG9606_51578	1.28	1.09	1.91	0.86	1.5	0.6	0.43	1.07	0.45	0.82	1.23	0.78	1.06	0.66	1.39	1.78	2.21	0.86	1.02111	1.19889	0.2316	0.467821	no
LOC105373716	1.02	1.58	1.62	2.84	1.88	2.05	1.82	2.5	2.32	2.23	1.75	2.14	2.26	2.79	1.91	1.51	1.85	2.74	1.95889	2.13111	0.1216	0.468533	no
LOC101927668	1.06	1.88	1.11	1.31	7.09	1.7	1.99	1.02	0.75	1.87	0.84	0.93	0.89	1.34	0.51	3.96	1.17	1.44	1.99	1.43889	-0.4678	0.468817	no
TCL6	1.36	2.79	2.23	2.27	2.11	1.26	1.23	1.28	1.04	0.87	1.2	1.42	1.07	2.36	1.97	1.86	1.42	1.66	1.73	1.53667	-0.171	0.469427	no
BGIG9606_55722	6.38	6.7	5.47	5.82	6.31	6.22	5.74	7.46	5.09	4.34	7.97	6.51	5.93	8.06	6.65	7.42	6.22	5.25	6.13222	6.48333	0.0803	0.470644	no
LOC105374336	1.64	1.65	1.19	0.8	1.76	0.77	0.83	0.88	0.72	0.84	2.02	0.9	0.62	1.34	1.72	1.32	2.19	0.86	1.13778	1.31222	0.2058	0.470908	no
BGIG9606_49067	3.9	4.95	3.53	4.93	3.62	5.83	4.47	5.08	4.46	3.56	4.49	5.38	4.63	5.38	3.11	4.07	3.26	4.4	4.53	4.25333	-0.0909	0.471518	no
LOC107984648	1.15	1.24	0.99	0.98	2.01	1.29	0.41	1.15	1.46	1.19	1.26	1.07	2.77	1.69	1.11	1.36	1.06	0.77	1.18667	1.36444	0.2014	0.471951	no
HCG27	6.43	7.21	5.8	11.73	7.93	9.76	8.28	11.45	8.97	9.31	6.28	10.36	8.14	10.77	6.32	4.83	5.45	9.4	8.61778	7.87333	-0.1303	0.472118	no
LOC105376481	1.15	1.72	2.14	3.04	1.48	1.33	1.67	2.43	1.7	2.1	1.3	1.01	1.78	1.28	6.27	1.28	4.72	1.3	1.85111	2.33778	0.3367	0.472283	no
BGIG9606_68046	1	0	0	3.93	1.15	3.8	1.75	4.2	3.85	3.48	3.99	2.82	3.76	3.84	1.05	0	2.37	3.3	2.18667	2.73444	0.3225	0.472965	no
BGIG9606_43195	1.29	2.64	1.49	1.98	2.05	2.82	3.98	2.38	2.68	1.87	2.4	2.91	3.43	6.82	2.33	1.13	1.4	3.17	2.36778	2.82889	0.2567	0.473385	no
BGIG9606_57734	1.69	0.85	0.82	1.34	1.49	2.43	1.01	1.96	0.81	0.22	0.72	2.74	1.61	2.17	0.32	0.72	0.63	0.98	1.37778	1.12333	-0.2946	0.473922	no
BGIG9606_45756	3.63	3.87	3.19	3.2	3.51	3.5	3.25	3.98	3.6	3.47	3.25	4.52	4.71	3.89	2.78	3.34	3.63	3.63	3.52556	3.69111	0.0662	0.474559	no
LOC105373422	1.13	1.43	1.23	1.24	0.95	1.25	1.38	1.3	0.94	1.18	1.37	1.23	1.21	1.09	1.37	1.12	1.82	1.09	1.20556	1.27556	0.0814	0.475414	no
LOC105371755	1.29	1.18	0.82	1.68	0.93	1.1	1.06	0.91	1.33	0.89	1.47	1.55	1.11	0.91	1.01	1.13	1.52	1.56	1.14444	1.23889	0.1144	0.475447	no
LOC112268299	1.21	2.05	1.32	2.51	1.26	2.4	1.39	2.35	1.64	1.58	2.39	1.95	1.95	2.49	1.91	1.84	2.22	1.25	1.79222	1.95333	0.1242	0.47597	no
LOC105376507	2.49	2.62	1.87	1.83	2.39	2.35	1.36	1.53	1.89	1.49	3.14	2.18	1.58	2.17	2.94	3.03	1.97	1.57	2.03667	2.23	0.1308	0.476399	no
EPN2-IT1	1.3	1.86	1.52	3.26	1.87	2.55	1.23	2.39	1.54	1.92	2.58	1.92	1.46	2.75	2.21	2.04	1.93	2.42	1.94667	2.13667	0.1344	0.476665	no
BGIG9606_51023	4.42	4.88	6.38	3.96	3.25	2.35	3.22	2.71	2.36	3.01	4.2	3.05	2.93	3.6	5.69	5.17	6.45	3.49	3.72556	4.17667	0.1649	0.476937	no
LINC02582	3.92	3.4	2.89	3.18	4.03	2.58	2.66	2.24	1.88	1.84	2.38	2.9	2.68	2.79	3.16	3.32	3.8	1.75	2.97556	2.73556	-0.1213	0.477007	no
TEX41	2.56	2.15	2.73	2.16	2.24	1.24	1.71	1.98	1.67	1.68	1.98	1.28	1.33	1.54	2.5	2.07	2.7	1.89	2.04889	1.88556	-0.1199	0.477067	no
BGIG9606_49519	1.56	1.66	1.39	2.59	1.9	1.75	1.51	2.31	1.56	2.08	1.74	1.96	1.14	2.2	1.19	1.55	1.27	1.87	1.80333	1.66667	-0.1137	0.477966	no
LOC102724857	2.09	2.13	1.95	2.65	1.61	3.32	1.9	1.79	2.08	1.77	2.73	3.3	1.97	2.79	2.44	1.55	2.07	2.56	2.16889	2.35333	0.1177	0.478051	no
LOC105373283	1.2	1.66	0.87	2.18	1.01	1.35	1.14	1.62	1.42	1.26	1.22	1.94	1.19	1.67	1.08	0.5	1.4	0.94	1.38333	1.24444	-0.1526	0.478105	no
BGIG9606_37158	3.88	4.43	4.62	3.57	3.23	2.79	3.35	3.64	2.9	3.12	3.44	3.14	2.82	3.52	3.81	3.89	3.98	3.05	3.60111	3.41889	-0.0749	0.479099	no
LOC105374945	1.32	1.71	0.92	1.71	1.18	1.24	0.69	1.06	0.84	1.15	1.07	1.17	0.91	1.38	1.03	1.29	0.9	0.9	1.18556	1.08889	-0.1227	0.480318	no
BGIG9606_67969	3.17	3.4	4.15	0.81	3.32	0.66	1.31	0.55	0.34	0.54	3.04	2.4	2.05	1.47	3.52	4.49	3.12	1.31	1.96778	2.43778	0.309	0.480359	no
LOC105372427	1.98	1.51	1.25	5.04	3.42	3.59	1.61	3.71	2.06	3.11	1.26	2.46	3.17	2.64	1.02	2.76	1.55	2.87	2.68556	2.31556	-0.2139	0.481477	no
BGIG9606_48628	1.24	2.04	2.07	1.41	1.33	1.31	2.17	1.94	1.26	1.49	0.75	1.26	1.22	1.06	2.4	1.72	1.69	1.82	1.64111	1.49	-0.1394	0.48194	no
BGIG9606_55476	0.91	1.29	1.12	1.19	0.94	1.26	1.21	1.35	1	0.59	0.98	1.7	1.57	1.27	0.86	1.32	1.5	1.34	1.14111	1.23667	0.116	0.481952	no
BGIG9606_42232	12871.5	13700.1	11950.8	27571.9	18830.5	18154.9	15605.9	45259.8	41178.8	28436.8	11697.9	39797.7	15699.1	20821.2	12896.7	12693.3	14349.5	14918.4	22791.6	19034.5	-0.2599	0.482399	no
BGIG9606_48593	1.08	0.92	1.07	1.46	1.21	1.14	1.31	0.95	0.83	0.71	0.72	1	1.94	1.34	1.66	1.32	1.14	1.12	1.10778	1.21667	0.1353	0.483165	no
BGIG9606_37246	1.46	0.7	0.78	0.49	3.73	0.81	1.63	2.28	2.62	14.14	0.04	2.39	0.44	7.72	0.17	0.14	0.19	0.31	1.61111	2.83778	0.8167	0.483628	no
BGIG9606_37603	5.17	5.55	4.87	9.04	5.07	10.04	7.65	8.76	7.44	6.84	4.78	7.94	7.87	8.99	4.85	3.64	4.93	7.9	7.06556	6.41556	-0.1392	0.484112	no
BGIG9606_51524	18.06	6.65	6.44	6.87	8.01	8.45	26.55	9.01	6.71	8.09	15.08	12.09	16.51	14.34	10.89	17.12	9.57	9.7	10.75	12.5989	0.229	0.484627	no
BGIG9606_43837	1.47	1.21	1.23	1.32	1.32	1.3	0.95	0.96	1.1	1.01	1.07	1.01	1.35	1.5	1.08	1.6	1.56	1.32	1.20667	1.27778	0.0826	0.484642	no
BGIG9606_36398	3.39	4.43	3.68	2.18	2.58	1.4	2.92	1.61	1.49	1.8	2.89	1.56	1.93	2.36	4.39	4.94	4.75	2.68	2.63111	3.03333	0.2052	0.487314	no
BGIG9606_56731	1.35	1.66	1.5	2.26	1.63	2.15	2.07	1.82	1.48	1.65	1.61	1.32	1.5	2.1	1.46	1.82	1.89	1.71	1.76889	1.67333	-0.0801	0.487946	no
LOC101928816	2.12	2.86	2.09	1.65	3.88	1.64	2.45	2.48	2.39	3.56	2.72	0.9	2.55	2.75	1.87	1.86	0.88	2.1	2.39556	2.13222	-0.168	0.488358	no
BGIG9606_44852	4.18	5.28	4.21	6.72	3.69	6.09	4.84	3.2	4.66	4.46	2.78	3.66	4.94	6.12	5.79	4.7	2.85	4.12	4.76333	4.38	-0.121	0.488466	no
LOC100507551	3.6	5.51	4.63	3.82	3.61	4.6	3.53	2.53	3.57	2.78	5.08	2.81	3.78	4.59	4.28	5.39	5.66	3.9	3.93333	4.25222	0.1125	0.489093	no
LOC729970	7.26	6.69	7.56	5.47	7.19	5.67	4.88	5.17	5.5	4.22	6.06	6.94	5.94	7.02	5.69	5.56	4.49	6.48	6.15444	5.82222	-0.0801	0.489739	no
LOC105373110	1.3	1.09	1.46	2.03	1.94	1.11	1.26	1.81	1.43	1.06	0.75	3.5	3.92	2.37	1.58	0.87	1.11	0.96	1.49222	1.79111	0.2634	0.489768	no
BGIG9606_58196	1.15	2.47	0.45	1.99	0.25	3.08	0.78	1.51	1.07	0.79	0.47	1.87	0.8	2.37	0.46	0.77	1.92	0.79	1.41667	1.13778	-0.3163	0.489817	no
BGIG9606_37075	5.98	6.77	4.96	7.9	5.28	8.13	6.06	6.73	5.54	5.07	5.79	6.38	6.56	8.08	4.97	5.24	5.75	6.39	6.37222	6.02556	-0.0807	0.490788	no
BGIG9606_51995	54.63	62.74	52.94	87.23	56.79	49.65	58.2	69.13	52.94	57.41	40.2	61.22	43.83	72.31	58.86	56.41	60.59	61.47	60.4722	56.9222	-0.0873	0.491118	no
LOC100128568	1.58	1.46	0.84	2.02	1.35	1.71	1.37	0.16	0.14	0.6	1	1.55	1.51	1.87	1.73	1.55	1.27	1.19	1.18111	1.36333	0.207	0.491177	no
BGIG9606_55579	12.78	12.21	8.42	16.93	8.97	16.18	9.89	14.05	12.28	7.15	9.06	13.41	11.34	14.51	13.56	10.81	11.25	12.59	12.4122	11.52	-0.1076	0.491333	no
BGIG9606_62621	1.57	2.23	1.43	2.37	1.5	1.87	1.42	1.4	1.99	1.48	1.22	1.48	1.68	2.05	2.59	1.57	0.9	1.52	1.75333	1.61	-0.123	0.49142	no
LOC729732	7.43	9.89	8.08	10.21	9.8	7.71	5.45	11.7	7.88	12.5	8.35	8.42	6.46	7.84	7.29	7.52	7.74	6.55	8.68333	8.07444	-0.1049	0.491797	no
BGIG9606_63012	1.11	1.88	0.71	1.8	0.71	2.28	0.57	0.33	1.07	0.48	1.1	1.48	2.24	1.92	1.79	1.23	0.37	1.81	1.16222	1.38	0.2478	0.493733	no
BGIG9606_49836	36.64	38.01	26.79	50.22	39.12	49.55	47.06	49.58	38.55	34.77	32.84	33.94	30.52	55.56	42.7	45.26	44.02	31.75	41.7244	39.04	-0.0959	0.494504	no
LOC107986123	1.75	1.89	1.06	1.82	2.04	1.5	1.6	1.93	1.03	1.07	1.1	2.24	1.73	1.77	0.89	1.52	1.39	1.73	1.62444	1.49333	-0.1214	0.494883	no
BGIG9606_38061	1.76	1.96	2.5	2.1	1.52	0.64	1.54	1.93	1.8	2	1.36	1.56	0.92	2.58	2.15	2.48	2.67	1.68	1.75	1.93333	0.1437	0.49528	no
CCDC26	4.84	6.16	6.43	5.5	8.73	4.55	3.26	5.47	3.24	4.15	6.94	5.32	3.16	4.62	5.39	5.92	5.51	2.61	5.35333	4.84667	-0.1434	0.49534	no
LINC00342	16.26	18.44	24.03	18.72	13.93	8.81	17.29	15.89	10.56	10.85	10.7	9.66	7.75	12.91	28.85	15.57	16.96	14.49	15.9922	14.1933	-0.1722	0.495454	no
LOC107986411	3.67	4.46	4.1	6.58	4.56	6.16	5.52	6.77	4.95	5.27	3.83	6.6	4.56	6.01	4.14	3.71	4.1	5.39	5.19667	4.84556	-0.1009	0.496573	no
BGIG9606_53076	3.04	2.96	2.49	3.73	2.87	3.64	2.28	3.33	2.49	2.34	2.98	4.01	3.67	4.02	2.9	2.95	2.64	2.96	2.98111	3.16333	0.0856	0.497517	no
LOC101928936	0.76	0.76	1.13	1.48	1.02	0.6	1.16	1.97	1.8	1.86	0.9	1.89	0.86	1.5	1.35	0.86	1.23	1.53	1.18667	1.33111	0.1657	0.49772	no
LOC105370333	2.29	1.18	1.64	2.71	1.96	1.93	1.7	2.01	1.22	1.92	0.71	0.66	0.9	1.42	3.29	1.44	2.6	1.6	1.84889	1.61556	-0.1946	0.498605	no
BGIG9606_36407	5.76	3.93	4.67	5.89	3.98	4.49	3.56	10.84	5.67	5.45	7.35	4.7	3.52	6.53	3.34	4.6	3.47	4.38	5.42111	4.81556	-0.1709	0.498718	no
BGIG9606_55444	4.54	4.96	6.31	1.64	3.26	1.91	3.32	2.27	2.76	4.58	7.25	1.55	2.31	2.45	2.25	7.01	3.99	5.01	3.44111	4.04444	0.2331	0.498819	no
LINC02449	2.69	3.35	3.03	3.72	2.22	3.33	2.25	5.18	2.45	2.56	2.4	3.46	3.97	3.45	2.2	2.94	3.18	1.59	3.13556	2.86111	-0.1321	0.498994	no
BGIG9606_52864	2.46	1.6	2.74	2.24	2.16	1.64	0.76	0.7	1.91	1.28	1.84	1.55	1.94	1.89	4.44	2.56	1.52	1.66	1.80111	2.07556	0.2046	0.499897	no
LOC100289230	10.12	10.36	11.72	9.17	10.34	7.61	6.91	7.06	7.34	7.97	9.42	7.95	6.6	9.48	12.61	13.72	11.48	7.66	8.95889	9.65444	0.1079	0.50015	no
BGIG9606_67902	0.17	0.63	1.36	1.42	1.46	0.71	2.55	0.3	1.16	1.35	1.23	0.22	2	0.25	1.26	3.93	1.83	0.51	1.08444	1.39778	0.3662	0.500924	no
MBNL1-AS1	85.5	106.05	91.23	81.09	96.49	72.85	96.79	112.18	73.94	70	24.52	102.49	116.95	131.2	57.29	88.84	36.51	106.45	90.68	81.5833	-0.1525	0.502393	no
BGIG9606_46994	1.74	3.2	1.07	1.82	2.82	2.16	1.51	2.56	2.96	3.1	2.72	2.65	2.92	1.92	3.86	1.36	2.04	1.51	2.20444	2.45333	0.1543	0.502422	no
BGIG9606_54528	2.09	1.98	1.13	2.84	1.67	3.83	3.15	3.99	1.41	2.09	0.78	1.99	2.94	2.72	2.57	2.5	1.29	2.6	2.45444	2.16444	-0.1814	0.502609	no
RNF139-AS1	1	1.44	1.07	1.17	1.32	1.28	0.74	1.44	1.08	0.84	0.89	0.74	1.15	1.24	1.65	1	1.29	1	1.17111	1.08889	-0.105	0.502692	no
BGIG9606_37373	1.39	1.33	1.33	2.53	1.24	2.82	1.59	2.59	1.88	1.47	1.76	1.94	1.83	2.9	1.93	2.31	1.79	2.33	1.85556	2.02889	0.1288	0.502724	no
LOC107987171	2.4	1.76	2.9	1.98	2.39	1.96	1.58	2.23	1.42	1.58	2.09	1.83	1.42	2.1	1.83	1.95	1.99	2.64	2.06889	1.93667	-0.0953	0.502859	no
BGIG9606_68603	3.55	12.44	6.55	4.3	10.02	10.02	7.79	18	8.17	8.27	9.15	10.68	7.78	6.17	7.03	5.1	6.49	10.22	8.98222	7.87667	-0.1895	0.502905	no
BGIG9606_68097	1.06	1.46	0.9	0.98	0.48	1.9	0.86	1.35	1.36	1.68	1.24	1.48	0.84	0.8	1.21	2.34	0.99	1.08	1.15	1.29556	0.1719	0.503395	no
BGIG9606_43862	1.96	2.72	3.08	1.62	0.29	0.98	1.13	0.5	1.17	1.34	2.53	0	1.32	1.31	2.15	3.7	3.31	0.91	1.49444	1.84111	0.301	0.503555	no
LOC107985076	8.1	10.86	8.46	6.71	8.47	5.76	5.72	6.27	3.74	5.01	4.9	6.03	4.85	7.41	7.78	8.93	8.27	5.53	7.12111	6.52333	-0.1265	0.503914	no
BGIG9606_61948	0.71	1.44	1.16	1.51	1.49	1.59	0.74	0.85	1.71	0.85	1.41	1.05	1.29	1.11	0.66	1.07	1.7	1.05	1.24444	1.13222	-0.1363	0.505908	no
LOC728715	2.12	2.51	3.34	1.42	1.98	1.18	1.88	2.43	2.12	1.49	3.72	0.9	0.38	1.15	2.43	1.64	3.01	1.74	2.10889	1.82889	-0.2055	0.506529	no
BGIG9606_54349	2.97	4.19	3.92	4.2	5	6.08	5.15	5.79	4.68	5.75	3.9	5.93	4.4	3.67	2.42	4.52	3.73	4.7	4.66444	4.33556	-0.1055	0.506661	no
LINC01372	2.54	1.9	1.69	2.13	2.22	2.23	1.43	2.57	1.58	1.74	1.6	1.74	2.05	2.51	1.62	2.38	1.73	1.85	2.03222	1.91333	-0.087	0.507234	no
IQCH-AS1	2.61	2.93	2.07	3.35	2.37	1.71	3.25	2.88	1.24	2.31	1.81	1.47	1.43	3.73	2.83	2.39	2.75	1.56	2.49	2.25333	-0.1441	0.507913	no
BGIG9606_46886	1.61	1.46	1.35	1.79	1.85	1.72	1.15	2.01	1.68	2.6	1.37	2.03	1.88	1.88	1.38	1.58	1.43	1.46	1.62444	1.73444	0.0945	0.509094	no
BGIG9606_54164	1.36	0.12	1.69	0.13	0	0.87	1.03	1.44	2.17	1.9	0.31	0.18	1.53	1.19	2.18	1.38	1.64	0.61	0.978889	1.21333	0.3098	0.509192	no
BGIG9606_67990	0.84	3.67	4.46	0.97	1.41	1.62	1.23	1.49	0.99	0.65	2.06	1.07	2.21	1.54	2.66	1.15	1.96	0.31	1.85333	1.51222	-0.2935	0.509753	no
LOC112268014	2.63	3.48	3.66	3	2.5	1.94	1.53	3.44	1.64	2.79	2.29	2.12	1.4	1.93	3.07	3.09	2.62	2.52	2.64667	2.42556	-0.1259	0.509947	no
SNHG27	25.11	16.91	12.18	30.44	19.82	17.51	13.95	8.09	13.36	13.16	11.46	24.79	18.11	5.01	20.78	20.68	9.61	14.97	17.4856	15.3967	-0.1835	0.510203	no
LOC101929356	3.65	2.55	3.15	3.24	2.6	1.76	2.22	3.28	2.29	1.63	2.98	2.61	2.68	3.87	3.32	4.04	2.86	2.67	2.74889	2.96222	0.1078	0.510214	no
LOC101928344	12.85	15.15	9.71	18.05	11.57	15.11	22.46	21.21	13.32	15.17	9.43	16.56	15.2	23.16	17.38	14.44	16.47	24.15	15.4922	16.8844	0.1242	0.510876	no
BGIG9606_50815	2.52	1.91	2.18	3.99	2.58	2.94	2.26	2.91	2.51	1.95	4.19	3.09	2.5	3.06	2.82	2.13	3.77	2.24	2.64444	2.86111	0.1136	0.511379	no
LOC101927752	2.09	2.72	2.46	1.46	0.94	1.24	3.12	1.74	3.17	2.79	1.99	2.89	2.74	3.44	1.4	2.05	0.89	3.11	2.10444	2.36667	0.1694	0.51146	no
LOC105371224	4.74	5.5	5.92	7.57	5.74	5.07	5.46	8.29	5.16	8.4	4.48	4.84	6.12	6.81	4.95	4.89	4.79	4.58	5.93889	5.54	-0.1003	0.511902	no
LOC399975	1.02	1.04	0.97	1.13	0.9	0.84	1.06	1.03	0.93	0.77	1.02	1.3	0.7	1.2	1.1	1.34	1.01	0.96	0.991111	1.04444	0.0756	0.512934	no
MAGI1-IT1	8.21	9.54	8.89	12.5	11.06	9.97	10.33	10.95	12.65	7.36	9.17	13.14	13.54	13.33	6.77	7.98	7.65	8.77	10.4556	9.74556	-0.1015	0.513787	no
BGIG9606_45536	2.81	2.56	1.95	4.03	3	4.36	3.31	5.9	3.35	4.01	2.88	4.38	3.4	4.13	1.99	2.04	2.21	3.25	3.47444	3.14333	-0.1445	0.513846	no
ASAP1-IT1	4.44	4.31	3.53	5.11	3.71	3.38	3.85	5.78	3.65	3.52	4.65	4.77	5.24	5.35	3.53	3.51	4.81	4.56	4.19556	4.43778	0.081	0.514287	no
BGIG9606_68224	1.79	3.4	2.65	3.74	3.68	5.31	3.21	5.35	3.72	3.24	3.65	3.98	2.66	4.65	3.65	2.56	2.53	3.23	3.65	3.35	-0.1237	0.514294	no
LOC105377086	1.57	1.29	1.9	1.16	0.94	1.56	1.09	1	0.97	1.22	0.84	1.34	0.97	0.93	0.8	1.8	1.43	1.22	1.27556	1.17222	-0.1219	0.514416	no
LOC101929243	0.89	1.44	1.71	0.86	1.15	1.07	0.53	1.4	0.97	1.5	1.4	1.36	0.8	1.59	1.83	1.11	0.7	0.8	1.11333	1.23222	0.1464	0.515189	no
LOC102467081	1.17	1.19	0.85	1.51	1	0.8	0.69	0.41	0.44	0.44	1.28	0.18	0.59	1.28	1.17	2.52	1.22	0.92	0.895556	1.06667	0.2523	0.516019	no
BGIG9606_57733	3.03	1.56	1.05	2.71	1.83	4.01	1.48	2.41	1.47	0.51	1.39	3.46	3.36	3.82	0.41	0.87	0.63	1.76	2.17222	1.80111	-0.2703	0.516998	no
LOC105376332	0.62	2.81	1.24	1.84	0.97	1.67	2.88	1.22	3.31	1.7	2.73	1.84	2.35	2.58	1.65	1.89	0.81	3.42	1.84	2.10778	0.196	0.517708	no
LOC105378911	1.05	1.73	0.78	0.43	2.32	1.89	1.11	1.76	2	1.28	0.3	1.4	1	3.22	0.76	1.39	0.24	1.34	1.45222	1.21444	-0.258	0.519415	no
LOC101928166	4.65	5.26	7.59	5.07	3.34	2.59	4.75	3.87	3.15	3.34	3.85	3.93	2.16	4.01	5.8	4.24	4.85	4.53	4.47444	4.07889	-0.1335	0.519732	no
BGIG9606_38540	1.76	2.25	2.06	0.88	2.67	1.11	0.78	1.41	0.86	1.06	2.39	0.77	0.55	0.89	1.59	1.74	1.95	1.02	1.53111	1.32889	-0.2044	0.520136	no
BGIG9606_45981	15.11	10.17	9.8	14	14.45	15.5	15.61	15.35	13.63	11.72	12.68	26.6	18.66	17.07	9.46	15.77	12.8	10.36	13.7356	15.0133	0.1283	0.520168	no
LINC00499	0.44	0.55	0.82	0.28	0.5	0.4	0.29	0.2	0.27	0.47	0.12	0.13	0.36	3.5	0.49	0.2	0.37	0.3	0.416667	0.66	0.6636	0.520905	no
BGIG9606_49069	1.41	0.74	1.16	1.57	2.19	1.21	1.05	1.49	1.15	0.59	0.32	2.97	2.37	1.17	0.41	0.95	0.51	0.65	1.33	1.10444	-0.2681	0.521818	no
LOC100190986	16.01	14.58	12.53	15.98	12.61	0.66	18.96	36.74	27.86	2.74	20.53	11.21	20.06	24.25	12.3	18.61	15.73	6.09	17.3256	14.6133	-0.2456	0.522077	no
LOC107984684	2.52	3.31	3.65	2.99	2.75	2.71	2.85	1.88	1.52	2.82	1.69	2.08	2.23	2.56	2.59	3.57	2.56	2.43	2.68667	2.50333	-0.102	0.522683	no
BOLA3-AS1	1.7	1.91	2.24	1.85	1.81	1.98	1.7	1.78	1.85	1.79	1.74	1.32	1.35	1.98	2.53	2.13	1.63	1.51	1.86889	1.77556	-0.0739	0.522993	no
BGIG9606_44668	1.5	1.34	2.42	1.72	1.4	1.14	0.82	1	1.82	1.3	0.75	1.18	1.04	1.69	2.04	1.08	1.68	1.17	1.46222	1.32556	-0.1416	0.523086	no
BGIG9606_46414	2.95	1.45	0.74	2.24	1.57	1.69	2.17	0.24	0.03	0.25	1.63	0.53	1.21	3.11	1.52	4.07	2.76	1.1	1.45333	1.79778	0.3068	0.525362	no
LINC01949	2.03	2.02	3.23	2.1	1.98	1.2	2.05	1.3	1.33	1.87	2.55	1.43	1.37	1.71	2.67	2.75	2.54	1.95	1.91556	2.09333	0.128	0.525379	no
BGIG9606_50594	1.67	2.69	2.89	3.74	2.71	4.7	1.81	2.04	1.71	3.22	1.65	2.95	1.75	2.98	1.54	2.41	3.25	1.77	2.66222	2.39111	-0.1549	0.525993	no
BGIG9606_49727	4.15	4.03	3.1	3.24	3.53	3.93	3.43	3.8	3	2.43	3.56	3.57	4.12	4.5	3.62	3.82	4.09	3.89	3.57889	3.73333	0.061	0.526067	no
LOC107986400	15.99	18.8	18.31	22.07	17.45	13.63	17.64	20.58	17.07	18.46	18.98	19.12	14.2	19.69	19.91	18.65	20.7	17.8	17.9489	18.6122	0.0524	0.528641	no
LINC01873	19.12	18.22	26.93	17.75	16.36	8.23	16.44	13.78	11.45	15.2	16.16	13.41	8.95	16.09	29	22.58	24.5	18.02	16.4756	18.2122	0.1446	0.528739	no
LOC105374280	2.49	2.19	1.67	2.16	2.3	1.41	1.29	1.2	0.87	1.02	1.21	1.04	1.23	1.76	1.84	2.62	2.04	1.3	1.73111	1.56222	-0.1481	0.528757	no
LACTB2-AS1	1.91	1.57	1.25	1.59	1.28	1.1	1.93	1.82	1.76	2.58	1.04	2	1.29	0.87	1.68	1.59	1.03	0.85	1.57889	1.43667	-0.1362	0.529045	no
DLEU1	2.65	2.64	3.41	2.11	2.45	2.32	2.18	1.37	1.82	1.94	1.51	1.74	1.77	3.75	4.21	2.27	4.42	1.87	2.32778	2.60889	0.1645	0.529589	no
LOC107985558	0.03	4.19	0.04	1.82	2.22	4.3	1.89	0.05	2.04	1.33	3.09	2.14	1.46	2.09	3.39	3.11	3.89	0.02	1.84222	2.28	0.3076	0.530158	no
BGIG9606_49854	11.42	12.57	8.52	24.36	13.49	24.45	22.23	35.49	28.95	19.62	12.79	23.97	15.13	29.33	14.48	12.19	14.95	18.25	20.1644	17.8567	-0.1754	0.530317	no
LOC112268254	2.97	3.71	2.53	1.94	3.44	2.51	2.16	2.31	1.49	1.39	1.8	1.43	1.88	2.01	3.1	3.04	3.76	2.56	2.56222	2.33	-0.1371	0.531761	no
BGIG9606_49446	0.62	1.49	0.8	1.32	1.78	0.62	0.46	0.47	0.59	0.17	1.86	0.61	1.04	1.01	1.14	1.63	1.78	0.4	0.905556	1.07111	0.2422	0.533426	no
LOC100289333	1.38	2	1.32	1.75	1.04	1.15	0.98	0.93	1.14	1.4	1.08	1.38	1.07	1.73	1.36	1.36	1.84	1.32	1.29889	1.39333	0.1013	0.533497	no
BGIG9606_65760	1.99	1.82	1.45	1.74	0.78	1.98	1.97	1.57	1.38	2.07	1.15	2.35	1.38	1.6	2.11	1.48	2.12	1.51	1.63111	1.75222	0.1033	0.534164	no
LOC112267872	3.13	4.32	2.1	3.75	3.29	3.64	2.58	3.48	2.45	2.61	4	2.65	3.04	4.06	4.13	3.38	3.64	2.99	3.19333	3.38889	0.0857	0.535809	no
BGIG9606_38537	1.37	1.91	1.4	2.35	1.56	2.13	0.66	1.46	1.61	1.37	0.93	2.08	1.76	2.22	2.09	1.33	1.47	2.56	1.60556	1.75667	0.1298	0.536033	no
LOC107987206	79623.1	64937.6	58890.1	203742	105586	196385	115977	234609	181514	152603	46037.3	179536	159093	224686	51401.2	55507.5	54839.5	138279	137918	117998	-0.2251	0.536151	no
BGIG9606_43893	6.82	7	5.39	10.26	8.91	8.78	7.89	8.99	7.9	6.74	8.03	8.88	6.56	10.64	6.41	6.79	5.73	8.19	7.99333	7.55222	-0.0819	0.538951	no
BGIG9606_49255	13.81	15.37	15.12	24.39	14.73	24.88	20.04	28.19	21.75	19.7	15.62	23.77	21.03	23.62	14.98	10.81	13.36	22.02	19.8089	18.3233	-0.1125	0.539725	no
BGIG9606_62979	0.96	1.68	0.61	1.47	1.11	1.57	0.9	0.46	1.2	0.75	1.15	1.64	1.41	1.84	1.59	1.06	0.76	0.86	1.10667	1.22889	0.1511	0.539733	no
LOC107984716	3.99	3.35	2.51	3.43	2.72	3.37	2.65	3.52	2.3	2.07	3.33	3.8	2.24	3.89	2.96	2.31	2.88	2.73	3.09333	2.91222	-0.087	0.540349	no
LOC105372118	1.36	1.24	0.98	1.59	1.23	0.83	1.62	2.27	1.62	1.71	0.96	2.24	1.78	1.65	1.31	1.18	1.25	1.74	1.41556	1.53556	0.1174	0.542504	no
BGIG9606_53227	0.71	0.95	1.17	1.52	1.12	1.31	1.22	1.44	1.72	1.17	1.79	1.68	0.53	1.1	1.14	0.39	1.41	0.9	1.24	1.12333	-0.1426	0.542965	no
BGIG9606_38593	2.02	2.74	4.03	1.78	1.78	0.77	1.8	1.64	1.12	1.45	2.18	1.25	1.16	1.66	3.49	3.65	3.8	1.72	1.96444	2.26222	0.2036	0.543693	no
JPX	37.88	39.99	41.89	42.02	32.87	33.29	36.5	33.38	27.63	27.03	35.51	27.63	27.72	31.82	41.58	37.47	45.46	36.15	36.1611	34.4856	-0.0684	0.543817	no
SMIM10L2B-AS1	1.52	1.7	1.29	1.69	1.36	1.87	1.14	1.83	1.07	1.44	0.84	1.07	1.53	2.16	0.97	1.69	1.47	1.37	1.49667	1.39333	-0.1032	0.544092	no
LOC112268322	0.92	1.65	1.07	1.39	1.09	1.48	1.05	1.34	1.35	1.99	1.33	1.14	1.12	1.64	1.04	1.15	1.58	1.1	1.26	1.34333	0.0924	0.544452	no
BGIG9606_51274	4.35	0.5	0.89	1	0.68	0.54	4.68	0.86	0.61	0.71	2.53	0.4	0.47	1.03	2.37	1.05	1.41	0.68	1.56778	1.18333	-0.4059	0.546409	no
BGIG9606_39040	12.03	8.39	10.3	20.02	10.08	13.85	13.11	12.49	8.77	8.42	5.04	10.13	14.52	21.58	8.66	6.03	7.51	15.33	12.1156	10.8022	-0.1655	0.547807	no
SPRY4-IT1	1.57	1.23	0.79	2.33	1.68	1.47	1	3.67	1.56	1.8	1.94	3.97	1.76	1.81	1.45	1.67	1.96	1.11	1.7	1.94111	0.1913	0.54781	no
BGIG9606_45232	54.99	71.76	57.63	46.19	64.48	43.96	35.94	25.78	23.51	18.04	44.7	23.67	38.77	41.43	58.63	67.51	53.06	36.01	47.1378	42.4244	-0.152	0.547813	no
BGIG9606_41750	64.16	51.4	67.61	31	118.92	15.71	20.54	38.44	28.65	75.78	79.08	48.8	13.36	25.76	92.44	68.4	82.68	29.32	48.4922	57.2911	0.2406	0.548603	no
RTCA-AS1	5.98	8.13	9.98	7.29	5.89	4.49	6.56	6.38	4.93	5.55	5.05	4.85	4.15	6.42	7.97	7.29	7.81	6.57	6.62556	6.18444	-0.0994	0.548833	no
LOC112268098	0.59	1.58	0.8	1.02	1.7	1.61	0.93	0.77	1.91	1.64	0.6	0.56	1.16	1.22	1.01	1.49	1.13	0.99	1.21222	1.08889	-0.1548	0.54899	no
LOC105371942	2.65	2.54	2.11	4.4	3.24	3.18	1.98	3.7	3.1	3.51	3.87	6.04	2.48	3.46	2.25	3.74	2.35	1.92	2.98889	3.29111	0.139	0.549045	no
LOC101929667	3.64	2.51	3.4	6.04	2.53	2.26	4.31	4.66	6.04	4.84	4.85	6.39	3.89	2.34	4.09	3.83	3.68	4.83	3.93222	4.30444	0.1305	0.549544	no
LOC102724404	1.5	0.69	0.74	1	1.74	1.01	0.97	1.04	1.26	0.72	1.15	1.44	1.76	2.29	0.83	1.13	0.79	0.98	1.10556	1.23222	0.1565	0.549691	no
BGIG9606_43272	6.8	9.41	5.64	10.39	6.9	14.67	7.84	5.2	4.28	5.24	4.09	6.48	8.63	10.44	6.37	7.68	6.82	8.51	7.90333	7.14	-0.1465	0.549874	no
LOC105376514	1.34	1.58	1.19	4.08	1.49	3.61	1.94	2.56	2.28	1.01	2.23	2.64	1.63	2.92	4.92	2.33	2.6	2.5	2.23	2.53111	0.1827	0.549935	no
LOC105377425	26.86	19.12	15.75	33.19	17.21	18.68	16.18	11.64	16.92	17.44	13.65	33.29	17.87	7.3	20.65	18.97	11.47	17.12	19.5056	17.5289	-0.1542	0.551044	no
STARD7-AS1	1.98	2.33	2.66	2.26	2.13	2.56	2.5	2.56	2.39	1.71	1.51	2.43	2.31	2.93	2.52	2.33	2.41	2.34	2.37444	2.27667	-0.0607	0.552214	no
BGIG9606_51564	1.11	1.75	1.79	1.54	1.28	1.04	1	1.14	1.15	1.24	0.95	1.02	0.47	1.28	1.89	1.13	1.69	1.2	1.31111	1.20778	-0.1184	0.554126	no
LINCR-0001	1.48	1.48	0.96	1.38	1.62	1.35	0.77	0.56	0.72	1.37	1.17	1.4	1.26	1.41	0.97	0.86	1.43	1.26	1.14667	1.23667	0.109	0.554273	no
BGIG9606_36272	1.75	2.66	1.83	2.24	3.28	3.1	2.29	3.93	2.14	3.19	1.84	1.53	4.03	2.6	2.22	4.32	3.36	2.32	2.58	2.82333	0.13	0.554494	no
LOC105370948	1.81	2.15	1.73	2.96	1.84	1.57	1.38	2.18	1.78	1.93	1.33	1.68	1.41	1.96	3.34	2.85	2.39	1.97	1.93333	2.09556	0.1162	0.554946	no
LOC101928058	7.81	14.12	13.52	7.66	6.58	14.78	16.29	12.72	17.94	10.48	15.1	12.85	17.01	19.25	10.55	11.78	6.49	18.53	12.38	13.56	0.1313	0.555713	no
MIR646HG	1.77	4	3.36	6.82	9.39	6.73	5.9	4.15	5.66	2.87	0.99	7.11	4.64	10.1	3.91	2.51	5.84	3.39	5.30889	4.59556	-0.2082	0.556189	no
BGIG9606_55405	1.05	0.51	1.1	0.94	0.77	1.15	0.51	0.99	0.61	2.54	0.53	1.11	0.53	0.77	0.7	0.52	1.57	0.67	0.847778	0.993333	0.2286	0.557436	no
BGIG9606_63635	3.75	3.55	2.08	8.11	8.21	4.32	3.31	2.75	1.35	2.4	5.84	3.81	3.66	3.88	2.22	3.34	2.81	4.61	4.15889	3.61889	-0.2007	0.558298	no
C18orf15	1.91	1.18	0.61	2.5	1.39	1.71	0.91	2.19	1.43	1.31	0.68	1.67	1.58	2	1.26	0.8	0.88	2.21	1.53667	1.37667	-0.1586	0.561121	no
BGIG9606_46031	6.64	6.47	5.32	6.06	5.57	7.42	3.71	5.34	4.34	5.5	8.05	4.33	4.33	6.39	4.96	5.08	4.77	4.48	5.65222	5.32111	-0.0871	0.561341	no
LOC105372733	2.86	4.08	3.29	2.39	4.66	2.8	2.06	1.94	1.42	2	4.64	2.26	1.75	1.8	4.13	4.13	5.76	2.26	2.83333	3.19222	0.1721	0.562014	no
RBPMS-AS1	1.12	0.84	1.63	0.78	1.27	1.28	1.02	2.03	0.79	1.97	0.35	0.92	1.7	1.83	0.91	1.18	1.66	1.44	1.19556	1.32889	0.1525	0.562057	no
BGIG9606_55590	0.44	1.34	0.63	1.38	0.87	2.6	1.15	1.59	0.94	1.27	1.53	2.16	3.74	1.21	0.82	0.58	0.11	1.71	1.21556	1.45889	0.2633	0.562926	no
LOC105379330	7.24	8.3	10.52	6.74	5.49	3.93	5.78	5.34	4.47	5.7	6.82	4.94	4.08	6.52	9.78	8.6	9.22	7.14	6.42333	6.97778	0.1194	0.563256	no
BGIG9606_36676	2.21	2.55	1.94	2.41	2.51	2.26	2.41	2.7	2.23	1.89	2.66	2.4	2.24	2.81	1.95	1.93	2.14	2.49	2.35778	2.27889	-0.0491	0.565491	no
BGIG9606_65769	2.33	1.24	1.4	2.64	1.73	2.44	1.46	1.82	1.3	2.07	2.41	1.71	1.55	1.53	1.99	2.28	1.86	2.04	1.81778	1.93778	0.0922	0.565763	no
LINC01138	4.71	5.58	6.18	4.35	3.87	2.76	2.98	2.98	3.11	4.09	3.64	2.58	4.07	3.9	6.42	5.55	5.35	3.91	4.05778	4.39	0.1135	0.566251	no
BGIG9606_65729	0.59	1.18	0.58	1.01	2.95	1.69	0.64	1.96	2.09	2.39	1.54	4.89	1	1.61	0.84	1.68	1.17	0.32	1.41	1.71556	0.283	0.566737	no
LOC107984658	5.22	6.02	6.05	4.8	5.19	5.15	4.53	4.52	4.77	3.65	6.34	4.2	4.85	4.97	6.5	4.47	4.14	5.15	5.13889	4.91889	-0.0631	0.567699	no
BGIG9606_40700	2.35	2.59	2.05	2.55	3.81	2.12	1.54	2.02	1.11	1.9	3.11	2.08	1.3	2	1.9	2.09	2.74	1.35	2.23778	2.05222	-0.1249	0.567755	no
BGIG9606_55903	7.83	5.16	4.44	0	7.14	10.57	9.09	10.92	8.98	5.36	5.44	7.81	5.61	0	7.69	8.55	8.89	7.11	7.12556	6.27333	-0.1838	0.569084	no
LOC107984952	1.41	1.4	0.92	1.56	2.31	1.46	1.21	2.98	1.28	1.63	1.03	1.08	2.18	2.69	1.66	1.99	1.96	1.74	1.61444	1.77333	0.1354	0.569339	no
LOC112268262	0.98	2.09	1.12	1.05	1.96	0.8	1.15	1.19	0.84	1.09	0.55	0.86	0.96	1.57	1.67	1.2	0.91	1.35	1.24222	1.12889	-0.138	0.570556	no
BGIG9606_36626	2.2	2.33	2.02	2.02	1.75	1.51	1.48	3.13	2.79	3.27	3.38	2.95	1.54	2.23	2.17	1.68	2.58	1.11	2.13667	2.32333	0.1208	0.570949	no
LOC112268256	2.88	1.8	1.76	1.49	1.95	1.82	1.43	1.96	1.51	1.45	1.21	1.08	1.47	1.69	2.67	2	2.28	1.58	1.84444	1.71444	-0.1054	0.571187	no
BGIG9606_41107	9.47	9.11	7.61	11.82	8.04	11.62	9.72	12.73	10.55	8.65	10.1	10.99	9.7	11.41	8.79	7.66	8.87	10.77	10.0744	9.66	-0.0606	0.572049	no
BGIG9606_39496	2.73	2.76	3.17	2.79	2.85	3.09	3.75	3.77	2.81	2.26	2.37	5.19	4.11	3.68	1.93	4.33	2.55	3.37	3.08	3.31	0.1039	0.572327	no
BGIG9606_54386	19.68	26.54	26.66	24.43	23.6	20.42	22.38	22.61	16.33	16.61	27.66	20.51	17.37	26.17	29.98	22.63	35.52	18.75	22.5167	23.9111	0.0867	0.572345	no
BGIG9606_54332	1.13	2.38	2.95	2.97	2.75	0.75	3.19	1.04	0.6	0.86	1.96	1.96	1.34	0.95	1.39	1.25	1.2	4.27	1.97333	1.68667	-0.2265	0.572763	no
LOC100130691	9.27	9.76	7.88	9.19	8.02	8.65	7.85	8.2	5.86	5.83	5.44	7.51	5.88	9.15	9.93	8.07	10.26	8.88	8.29778	7.88333	-0.0739	0.573867	no
BGIG9606_52378	45.96	47.82	30.11	91.19	40.89	73.11	43.79	12.43	11.5	9.76	18.24	13.18	29.88	69.45	41.45	73.09	38.54	43.98	44.0889	37.5078	-0.2332	0.57447	no
BGIG9606_55924	12.79	12.18	22.58	5.96	4.9	3.5	12.49	1.98	1.74	2.92	14.17	0.81	7.77	6.35	21.52	13.65	21	7.25	8.68	10.6044	0.2889	0.576479	no
BGIG9606_49501	57.44	47.68	40.57	65.04	54.58	66.33	55.27	56.83	53.08	45.1	44.22	43.48	38.37	64.8	61.6	70.12	63.08	41.09	55.2022	52.4289	-0.0744	0.576812	no
BGIG9606_54537	1.63	1.39	1.59	2.37	1.37	2.57	1.74	1.49	1.85	1.56	0.76	1.17	2.11	1.95	3.32	1.7	2.16	2.8	1.77778	1.94778	0.1318	0.577309	no
LOC105374128	3.54	2.66	2.76	4.01	2.8	4.25	2.62	3.35	3.22	2.54	2.63	3.58	2.81	4.47	2.85	2.06	2.57	4.01	3.24556	3.05778	-0.086	0.577377	no
C6orf99	1.5	1.53	1.4	1.52	1.39	1.22	1.16	0.78	0.42	0.7	1.93	0.65	0.74	1.63	1.57	2.19	1.59	1.09	1.21333	1.34333	0.1468	0.577495	no
BGIG9606_40522	1.89	2.32	2.21	1.52	2.28	1.96	1.51	0.69	0.83	0.59	2.15	0.06	1.39	2.06	1.45	2.66	2.52	0.4	1.69	1.47556	-0.1958	0.577654	no
MAPKAPK5-AS1	5.42	5.03	6.42	4.51	4.74	5	6.37	5.4	5.37	5.76	3.67	4.59	4.69	4.21	6.54	5.69	5.76	5.43	5.36222	5.14889	-0.0586	0.578359	no
LINC01003	1.3	0.62	1.79	0.69	1.07	0.97	1.28	1.38	0.97	1.56	1.1	0.9	1.07	0.99	0.54	0.8	1.14	1.19	1.11889	1.03222	-0.1163	0.580314	no
[truncated: 752 more rows]

## Sheet: Supplemental table 3
supplemental table 3. FPKM values of differential expressed lncRNAs
Gene Symbol	NL1	NL2	NL3	NL4	NL5	NL6	NL7	NL8	NL9	IL1	IL2	IL3	IL4	IL5	IL6	IL7	IL8	IL9	NL_mean	IL_mean	Log2 (FC)	p-value	Regulation
LOC112268100	1.66	1.26	0.85	1.4	1.59	1.36	1.26	1.44	1.3	2.8	2.94	2.48	2.4	2.5	3.68	2.95	3.55	3.13	1.34667	2.93667	1.1248	8.43097e-07	up
LOC101928433	3.14	2.29	3.25	3.16	2.63	2.2	3	2.87	3.57	1.73	0.5	1.9	1.11	1.68	0.75	1.09	0.72	1.6	2.90111	1.23111	-1.2366	1.84898e-06	down
MIR1-1HG-AS1	10.1	8.8	9.38	11.45	10.38	13.22	10.38	10.81	10.23	4.3	2.45	6.54	6.13	6.5	5.65	3.25	4.06	8.3	10.5278	5.24222	-1.006	5.50542e-06	down
LOC107986163	6.77	4.69	5.29	5.58	4.47	3.58	3.93	4.21	3.1	1.16	0.52	0.78	2.07	2.57	1.34	1.16	1.19	2.82	4.62444	1.51222	-1.6126	7.4394e-06	down
LOC107984391	0.61	0.36	0.34	0.94	0.72	0.46	0.67	0.42	0.58	1.13	1.76	1.35	1.57	1.61	1.22	1.97	1.56	0.95	0.566667	1.45778	1.3632	7.67474e-06	up
LINC00891	5.7	4.18	5.65	7.53	3.98	6.11	5.18	6.31	4.23	2.58	0.29	1.88	1.33	3.17	2.56	2.48	0.9	3.29	5.43	2.05333	-1.403	7.88693e-06	down
LOC107985184	4.21	4.07	3.38	3.17	4.11	3.94	2.51	4.17	3.26	1.21	0.73	2.97	1.7	1.95	1.7	2.22	1.15	2.08	3.64667	1.74556	-1.0629	9.48861e-06	down
BGIG9606_63293	12.29	12.02	10.17	15.75	9.42	16.34	10.97	11.95	10.52	6.56	2.95	6	6.53	7.71	3.47	4.07	2.68	8.37	12.1589	5.37111	-1.1787	1.01615e-05	down
LOC107985064	11.06	12.83	13.98	20.42	15.82	19.12	14.16	16.83	17.32	39.08	76.21	32.6	45.81	50.9	57.65	48.5	60.77	51.14	15.7267	51.4067	1.7087	1.92327e-05	up
LOC107987281	2.57	0.98	1.37	3.96	2.86	2.31	1.18	3.23	4.18	6.19	5.87	7.79	9.62	5.51	9.73	7.2	11.09	5.58	2.51556	7.62	1.5989	2.56531e-05	up
LOC101927699	3.33	2.63	4.29	4.87	3.06	2.68	3.04	4.09	4.31	2.45	1.31	0.83	1.86	1.53	2.2	1.19	0.63	2.09	3.58889	1.56556	-1.1969	2.87696e-05	down
LOC100132741	4.42	3.45	5.11	7	3.53	5.47	4.61	5.99	3.93	2.47	0.29	1.88	1.33	3.06	1.85	2.15	0.78	3.1	4.83444	1.87889	-1.3635	3.02613e-05	down
BGIG9606_52048	0.34	0.79	0.61	0.57	0.95	0.56	0.85	0.77	0.71	1.08	1.21	1.48	0.97	1.95	1.31	1.44	1.36	1.56	0.683333	1.37333	1.007	3.32335e-05	up
LOC105374235	12.93	10	17.28	28.49	21.74	22.43	13.65	25.66	19.48	5.63	3.91	2.74	5.77	5.55	2.82	1.52	3.45	13.1	19.0733	4.94333	-1.948	5.08655e-05	down
BGIG9606_37459	4.6	5.21	4.81	5.46	5.39	5.45	3.69	3.36	3.9	1.14	0.55	2.76	2.82	4.09	0.5	1.33	0.33	2.05	4.65222	1.73	-1.4271	5.79094e-05	down
ADAMTS9-AS1	22.62	20.98	30.96	34.1	10.56	31.57	17.83	18.54	21.29	4.37	4.76	10.64	3.76	5.88	2.74	3.1	3.06	8.61	23.1611	5.21333	-2.1514	5.85262e-05	down
LOC107984428	3.1	4.62	3.55	4.57	2.16	3.02	4.7	3.58	3.23	1.93	2.11	1.59	1.96	1.98	1.94	1.36	0.95	1.5	3.61444	1.70222	-1.0864	8.14764e-05	down
LOC102723663	1.82	1.23	1.44	1.2	1.66	1.49	1.66	1.45	1.61	5.36	2.95	3.72	3.64	2.91	2.89	4.07	4.43	2.48	1.50667	3.60556	1.2589	9.57774e-05	up
LOC105378620	0.41	0.29	0.28	0.4	0.47	0.4	0.44	0.35	0.44	1.57	1.01	1.13	1.05	1	0.48	0.99	0.86	0.91	0.386667	1	1.3708	0.000145729	up
LINC01139	4.39	2.8	5.9	3.51	2.94	2.62	2.79	4.11	2.59	2.72	0.99	1.22	1.37	1.75	1.29	0.66	0.58	1.48	3.51667	1.34	-1.392	0.000213388	down
LOC107986558	7.89	7.89	5.3	7.14	5.68	10.59	5.18	6.32	7.75	3.62	1.31	4.64	4.23	6.46	1.91	2.75	1.03	3.04	7.08222	3.22111	-1.1366	0.000216099	down
LOC107986698	3.27	3.94	3.24	2.94	2.75	4.32	3.3	4.59	3.2	1.02	0.69	2.82	2.04	3.18	0.87	1.08	0.4	1.99	3.50556	1.56556	-1.163	0.000216867	down
LOC101929268	2.15	2.85	2.45	3.04	2.32	3.83	3.28	3.98	2.65	1.05	0.62	0.97	0.83	2.1	2.3	0.68	2.29	1.94	2.95	1.42	-1.0548	0.000225253	down
LINC02381	1.86	2.81	2.96	1.25	2.19	1.65	3.06	2.76	2.01	0.89	0.87	0.96	0.52	1.58	0.69	1.44	1.14	1.38	2.28333	1.05222	-1.1177	0.000259845	down
LINC01088	44.35	80.91	83.26	31.62	50.6	69.61	56.12	60.35	49.68	46.91	17.73	14.65	17.7	36.46	13.35	26.78	13.4	41.69	58.5	25.4078	-1.2032	0.000328409	down
C3orf36	0.3	0.33	0.15	0.69	1.04	0.44	0.45	0.32	0.35	1.94	1.47	2.54	5.09	4.92	5.08	2.21	4.78	6.08	0.452222	3.79	3.0671	0.000362423	up
APCDD1L-DT	2.63	2.56	5.23	3.57	2.02	5.19	2.73	3	2.82	0.87	1.98	1.69	0.73	1.59	0.81	1.04	0.92	1.51	3.30556	1.23778	-1.4171	0.00047126	down
LOC105374894	3.67	2.29	4.87	3.93	1.87	4.72	3.09	3.42	4.89	1.29	1.02	2.13	1.71	2.28	1.38	1.8	2.16	1.46	3.63889	1.69222	-1.1046	0.00050797	down
BGIG9606_50342	1.01	1.43	1.09	1.26	1.53	0.92	0.8	1.16	1.18	1.8	4.02	2.14	2.56	2.72	3.58	2.99	4.61	1.89	1.15333	2.92333	1.3418	0.000511188	up
PGR-AS1	4.01	4.35	4.31	3.98	2.92	5.71	3.53	6.68	3.05	2.63	1.22	1.3	2.57	3.63	2.3	1.58	1.96	2.03	4.28222	2.13556	-1.0037	0.000572074	down
NALT1	2.42	3.71	4.68	4.09	1.4	3.62	3.21	3.76	4.01	2.56	0.7	2.22	1.5	1.49	1.91	1.13	1.16	2.63	3.43333	1.7	-1.0141	0.000636224	down
LOC145694	10.67	8.92	7.27	8.88	11.45	6.18	7.14	14.31	9.72	6.97	0.47	10.19	2.93	4.49	1.3	2.27	2.34	3	9.39333	3.77333	-1.3158	0.000640579	down
LOC105373284	6.29	4.81	5.72	4.08	4.45	6.24	3.2	3.51	4.24	2.37	0.7	0.98	2.58	4.84	1.93	1.69	0.92	3.73	4.72667	2.19333	-1.1077	0.000646126	down
LOC112268457	0.36	0.19	0.11	0.28	0.59	0.38	0.26	0.27	0.25	0.79	3.68	1.29	1.51	1.41	4.26	3.35	3.35	2.9	0.298889	2.50444	3.0668	0.000735139	up
LOC105373311	2.53	2.04	1.72	1.24	2.27	1.72	2.36	2.71	2.03	2.18	5.52	5.62	4.69	3.5	3.99	5.45	5.23	2.48	2.06889	4.29556	1.054	0.000801856	up
LOC646588	23.09	25.74	17.18	14.68	15.28	27.18	24.93	32.83	16.51	15.99	1.33	9.05	7.35	18.22	3.12	5.09	2.58	18.91	21.9356	9.07111	-1.2739	0.000828508	down
LUCAT1	0.69	0.52	1.18	0.22	0.47	0.55	1.96	0.53	0.92	2.78	3.86	1.2	1.98	1.51	1.25	3.13	3.35	2.08	0.782222	2.34889	1.5863	0.00103735	up
LOC105747689	4.36	2.58	3.18	2.79	5.25	2.5	4.28	2.26	4.67	5.25	4.22	13.25	8.35	7.17	6.58	9.17	6.77	9.9	3.54111	7.85111	1.1487	0.00111562	up
LOC105376147	1.57	1.27	1.86	1.34	1.75	1.82	1.69	0.93	1.41	1.64	3.86	3.35	2.71	4.5	2.84	3.26	6.07	3.43	1.51556	3.51778	1.2148	0.001137	up
BGIG9606_43015	1.78	1.13	1.59	1.71	2.56	1.42	2.56	0.71	2.45	8.92	3.33	3.29	4.68	8.88	3.47	7.22	5.18	4.07	1.76778	5.44889	1.624	0.00118453	up
LOC105377806	0.62	0.7	0.8	1.27	0.86	0.96	0.71	0.68	1.03	1.55	2.77	1.33	1.64	1.18	2.7	2.26	2.2	1.1	0.847778	1.85889	1.1327	0.0012257	up
SNHG3	4.36	5.09	4.51	5.77	4.96	6.02	5.21	6.95	4.82	5.63	19.44	15.52	16.29	11.81	18.86	24.04	28	9.67	5.29889	16.5844	1.6461	0.00124086	up
LOC101927712	0.5	0.6	0.54	1.13	1.14	0.58	0.43	1.2	0.74	1.2	1.37	2.81	3.73	2.52	1.38	1.98	1.65	1.87	0.762222	2.05667	1.432	0.00126286	up
LINC02351	2.51	4.56	3.67	5.43	1.88	8.7	4.25	4.48	3.74	1	1.31	3.26	0.57	1.05	0.71	0.38	1.86	1.77	4.35778	1.32333	-1.7194	0.0013292	down
BASP1-AS1	0.79	0.59	0.48	0.78	0.53	0.36	0.39	0.33	0.43	2.09	1.42	0.84	0.67	0.95	1.71	1.42	1.43	0.79	0.52	1.25778	1.2743	0.00137674	up
BGIG9606_63082	1.03	0.48	0.83	1.08	0.85	1.23	1.47	1.59	1.23	1.55	1.87	3.58	1.41	3.2	2.21	2.54	4.54	3.57	1.08778	2.71889	1.3216	0.00153613	up
BGIG9606_63083	0.86	0.71	0.95	1.15	1.08	1.05	0.96	0.9	0.94	1.13	2.03	3.19	1.83	3.28	1.66	1.36	3.22	2.69	0.955556	2.26556	1.2455	0.00154897	up
BGIG9606_40808	0.07	0.07	0.2	0.08	0.21	0.18	0.15	0.11	0.26	0.52	0.19	0.31	1.89	1.44	1.45	1.09	1.61	1.44	0.147778	1.10444	2.9018	0.00156578	up
LOC105376067	0.65	1.15	1.08	0.92	0.24	0.9	1	0.57	2.77	1.5	5.1	5.76	8.96	6.8	5.04	3.09	3.75	1.82	1.03111	4.64667	2.172	0.00169985	up
LOC105371009	118.65	40.31	62.55	83.13	59.2	62.08	75.82	59.3	66.39	26.59	4.75	72.46	43.08	47.16	24.2	14.88	4.46	39.67	69.7144	30.8056	-1.1783	0.00173477	down
LINC01504	4.02	2.68	4.67	5.01	4.22	4.39	3.24	6.02	2.63	4.31	1.31	2.76	0.93	1.59	0.81	2.82	0.48	2.9	4.09778	1.99	-1.0421	0.00180382	down
LINC00565	0.51	0.5	0.65	0.77	0.68	0.55	0.4	0.29	0.56	0.85	1.81	0.91	1.32	0.98	2.31	1.93	2.29	0.83	0.545556	1.47	1.43	0.00189777	up
SNHG15	2.97	2.36	5.31	2.52	3.82	4.26	5.16	3.76	3.03	4.98	18.42	8.18	8.51	6.44	9.71	12.1	16.3	8.31	3.68778	10.3278	1.4857	0.00195718	up
CLRN1-AS1	4.66	9.27	5.04	9.11	5.01	7.05	4.92	9.49	8.43	2.23	0.64	9.63	3.87	2.45	0.75	1.5	0.24	1.75	6.99778	2.56222	-1.4495	0.00204971	down
LINC02432	1.26	1.29	1.45	2.07	1.05	1.57	0.89	1.51	1.11	4.04	2.72	7.84	2.52	4.1	12.96	8.47	9.12	6.91	1.35556	6.52	2.266	0.00206016	up
LOC112268318	2.2	2.66	1.28	1.6	1.56	1.68	2.54	3.46	1.45	1.33	0.81	0.52	1.16	1.6	0.68	1.08	0.74	1.04	2.04778	0.995556	-1.0405	0.00208787	down
LOC105376219	9.09	3.63	7.42	3.22	3.44	1.44	4.3	5.81	5.08	3.11	0.8	0.69	2.7	1.92	0.71	1.64	0.59	0.82	4.82556	1.44222	-1.7424	0.00215578	down
BGIG9606_63081	0.73	0.2	1.09	0.56	0.71	0.76	0.47	0.45	0.56	0.62	1.06	1.85	0.78	1.72	1.16	1.17	2.02	1.32	0.614444	1.3	1.0812	0.00242716	up
BGIG9606_44093	5.09	2.09	3.13	0.22	3.56	2.8	3.63	2.16	4.45	1.04	0	1.15	1.45	2.7	0.18	0.32	0	1.42	3.01444	0.917778	-1.7157	0.00245355	down
LOC105377663	0.82	1.19	0.96	1.23	0.91	0.77	1.33	0.69	1.39	2.45	1.39	1.35	1.81	2.52	3.58	2.63	4.3	1.88	1.03222	2.43444	1.2378	0.00254072	up
LINC01798	8.57	8.08	8.78	14.66	7.04	13.02	8.81	6.06	5.2	2.06	1.24	5.26	2.8	5.58	7.67	3.57	5.29	5.97	8.91333	4.38222	-1.0243	0.00261197	down
LOC105378085	1.91	1.18	1.12	0.82	2.15	0.81	1.63	0.75	1.39	4.1	3.3	1.36	1.81	3.68	3.07	5.99	4.32	2.14	1.30667	3.30778	1.34	0.00275615	up
SNHG8	7.06	5.33	8.28	6.02	7.79	4.78	7.61	6.09	6.01	6.56	14.34	14.13	13.46	8.62	21.21	16.9	24.56	11.29	6.55222	14.5633	1.1523	0.00280515	up
BGIG9606_41220	0.32	0.24	0.53	0.5	0.87	0.64	0.59	0.5	0.95	0.98	0.43	0.97	2.03	2.09	3	2.91	2.62	1.58	0.571111	1.84556	1.6922	0.00293887	up
LOC105370576	2.09	3.96	1.88	2.39	1.43	1.85	4.82	2.54	1.67	0.87	0.22	1.34	0.73	1.65	0.8	0.8	0.94	1.17	2.51444	0.946667	-1.4093	0.00297062	down
BGIG9606_56046	0.14	2.36	3.95	1.75	1.18	1.06	1.46	0.73	1.68	4.13	4.2	3.16	2.79	3.05	3.88	2.9	1.31	5.32	1.59	3.41556	1.1031	0.00306756	up
BGIG9606_43016	2.05	0.66	1.38	1.31	2.59	2.22	2.09	1.16	2.19	8.53	2.98	4.06	2.27	8.07	3.72	5.19	3.9	3.64	1.73889	4.70667	1.4365	0.00332277	up
LINC01503	3.05	2.7	2.43	4.96	6.55	2.58	3.13	4.49	5.29	10.96	4.7	4.96	5.5	7.03	13.47	6.78	11.68	12.85	3.90889	8.65889	1.1474	0.00361036	up
BGIG9606_56460	0.54	0	1.34	1.34	1.06	1.21	1.15	4.01	1.37	2.26	3.7	5.09	8.2	7.23	6.38	1.8	9.26	1.95	1.33556	5.09667	1.9321	0.00373881	up
LOC105376014	3.9	1.79	4.3	1.74	4.47	3.85	6.28	5.49	4.13	2.83	0.86	0.89	4.74	1.87	1.05	1.34	0.99	1.55	3.99444	1.79111	-1.1571	0.00397122	down
LOC107984316	1.26	1.93	1.37	1.34	1.74	1.74	2.09	1.07	1.02	1.92	5.7	4.08	3.24	2.26	2.55	4.14	3.95	1.49	1.50667	3.25889	1.113	0.00410714	up
LINC00595	1.86	2.34	4.87	3.93	2.58	8.3	6.1	1.95	2.7	0.79	0.57	2.31	1.23	1.6	0.51	0.74	0.2	2.03	3.84778	1.10889	-1.7949	0.00552587	down
LINC01669	0.63	0.78	0.72	1.59	0.96	1.08	1	0.53	1.09	0.62	4.22	3.05	1.31	2.01	1.85	2.01	2.42	2.2	0.931111	2.18778	1.2324	0.00588974	up
LOC107985926	0.32	0.07	0.43	0.09	0.24	0.48	0.55	0.29	0.23	1.38	0.73	0.34	0.45	1.01	0.87	0.54	2.02	1.2	0.3	0.948889	1.6613	0.00603561	up
PGM5-AS1	10.75	12.71	16.27	3.67	10.5	4.4	7.23	5.37	13.93	3.3	1.35	2.22	1.35	4.18	1.99	5.5	1.57	10.9	9.42556	3.59556	-1.3904	0.0061219	down
BGIG9606_57130	0.2	1	0.19	1.14	0.79	0.68	0.85	0.51	0.9	0.44	2.04	2.19	1.09	2.41	1.31	1.01	1.58	1.29	0.695556	1.48444	1.0937	0.00622827	up
MIR17HG	0.38	0.63	0.56	0.76	0.56	0.6	0.89	0.88	0.7	0.74	2.78	1.8	1.13	1.01	1.29	1.41	1.68	0.89	0.662222	1.41444	1.0948	0.00639328	up
LOC101928228	4.04	1.94	7.62	1.58	3.48	1.3	4.19	4.88	3.77	3	0.22	0.26	0.9	1.21	1.31	1.18	0.64	2.58	3.64444	1.25556	-1.5374	0.00664792	down
LOC102724507	1.53	4.38	2.92	1.2	0.96	0.9	2.19	0.78	2.81	1.76	10.77	4.94	11.53	7.83	8.28	4.4	4.72	1.83	1.96333	6.22889	1.6657	0.00704297	up
NRIR	2.08	0.63	2.4	0.71	2.13	1.9	4.73	3.57	2.52	1.39	0.61	0.11	1.41	1.68	0.44	0.6	0.36	0.18	2.29667	0.753333	-1.6082	0.00707458	down
LOC107984006	2.09	2.82	2.82	1.94	1.43	1.64	3.05	1.71	2.49	2.2	10.49	3.63	6	4.89	7.83	6.07	5.15	2.02	2.22111	5.36444	1.2721	0.00781785	up
LINC00312	1	2.21	1.54	1.27	2.93	0.91	1.79	2.15	1.45	1.64	4.84	9.45	7.29	4.02	2.1	8.17	3.91	2.89	1.69444	4.92333	1.5388	0.00796864	up
WDR86-AS1	0.22	0.37	0.67	0.63	0.17	0.58	0.48	0.33	0.5	3.58	1.33	0.5	0.77	1.27	2.55	0.55	2.54	1.77	0.438889	1.65111	1.9115	0.00861522	up
LOC105374357	1	1.67	1.73	3.34	0.66	3.31	1.31	1.05	1.8	4.48	8.07	4.88	1.67	5	15.5	7.32	11.17	2.54	1.76333	6.73667	1.9337	0.00915296	up
BGIG9606_48340	0	0.78	1.72	2.84	1.52	0.96	1.95	3.77	1.88	1.33	1.27	4.4	7.3	3.15	6.89	5.11	5.08	3.27	1.71333	4.2	1.2936	0.00973525	up
LOC105376292	0.55	0.25	0.2	0.57	1.33	0.81	0.16	0.72	0.35	1.29	0.68	0.78	2.39	3.76	2.54	1.53	1.35	0.88	0.548889	1.68889	1.6215	0.0101593	up
BGIG9606_57082	0.38	0.04	0.16	0.24	0.08	0.05	0.13	0.1	0.13	0.13	3.78	3.54	0.39	1.41	2.05	3.32	0.62	0.46	0.145556	1.74444	3.5831	0.0116594	up
BGIG9606_48339	0.74	1.17	1.57	3.1	0.56	1.47	2.2	4.28	2.23	2.21	3.57	4.86	5.95	6.66	2.38	1.68	3.91	3.88	1.92444	3.9	1.019	0.0122184	up
LOC107985944	2.05	2.56	1.99	3.38	1.87	2.05	1.63	2.61	1.75	3.86	8.3	4.21	1.78	2.91	7.07	4.65	4.16	2.88	2.21	4.42444	1.0014	0.012389	up
BGIG9606_36587	0.66	0.74	0.75	0.38	1.36	0.44	0.47	0.7	0.95	1.15	4.42	3.12	1.31	1.95	0.86	2.25	1.31	1.21	0.716667	1.95333	1.4466	0.0126591	up
LINC00968	1.01	1.22	0.66	0.77	0.99	0.31	0.47	1.23	0.94	1.73	4.98	1.88	1.27	1.05	3.13	1.61	4.09	1.24	0.844444	2.33111	1.4649	0.013117	up
LINC01820	0.17	0.24	0.09	0.33	0.19	0.2	0.13	0.2	0.18	0.12	2.6	3.05	0.34	1.29	1.55	3.31	0.8	0.33	0.192222	1.48778	2.9523	0.0132315	up
BGIG9606_65332	3.62	1.78	2.49	4.76	4.24	6.55	1.46	2.83	3.26	0.94	0.35	4.22	1.36	2.75	1.02	0.42	0.56	2.22	3.44333	1.53778	-1.163	0.0133496	down
LOC105376508	2.42	2.21	6.1	2.04	2.9	2.54	2.8	2.03	1.17	1.28	1.52	1.01	1.26	2.23	0.75	1.49	0.68	0.87	2.69	1.23222	-1.1263	0.013521	down
LINC01133	2.82	4.73	5.97	1.75	1.58	2.92	3.26	1.98	2.21	0.82	3.85	0.93	0.3	0.92	1.08	1.77	1.24	1.33	3.02444	1.36	-1.1531	0.0139451	down
BGIG9606_43234	3.5	1.17	1.41	0.9	0.83	0	0	1.35	1.81	2.24	4.28	1.09	2.3	4.28	5.85	1.02	3.04	2.68	1.21889	2.97556	1.2876	0.0151491	up
SNHG4	0.7	0.52	0.27	0.69	0.09	0.22	0.77	0.71	0.47	0.24	1.07	0.88	1.44	0.84	1.87	1.47	2.95	0.8	0.493333	1.28444	1.3805	0.0168269	up
LINC02583	1.05	0.92	0.62	1.16	0.75	0.88	0.83	0.64	0.33	0.54	16.75	17.56	1.41	6.31	6.92	13.97	2.96	1.61	0.797778	7.55889	3.2441	0.0176611	up
SNHG1	6.23	5.84	7.66	5.25	6.78	5.72	7.77	5.75	5.42	5.15	11.88	10.82	11.53	8.34	23.06	17.7	32.48	10.84	6.26889	14.6444	1.2241	0.0180307	up
LOC107986009	8.25	5.29	4.4	5.31	8.93	5.11	11.51	8.32	5.47	13.83	17.29	74.07	24.15	21.64	9.9	38.78	17.51	15.3	6.95444	25.83	1.893	0.0216572	up
LOC105375914	0.53	0.52	0.89	0.47	1.55	0.79	0.63	0.82	1.07	3.05	0.91	0.61	1.88	2.54	1.23	4.71	1.46	1.69	0.807778	2.00889	1.3144	0.0223178	up
LOC105372190	0.28	0.29	0.06	0.22	0.35	0.56	1.2	0.13	0.32	0.53	0.3	2.09	1.23	1.38	0.05	1.23	1.48	0.79	0.378889	1.00889	1.4129	0.0233	up
BGIG9606_54840	1.97	1.06	2.56	12.61	0.5	1.39	3.25	3.8	1.78	3.54	14.92	3.37	2.58	4.61	7.33	15.98	16.41	15.7	3.21333	9.38222	1.5459	0.0233105	up
BGIG9606_36925	1.92	1.11	1.85	1.73	1.49	1.09	1.16	0.51	0.6	1.91	3.72	0.16	2.06	0.9	3.98	3.58	5.44	3.32	1.27333	2.78556	1.1294	0.0269137	up
BGIG9606_39497	3.02	4.11	2.18	6.77	2.08	6.3	4.01	6.58	8.37	3.59	0	7.96	3.14	1.71	0	0.89	0.56	1.19	4.82444	2.11556	-1.1893	0.0291933	down
LINC01002	0.33	0.44	1.88	0.41	0.14	0.62	0.84	0.67	0.07	0.97	0.86	0.53	0.53	0.88	2	1.6	1.9	2.82	0.6	1.34333	1.1628	0.033969	up
BGIG9606_42129	0.41	0.42	0.13	0	0.13	0.31	0	0.34	0	0.44	0.27	0.81	1.32	1.05	1.28	0.12	3.12	0.29	0.193333	0.966667	2.3219	0.037006	up
LOC107985910	1.23	0.16	0.99	1.54	0.34	0.21	1.54	0.75	0.12	0.79	12.84	0.66	0.73	2.15	2.88	6.71	9.04	2.89	0.764444	4.29889	2.4915	0.0394365	up
LOC105374010	0.52	0.66	0.49	0.76	0.51	0.76	0.86	0.72	0.57	0.67	4.71	1.64	0.77	1.31	1.14	1.87	1.97	0.86	0.65	1.66	1.3527	0.0402405	up
LOC284600	1.87	0.08	0.15	0.72	0.44	0.28	0.21	0.18	0.06	0.52	3.55	1.6	0.37	0.37	4.46	1.17	2.88	0.44	0.443333	1.70667	1.9447	0.0444833	up
LOC105378184	1.87	0.55	1.27	10.23	1.24	1.6	5.52	2.22	1.31	3.33	7.59	3.65	2.58	5	3.61	7.56	9.76	12.52	2.86778	6.17778	1.1072	0.0467452	up
LINC01605	0.86	0.86	1.37	0.7	1.79	1.57	0.83	1.01	1.05	1.65	0.39	1.46	5.12	3.91	1.95	2.58	1.1	2.09	1.11556	2.25	1.0122	0.0498359	up

## Sheet: Supplemental table 4
supplemental table 4. lncRNA-mRNA interaction
interaction ID	ncRNA Name	ncRNA ID	ncRNA Type	target Name	target ID	target Type
ncRI-40001729	LINC00312	NONHSAG034351	lncRNA	ERAL1	Hs.3426	protein
ncRI-40004557	SNHG1	NONHSAG008552	lncRNA	ELAVL1	P70372	protein
ncRI-40004792	SNHG3	NONHSAG000835	lncRNA	ELAVL1	P70372	protein
ncRI-40004945	SNHG15	NONHSAG047504	lncRNA	ELAVL1	P70372	protein
ncRI-40005325	SNHG1	NONHSAG008552	lncRNA	EWSR1	Q01844	protein
ncRI-40010702	ADAMTS9-AS1	NONHSAG035332	lncRNA	WDR33	Q9C0J8	protein
ncRI-40016367	CLRN1-AS1	NONHSAG036394	lncRNA	ADAR	P55265	protein
ncRI-40016368	CLRN1-AS1	NONHSAG036394	lncRNA	WDR33	Q9C0J8	protein
ncRI-40029988	LINC00312	NONHSAG034351	lncRNA	WDR33	Q9C0J8	protein
ncRI-40029989	LINC00312	NONHSAG034351	lncRNA	IGF2BP3	F8WD15	protein
ncRI-40030143	LINC00565	NONHSAG014298	lncRNA	WDR33	Q9C0J8	protein
ncRI-40030162	LINC00595	NONHSAG006313	lncRNA	WDR33	Q9C0J8	protein
ncRI-40030346	LINC00968	NONHSAG050284	lncRNA	WDR33	Q9C0J8	protein
ncRI-40030946	LUCAT1	NONHSAG041002	lncRNA	WDR33	Q9C0J8	protein
ncRI-40051177	SNHG1	NONHSAG008552	lncRNA	IGF2BP3	F8WD15	protein
ncRI-40051179	SNHG1	NONHSAG008552	lncRNA	TIA1	P31483	protein
ncRI-40051180	SNHG1	NONHSAG008552	lncRNA	FUS	P35637	protein
ncRI-40051181	SNHG1	NONHSAG008552	lncRNA	SFRS1	Q07955	protein
ncRI-40051182	SNHG1	NONHSAG008552	lncRNA	TARDBP	A0A087WZM1	protein
ncRI-40051183	SNHG1	NONHSAG008552	lncRNA	TIAL1	E7ETC0	protein
ncRI-40051184	SNHG1	NONHSAG008552	lncRNA	TAF15	A0A075B7F4	protein
ncRI-40051185	SNHG1	NONHSAG008552	lncRNA	TNRC6A	Q8NDV7	protein
ncRI-40051186	SNHG1	NONHSAG008552	lncRNA	QKI	Q96PU8	protein
ncRI-40051187	SNHG1	NONHSAG008552	lncRNA	MOV10	P22626	protein
ncRI-40051188	SNHG1	NONHSAG008552	lncRNA	IGF2BP1	L8ECD2	protein
ncRI-40051189	SNHG1	NONHSAG008552	lncRNA	AGO2	Q8CJG0	protein
ncRI-40051190	SNHG1	NONHSAG008552	lncRNA	EIF2C1	Q9UL18	protein
ncRI-40051191	SNHG1	NONHSAG008552	lncRNA	IGF2BP2	B3FTN5	protein
ncRI-40053219	SNHG3	NONHSAG000835	lncRNA	IGF2BP3	F8WD15	protein
ncRI-40053221	SNHG3	NONHSAG000835	lncRNA	TIA1	P31483	protein
ncRI-40053222	SNHG3	NONHSAG000835	lncRNA	FUS	P35637	protein
ncRI-40053223	SNHG3	NONHSAG000835	lncRNA	EWSR1	B0QYK0	protein
ncRI-40053224	SNHG3	NONHSAG000835	lncRNA	SFRS1	Q07955	protein
ncRI-40053225	SNHG3	NONHSAG000835	lncRNA	TIAL1	E7ETC0	protein
ncRI-40053226	SNHG3	NONHSAG000835	lncRNA	TAF15	A0A075B7F4	protein
ncRI-40053227	SNHG3	NONHSAG000835	lncRNA	IGF2BP1	L8ECD2	protein
ncRI-40053228	SNHG3	NONHSAG000835	lncRNA	AGO2	Q8CJG0	protein
ncRI-40053229	SNHG3	NONHSAG000835	lncRNA	EIF2C1	Q9UL18	protein
ncRI-40053230	SNHG3	NONHSAG000835	lncRNA	IGF2BP2	B3FTN5	protein
ncRI-40053655	SNHG3	NONHSAG000835	lncRNA	TARDBP	A0A087WZM1	protein
ncRI-40056060	SNHG15	NONHSAG047504	lncRNA	TIA1	P31483	protein
ncRI-40056061	SNHG15	NONHSAG047504	lncRNA	EWSR1	B0QYK0	protein
ncRI-40056062	SNHG15	NONHSAG047504	lncRNA	TARDBP	A0A087WZM1	protein
ncRI-40056063	SNHG15	NONHSAG047504	lncRNA	TIAL1	E7ETC0	protein
ncRI-40056064	SNHG15	NONHSAG047504	lncRNA	TAF15	A0A075B7F4	protein
ncRI-40056065	SNHG15	NONHSAG047504	lncRNA	AGO2	Q8CJG0	protein
ncRI-40058285	SNHG15	NONHSAG047504	lncRNA	SFRS1	Q07955	protein
ncRI-40058286	SNHG15	NONHSAG047504	lncRNA	EIF2C1	Q9UL18	protein
ncRI-40059208	SNHG8	NONHSAG038728	lncRNA	TIA1	P31483	protein
ncRI-40059209	SNHG8	NONHSAG038728	lncRNA	ELAVL1	P70372	protein
ncRI-40059210	SNHG8	NONHSAG038728	lncRNA	TAF15	A0A075B7F4	protein
ncRI-40059211	SNHG8	NONHSAG038728	lncRNA	MOV10	P22626	protein
ncRI-40059212	SNHG8	NONHSAG038728	lncRNA	AGO2	Q8CJG0	protein
ncRI-40059227	LUCAT1	NONHSAG041002	lncRNA	TIA1	P31483	protein
ncRI-40059228	LUCAT1	NONHSAG041002	lncRNA	ELAVL1	P70372	protein
ncRI-40059229	LUCAT1	NONHSAG041002	lncRNA	TIAL1	E7ETC0	protein
ncRI-40078153	SNHG1	NONHSAG008552	lncRNA	WDR33	Q9C0J8	protein
ncRI-40078154	SNHG1	NONHSAG008552	lncRNA	PTB	Q9UKA9	protein
ncRI-40078156	SNHG1	NONHSAG008552	lncRNA	PUM2	Q8TB72	protein
ncRI-40078157	SNHG1	NONHSAG008552	lncRNA	TNRC6C	K7EKN9	protein
ncRI-40078158	SNHG1	NONHSAG008552	lncRNA	TNRC6B	A0A024R1T4	protein
ncRI-40078159	SNHG1	NONHSAG008552	lncRNA	RBPMS	Q93062	protein
ncRI-40078160	SNHG1	NONHSAG008552	lncRNA	Rbm20	Q5T481	protein
ncRI-40078183	SNHG15	NONHSAG047504	lncRNA	WDR33	Q9C0J8	protein
ncRI-40078184	SNHG15	NONHSAG047504	lncRNA	EIF3G	O75821	protein
ncRI-40078188	SNHG3	NONHSAG000835	lncRNA	hnRNPL	P14866	protein
ncRI-40078189	SNHG3	NONHSAG000835	lncRNA	WDR33	Q9C0J8	protein
ncRI-40078192	SNHG3	NONHSAG000835	lncRNA	PTB	Q9UKA9	protein
ncRI-40078194	SNHG3	NONHSAG000835	lncRNA	Rbm20	Q5T481	protein
ncRI-40078195	SNHG3	NONHSAG000835	lncRNA	Coilin	P38432	protein
ncRI-40078222	SNHG8	NONHSAG038728	lncRNA	WDR33	Q9C0J8	protein
ncRI-40078223	SNHG8	NONHSAG038728	lncRNA	Coilin	P38432	protein
ncRI-40083329	WDR86-AS1	NONHSAG049174	lncRNA	WDR33	Q9C0J8	protein
ncRI-40085618	SNHG3	NONHSAG000835	lncRNA	HNRNPU	Q00839	protein
ncRI-40085647	SNHG1	NONHSAG008552	lncRNA	HNRNPU	Q00839	protein
ncRI-40085866	SNHG3	NONHSAG000835	lncRNA	HNRNPA1	P09651	protein
ncRI-40086275	SNHG1	NONHSAG008552	lncRNA	HNRNPA1	P09651	protein
ncRI-40088093	SNHG15	NONHSAG047504	lncRNA	HNRNPA1	P09651	protein
ncRI-40089048	SNHG3	NONHSAG000835	lncRNA	HNRNPF	P52597	protein
ncRI-40089215	SNHG1	NONHSAG008552	lncRNA	HNRNPF	P52597	protein
ncRI-40090351	SNHG1	NONHSAG008552	lncRNA	hnRNPM	P52272	protein
ncRI-40091904	SNHG3	NONHSAG000835	lncRNA	CPSF7	Q8N684	protein
ncRI-40092632	SNHG1	NONHSAG008552	lncRNA	CPSF7	Q8N684	protein
ncRI-40095926	SNHG8	NONHSAG038728	lncRNA	CPSF7	Q8N684	protein
ncRI-40096668	SNHG15	NONHSAG047504	lncRNA	CPSF7	Q8N684	protein
ncRI-40097409	SNHG3	NONHSAG000835	lncRNA	CPSF6	Q16630	protein
ncRI-40097820	SNHG1	NONHSAG008552	lncRNA	CPSF6	Q16630	protein
ncRI-40099702	SNHG8	NONHSAG038728	lncRNA	CPSF6	Q16630	protein
ncRI-40100084	SNHG15	NONHSAG047504	lncRNA	CPSF6	Q16630	protein
ncRI-40100431	SNHG1	NONHSAG008552	lncRNA	CPSF4	O95639	protein
ncRI-40100545	SNHG1	NONHSAG008552	lncRNA	CPSF3	Q9UKF6	protein
ncRI-40100674	SNHG1	NONHSAG008552	lncRNA	CPSF1	Q10570	protein
ncRI-40100880	SNHG3	NONHSAG000835	lncRNA	CSTF2	P33240	protein
ncRI-40101366	SNHG1	NONHSAG008552	lncRNA	CSTF2	P33240	protein
ncRI-40103341	SNHG8	NONHSAG038728	lncRNA	CSTF2	P33240	protein
ncRI-40103499	LUCAT1	NONHSAG041002	lncRNA	CSTF2	P33240	protein
ncRI-40103854	SNHG15	NONHSAG047504	lncRNA	CSTF2	P33240	protein
ncRI-40104428	SNHG3	NONHSAG000835	lncRNA	CSTF2T	Q9H0L4	protein
ncRI-40104784	SNHG1	NONHSAG008552	lncRNA	CSTF2T	Q9H0L4	protein
ncRI-40106543	SNHG15	NONHSAG047504	lncRNA	CSTF2T	Q9H0L4	protein
ncRI-40106870	SNHG3	NONHSAG000835	lncRNA	C17ORF85	Q53F19	protein
ncRI-40106897	SNHG1	NONHSAG008552	lncRNA	C17ORF85	Q53F19	protein
ncRI-40107336	SNHG1	NONHSAG008552	lncRNA	Caprin1	A0A087X082	protein
ncRI-40107905	SNHG8	NONHSAG038728	lncRNA	Caprin1	A0A087X082	protein
ncRI-40108532	SNHG3	NONHSAG000835	lncRNA	RTCB	Q9Y3I0	protein
ncRI-40108624	LINC00595	NONHSAG006313	lncRNA	RTCB	Q9Y3I0	protein
ncRI-40108665	SNHG1	NONHSAG008552	lncRNA	RTCB	Q9Y3I0	protein
ncRI-40109272	SNHG8	NONHSAG038728	lncRNA	RTCB	Q9Y3I0	protein
ncRI-40109403	SNHG15	NONHSAG047504	lncRNA	RTCB	Q9Y3I0	protein
ncRI-40109542	SNHG3	NONHSAG000835	lncRNA	ZC3H7B	Q9UGR2	protein
ncRI-40109906	SNHG1	NONHSAG008552	lncRNA	ZC3H7B	Q9UGR2	protein
ncRI-40111110	SNHG8	NONHSAG038728	lncRNA	ZC3H7B	Q9UGR2	protein
ncRI-40111781	SNHG3	NONHSAG000835	lncRNA	CPSF5	O43809	protein
ncRI-40111964	SNHG1	NONHSAG008552	lncRNA	CPSF5	O43809	protein
ncRI-40113020	SNHG15	NONHSAG047504	lncRNA	CPSF5	O43809	protein
ncRI-40113783	SNHG3	NONHSAG000835	lncRNA	FXR2	P51116	protein
ncRI-40113930	SNHG1	NONHSAG008552	lncRNA	FXR2	P51116	protein
ncRI-40115199	SNHG3	NONHSAG000835	lncRNA	eIF4AIII	P38919	protein
ncRI-40115322	SNHG1	NONHSAG008552	lncRNA	eIF4AIII	P38919	protein
ncRI-40116766	SNHG3	NONHSAG000835	lncRNA	LIN28A	Q8K3Y3	protein
ncRI-40116831	SNHG1	NONHSAG008552	lncRNA	LIN28A	Q8K3Y3	protein
ncRI-40117119	SNHG8	NONHSAG038728	lncRNA	LIN28A	Q8K3Y3	protein
ncRI-40117356	SNHG3	NONHSAG000835	lncRNA	YTHDF2	Q9Y5A9	protein
ncRI-40117398	SNHG1	NONHSAG008552	lncRNA	YTHDF2	Q9Y5A9	protein
ncRI-40118080	SNHG15	NONHSAG047504	lncRNA	FUS	P35637	protein
ncRI-40118382	SNHG3	NONHSAG000835	lncRNA	hnRNPC	P07910	protein
ncRI-40122510	SNHG3	NONHSAG000835	lncRNA	TARBP2	Q15633	protein
ncRI-40123097	SNHG1	NONHSAG008552	lncRNA	TARBP2	Q15633	protein
ncRI-40125478	SNHG8	NONHSAG038728	lncRNA	TARBP2	Q15633	protein
ncRI-40125671	LUCAT1	NONHSAG041002	lncRNA	TARBP2	Q15633	protein
ncRI-40128348	LINC00595	NONHSAG006313	lncRNA	RBM6	P78332	protein
ncRI-40133716	ADAMTS9-AS1	NONHSAG035332	lncRNA	RBM6	P78332	protein
ncRI-40133921	CLRN1-AS1	NONHSAG036394	lncRNA	RBM6	P78332	protein
ncRI-40138346	LINC00595	NONHSAG006313	lncRNA	RBM10	P98175	protein
ncRI-40143204	CLRN1-AS1	NONHSAG036394	lncRNA	RBM10	P98175	protein
ncRI-40145383	LINC00968	NONHSAG050284	lncRNA	RBM10	P98175	protein
ncRI-40146379	SNHG3	NONHSAG000835	lncRNA	MOV10	P22626	protein
ncRI-40152242	LINC00312	NONHSAG034351	lncRNA	MOV10	P22626	protein
ncRI-40152607	CLRN1-AS1	NONHSAG036394	lncRNA	MOV10	P22626	protein
ncRI-40154135	SNHG15	NONHSAG047504	lncRNA	MOV10	P22626	protein
ncRI-40154605	LINC00968	NONHSAG050284	lncRNA	MOV10	P22626	protein
ncRI-40155530	SNHG3	NONHSAG000835	lncRNA	UPF1	Q92900	protein
ncRI-40156467	LINC00595	NONHSAG006313	lncRNA	UPF1	Q92900	protein
ncRI-40156853	SNHG1	NONHSAG008552	lncRNA	UPF1	Q92900	protein
ncRI-40162101	SNHG8	NONHSAG038728	lncRNA	UPF1	Q92900	protein
ncRI-40163255	SNHG15	NONHSAG047504	lncRNA	UPF1	Q92900	protein
ncRI-40163730	LINC00968	NONHSAG050284	lncRNA	UPF1	Q92900	protein
ncRI-40164034	PGM5-AS1	NONHSAG052494	lncRNA	UPF1	Q92900	protein
ncRI-40166055	SNHG3	NONHSAG000835	lncRNA	hnRNPA2B1	O88569	protein
ncRI-40168777	LINC00595	NONHSAG006313	lncRNA	hnRNPA2B1	O88569	protein
ncRI-40169874	SNHG1	NONHSAG008552	lncRNA	hnRNPA2B1	O88569	protein
ncRI-40182863	LINC00312	NONHSAG034351	lncRNA	hnRNPA2B1	O88569	protein
ncRI-40183409	ADAMTS9-AS1	NONHSAG035332	lncRNA	hnRNPA2B1	O88569	protein
ncRI-40183979	CLRN1-AS1	NONHSAG036394	lncRNA	hnRNPA2B1	O88569	protein
ncRI-40185252	SNHG8	NONHSAG038728	lncRNA	hnRNPA2B1	O88569	protein
ncRI-40186377	LUCAT1	NONHSAG041002	lncRNA	hnRNPA2B1	O88569	protein
ncRI-40189065	SNHG15	NONHSAG047504	lncRNA	hnRNPA2B1	O88569	protein
ncRI-40190428	LINC00968	NONHSAG050284	lncRNA	hnRNPA2B1	O88569	protein
ncRI-40196257	LINC00595	NONHSAG006313	lncRNA	FUS	P35637	protein
ncRI-40200361	LINC00565	NONHSAG014298	lncRNA	FUS	P35637	protein
ncRI-40210524	LINC00312	NONHSAG034351	lncRNA	FUS	P35637	protein
ncRI-40211093	ADAMTS9-AS1	NONHSAG035332	lncRNA	FUS	P35637	protein
ncRI-40211711	CLRN1-AS1	NONHSAG036394	lncRNA	FUS	P35637	protein
ncRI-40212918	SNHG8	NONHSAG038728	lncRNA	FUS	P35637	protein
ncRI-40214017	LUCAT1	NONHSAG041002	lncRNA	FUS	P35637	protein
ncRI-40217537	WDR86-AS1	NONHSAG049174	lncRNA	FUS	P35637	protein
ncRI-40218081	LINC00968	NONHSAG050284	lncRNA	FUS	P35637	protein
ncRI-40418024	SNHG3	NONHSAG000835	lncRNA	BCCIP	Q9P287	protein
ncRI-40418135	SNHG1	NONHSAG008552	lncRNA	BCCIP	Q9P287	protein
ncRI-40418216	MIR17HG	NONHSAG068402	lncRNA	BCCIP	Q9P287	protein
ncRI-40418812	SNHG8	NONHSAG038728	lncRNA	BCCIP	Q9P287	protein
ncRI-40419054	SNHG3	NONHSAG000835	lncRNA	BUD13	Q9BRD0	protein
ncRI-40419229	SNHG1	NONHSAG008552	lncRNA	BUD13	Q9BRD0	protein
ncRI-40419364	MIR17HG	NONHSAG068402	lncRNA	BUD13	Q9BRD0	protein
ncRI-40420192	SNHG8	NONHSAG038728	lncRNA	BUD13	Q9BRD0	protein
ncRI-40420386	WDR86-AS1	NONHSAG049174	lncRNA	BUD13	Q9BRD0	protein
ncRI-40420844	MIR17HG	NONHSAG068402	lncRNA	CSTF2	P33240	protein
ncRI-40422509	MIR17HG	NONHSAG068402	lncRNA	CSTF2T	Q9H0L4	protein
ncRI-40423507	SNHG8	NONHSAG038728	lncRNA	CSTF2T	Q9H0L4	protein
ncRI-40423739	WDR86-AS1	NONHSAG049174	lncRNA	CSTF2T	Q9H0L4	protein
ncRI-40423926	SNHG3	NONHSAG000835	lncRNA	DDX3X	O00571	protein
ncRI-40424044	SNHG1	NONHSAG008552	lncRNA	DDX3X	O00571	protein
ncRI-40424132	MIR17HG	NONHSAG068402	lncRNA	DDX3X	O00571	protein
ncRI-40424596	SNHG8	NONHSAG038728	lncRNA	DDX3X	O00571	protein
ncRI-40424818	SNHG3	NONHSAG000835	lncRNA	DDX55	Q8NHQ9	protein
ncRI-40424912	SNHG1	NONHSAG008552	lncRNA	DDX55	Q8NHQ9	protein
ncRI-40424992	MIR17HG	NONHSAG068402	lncRNA	DDX55	Q8NHQ9	protein
ncRI-40425457	SNHG8	NONHSAG038728	lncRNA	DDX55	Q8NHQ9	protein
ncRI-40425620	SNHG3	NONHSAG000835	lncRNA	DDX59	Q5T1V6	protein
ncRI-40425713	SNHG1	NONHSAG008552	lncRNA	DDX59	Q5T1V6	protein
ncRI-40426295	SNHG8	NONHSAG038728	lncRNA	DDX59	Q5T1V6	protein
ncRI-40426540	SNHG1	NONHSAG008552	lncRNA	DDX6	P26196	protein
ncRI-40426596	MIR17HG	NONHSAG068402	lncRNA	DDX6	P26196	protein
ncRI-40426878	SNHG8	NONHSAG038728	lncRNA	DDX6	P26196	protein
ncRI-40426993	SNHG3	NONHSAG000835	lncRNA	DGCR8	Q8WYQ5	protein
ncRI-40427123	SNHG1	NONHSAG008552	lncRNA	DGCR8	Q8WYQ5	protein
ncRI-40427224	MIR17HG	NONHSAG068402	lncRNA	DGCR8	Q8WYQ5	protein
ncRI-40427891	SNHG8	NONHSAG038728	lncRNA	DGCR8	Q8WYQ5	protein
ncRI-40428146	SNHG3	NONHSAG000835	lncRNA	DHX30	Q7L2E3	protein
ncRI-40428219	SNHG1	NONHSAG008552	lncRNA	DHX30	Q7L2E3	protein
ncRI-40428285	MIR17HG	NONHSAG068402	lncRNA	DHX30	Q7L2E3	protein
ncRI-40428634	SNHG8	NONHSAG038728	lncRNA	DHX30	Q7L2E3	protein
ncRI-40428763	SNHG3	NONHSAG000835	lncRNA	DKC1	O60832	protein
ncRI-40428800	SNHG1	NONHSAG008552	lncRNA	DKC1	O60832	protein
ncRI-40429031	SNHG8	NONHSAG038728	lncRNA	DKC1	O60832	protein
ncRI-40429063	SNHG15	NONHSAG047507	lncRNA	DKC1	O60832	protein
ncRI-40429141	SNHG3	NONHSAG000835	lncRNA	EIF3D	O15371	protein
ncRI-40429359	SNHG1	NONHSAG008552	lncRNA	EIF3D	O15371	protein
ncRI-40429523	MIR17HG	NONHSAG068402	lncRNA	EIF3D	O15371	protein
ncRI-40430548	SNHG8	NONHSAG038728	lncRNA	EIF3D	O15371	protein
ncRI-40430979	SNHG3	NONHSAG000835	lncRNA	EIF3H	O15372	protein
ncRI-40431081	SNHG1	NONHSAG008552	lncRNA	EIF3H	O15372	protein
ncRI-40431161	MIR17HG	NONHSAG068402	lncRNA	EIF3H	O15372	protein
ncRI-40431705	SNHG8	NONHSAG038728	lncRNA	EIF3H	O15372	protein
ncRI-40431912	SNHG3	NONHSAG000835	lncRNA	FAM120A	Q9NZB2	protein
ncRI-40432089	SNHG1	NONHSAG008552	lncRNA	FAM120A	Q9NZB2	protein
ncRI-40432231	MIR17HG	NONHSAG068402	lncRNA	FAM120A	Q9NZB2	protein
ncRI-40433137	SNHG8	NONHSAG038728	lncRNA	FAM120A	Q9NZB2	protein
ncRI-40433472	SNHG3	NONHSAG000835	lncRNA	FAKD2	Q9NYY8	protein
ncRI-40433605	SNHG1	NONHSAG008552	lncRNA	FAKD2	Q9NYY8	protein
ncRI-40433714	MIR17HG	NONHSAG068402	lncRNA	FAKD2	Q9NYY8	protein
ncRI-40434413	SNHG8	NONHSAG038728	lncRNA	FAKD2	Q9NYY8	protein
ncRI-40434554	WDR86-AS1	NONHSAG049174	lncRNA	FAKD2	Q9NYY8	protein
ncRI-40434649	SNHG3	NONHSAG000835	lncRNA	TBRG4	Q969Z0	protein
ncRI-40434677	SNHG1	NONHSAG008552	lncRNA	TBRG4	Q969Z0	protein
ncRI-40434856	SNHG3	NONHSAG000835	lncRNA	FKBP4	Q02790	protein
ncRI-40434898	SNHG1	NONHSAG008552	lncRNA	FKBP4	Q02790	protein
ncRI-40434950	MIR17HG	NONHSAG068402	lncRNA	FKBP4	Q02790	protein
ncRI-40435241	SNHG8	NONHSAG038728	lncRNA	FKBP4	Q02790	protein
ncRI-40435350	SNHG3	NONHSAG000835	lncRNA	FUBP3	Q96I24	protein
ncRI-40435412	SNHG1	NONHSAG008552	lncRNA	FUBP3	Q96I24	protein
ncRI-40435465	MIR17HG	NONHSAG068402	lncRNA	FUBP3	Q96I24	protein
ncRI-40435743	SNHG8	NONHSAG038728	lncRNA	FUBP3	Q96I24	protein
ncRI-40435852	SNHG3	NONHSAG000835	lncRNA	GRSF1	Q12849	protein
ncRI-40435920	SNHG1	NONHSAG008552	lncRNA	GRSF1	Q12849	protein
ncRI-40435982	MIR17HG	NONHSAG068402	lncRNA	GRSF1	Q12849	protein
ncRI-40436380	SNHG8	NONHSAG038728	lncRNA	GRSF1	Q12849	protein
ncRI-40436560	SNHG3	NONHSAG000835	lncRNA	GRWD1	Q9BQ67	protein
ncRI-40436855	SNHG1	NONHSAG008552	lncRNA	GRWD1	Q9BQ67	protein
ncRI-40437066	MIR17HG	NONHSAG068402	lncRNA	GRWD1	Q9BQ67	protein
ncRI-40438314	SNHG8	NONHSAG038728	lncRNA	GRWD1	Q9BQ67	protein
ncRI-40438865	SNHG3	NONHSAG000835	lncRNA	HNRNPUL1	Q9BUJ2	protein
ncRI-40438980	SNHG1	NONHSAG008552	lncRNA	HNRNPUL1	Q9BUJ2	protein
ncRI-40439073	MIR17HG	NONHSAG068402	lncRNA	HNRNPUL1	Q9BUJ2	protein
ncRI-40439662	SNHG8	NONHSAG038728	lncRNA	HNRNPUL1	Q9BUJ2	protein
ncRI-40440196	SNHG1	NONHSAG008552	lncRNA	hnRNPC	P07910	protein
ncRI-40440399	MIR17HG	NONHSAG068402	lncRNA	hnRNPC	P07910	protein
ncRI-40441648	SNHG8	NONHSAG038728	lncRNA	hnRNPC	P07910	protein
ncRI-40441707	LUCAT1	NONHSAG041002	lncRNA	hnRNPC	P07910	protein
ncRI-40442211	SNHG3	NONHSAG000835	lncRNA	HNRPK	P61978	protein
ncRI-40442402	SNHG1	NONHSAG008552	lncRNA	HNRPK	P61978	protein
ncRI-40442541	MIR17HG	NONHSAG068402	lncRNA	HNRPK	P61978	protein
ncRI-40443483	SNHG8	NONHSAG038728	lncRNA	HNRPK	P61978	protein
ncRI-40444089	SNHG1	NONHSAG008552	lncRNA	hnRNPL	P14866	protein
ncRI-40444251	MIR17HG	NONHSAG068402	lncRNA	hnRNPL	P14866	protein
ncRI-40445587	SNHG3	NONHSAG000835	lncRNA	hnRNPM	P52272	protein
ncRI-40445767	MIR17HG	NONHSAG068402	lncRNA	hnRNPM	P52272	protein
ncRI-40446289	SNHG8	NONHSAG038728	lncRNA	hnRNPM	P52272	protein
ncRI-40446838	MIR17HG	NONHSAG068402	lncRNA	HNRNPU	Q00839	protein
ncRI-40447653	SNHG8	NONHSAG038728	lncRNA	HNRNPU	Q00839	protein
ncRI-40447989	SNHG3	NONHSAG000835	lncRNA	IF2B1	Q9NZI8	protein
ncRI-40448143	SNHG1	NONHSAG008552	lncRNA	IF2B1	Q9NZI8	protein
ncRI-40448269	MIR17HG	NONHSAG068402	lncRNA	IF2B1	Q9NZI8	protein
ncRI-40448998	SNHG8	NONHSAG038728	lncRNA	IF2B1	Q9NZI8	protein
ncRI-40449504	MIR17HG	NONHSAG068402	lncRNA	IGF2BP3	O00425	protein
ncRI-40450156	SNHG8	NONHSAG038728	lncRNA	IGF2BP3	O00425	protein
ncRI-40450440	SNHG3	NONHSAG000835	lncRNA	ILF3	Q12906	protein
ncRI-40450631	SNHG1	NONHSAG008552	lncRNA	ILF3	Q12906	protein
ncRI-40450772	MIR17HG	NONHSAG068402	lncRNA	ILF3	Q12906	protein
ncRI-40451660	SNHG8	NONHSAG038728	lncRNA	ILF3	Q12906	protein
ncRI-40451696	LUCAT1	NONHSAG041002	lncRNA	ILF3	Q12906	protein
ncRI-40452033	SNHG3	NONHSAG000835	lncRNA	LARP4	Q71RC2	protein
ncRI-40452188	SNHG1	NONHSAG008552	lncRNA	LARP4	Q71RC2	protein
ncRI-40452317	MIR17HG	NONHSAG068402	lncRNA	LARP4	Q71RC2	protein
ncRI-40453101	SNHG8	NONHSAG038728	lncRNA	LARP4	Q71RC2	protein
ncRI-40453384	SNHG3	NONHSAG000835	lncRNA	hLARP7	Q4G0J3	protein
ncRI-40453397	SNHG1	NONHSAG008552	lncRNA	hLARP7	Q4G0J3	protein
ncRI-40453463	SNHG8	NONHSAG038728	lncRNA	hLARP7	Q4G0J3	protein
ncRI-40453496	SNHG3	NONHSAG000835	lncRNA	LIN28B	Q6ZN17	protein
ncRI-40453599	SNHG1	NONHSAG008552	lncRNA	LIN28B	Q6ZN17	protein
ncRI-40453677	MIR17HG	NONHSAG068402	lncRNA	LIN28B	Q6ZN17	protein
ncRI-40454146	SNHG8	NONHSAG038728	lncRNA	LIN28B	Q6ZN17	protein
ncRI-40454347	SNHG3	NONHSAG000835	lncRNA	LSM11	P83369	protein
ncRI-40454526	SNHG1	NONHSAG008552	lncRNA	LSM11	P83369	protein
ncRI-40454674	MIR17HG	NONHSAG068402	lncRNA	LSM11	P83369	protein
ncRI-40455564	SNHG8	NONHSAG038728	lncRNA	LSM11	P83369	protein
ncRI-40455915	SNHG3	NONHSAG000835	lncRNA	MATR3	P43243	protein
ncRI-40456025	SNHG1	NONHSAG008552	lncRNA	MATR3	P43243	protein
ncRI-40456554	SNHG8	NONHSAG038728	lncRNA	MATR3	P43243	protein
ncRI-40456812	SNHG3	NONHSAG000835	lncRNA	NCBP2	P52298	protein
ncRI-40457023	SNHG1	NONHSAG008552	lncRNA	NCBP2	P52298	protein
ncRI-40457164	MIR17HG	NONHSAG068402	lncRNA	NCBP2	P52298	protein
ncRI-40458025	SNHG8	NONHSAG038728	lncRNA	NCBP2	P52298	protein
ncRI-40458441	SNHG3	NONHSAG000835	lncRNA	NKRF	O15226	protein
ncRI-40458629	SNHG1	NONHSAG008552	lncRNA	NKRF	O15226	protein
ncRI-40458770	MIR17HG	NONHSAG068402	lncRNA	NKRF	O15226	protein
ncRI-40459693	SNHG8	NONHSAG038728	lncRNA	NKRF	O15226	protein
ncRI-40459891	WDR86-AS1	NONHSAG049174	lncRNA	NKRF	O15226	protein
ncRI-40460020	SNHG3	NONHSAG000835	lncRNA	NOL12	Q9UGY1	protein
ncRI-40460070	SNHG1	NONHSAG008552	lncRNA	NOL12	Q9UGY1	protein
ncRI-40460118	MIR17HG	NONHSAG068402	lncRNA	NOL12	Q9UGY1	protein
ncRI-40460408	SNHG8	NONHSAG038728	lncRNA	NOL12	Q9UGY1	protein
ncRI-40460490	SNHG3	NONHSAG000835	lncRNA	NOLC1	Q14978	protein
ncRI-40460534	SNHG1	NONHSAG008552	lncRNA	NOLC1	Q14978	protein
ncRI-40460771	SNHG8	NONHSAG038728	lncRNA	NOLC1	Q14978	protein
ncRI-40460795	SNHG15	NONHSAG047507	lncRNA	NOLC1	Q14978	protein
ncRI-40460860	SNHG3	NONHSAG000835	lncRNA	PCBP2	Q15366	protein
ncRI-40461053	SNHG1	NONHSAG008552	lncRNA	PCBP2	Q15366	protein
ncRI-40461202	MIR17HG	NONHSAG068402	lncRNA	PCBP2	Q15366	protein
ncRI-40462072	SNHG8	NONHSAG038728	lncRNA	PCBP2	Q15366	protein
ncRI-40462479	SNHG3	NONHSAG000835	lncRNA	PPIG	Q13427	protein
ncRI-40462713	SNHG1	NONHSAG008552	lncRNA	PPIG	Q13427	protein
ncRI-40462881	MIR17HG	NONHSAG068402	lncRNA	PPIG	Q13427	protein
ncRI-40463848	SNHG8	NONHSAG038728	lncRNA	PPIG	Q13427	protein
ncRI-40464268	SNHG3	NONHSAG000835	lncRNA	PRP17	O60508	protein
ncRI-40464360	SNHG1	NONHSAG008552	lncRNA	PRP17	O60508	protein
ncRI-40464453	MIR17HG	NONHSAG068402	lncRNA	PRP17	O60508	protein
ncRI-40465010	SNHG8	NONHSAG038728	lncRNA	PRP17	O60508	protein
ncRI-40465237	SNHG3	NONHSAG000835	lncRNA	PRPF8	Q6P2Q9	protein
ncRI-40465452	SNHG1	NONHSAG008552	lncRNA	PRPF8	Q6P2Q9	protein
ncRI-40465608	MIR17HG	NONHSAG068402	lncRNA	PRPF8	Q6P2Q9	protein
ncRI-40466577	SNHG8	NONHSAG038728	lncRNA	PRPF8	Q6P2Q9	protein
ncRI-40466998	SNHG3	NONHSAG000835	lncRNA	PTBP1	P26599	protein
ncRI-40467193	SNHG1	NONHSAG008552	lncRNA	PTBP1	P26599	protein
ncRI-40467336	MIR17HG	NONHSAG068402	lncRNA	PTBP1	P26599	protein
ncRI-40468175	SNHG8	NONHSAG038728	lncRNA	PTBP1	P26599	protein
ncRI-40468542	SNHG3	NONHSAG000835	lncRNA	QKI	Q96PU8	protein
ncRI-40468835	MIR17HG	NONHSAG068402	lncRNA	QKI	Q96PU8	protein
ncRI-40469517	SNHG8	NONHSAG038728	lncRNA	QKI	Q96PU8	protein
ncRI-40469859	SNHG3	NONHSAG000835	lncRNA	RBM15	Q96T37	protein
ncRI-40469984	SNHG1	NONHSAG008552	lncRNA	RBM15	Q96T37	protein
ncRI-40470086	MIR17HG	NONHSAG068402	lncRNA	RBM15	Q96T37	protein
ncRI-40470711	SNHG8	NONHSAG038728	lncRNA	RBM15	Q96T37	protein
ncRI-40470976	SNHG3	NONHSAG000835	lncRNA	RBM22	Q9NW64	protein
ncRI-40471096	SNHG1	NONHSAG008552	lncRNA	RBM22	Q9NW64	protein
ncRI-40471191	MIR17HG	NONHSAG068402	lncRNA	RBM22	Q9NW64	protein
ncRI-40471846	SNHG8	NONHSAG038728	lncRNA	RBM22	Q9NW64	protein
ncRI-40472091	SNHG3	NONHSAG000835	lncRNA	RBM5	P52756	protein
ncRI-40472214	SNHG1	NONHSAG008552	lncRNA	RBM5	P52756	protein
ncRI-40472315	MIR17HG	NONHSAG068402	lncRNA	RBM5	P52756	protein
ncRI-40472927	SNHG8	NONHSAG038728	lncRNA	RBM5	P52756	protein
ncRI-40473537	MIR17HG	NONHSAG068402	lncRNA	TAF15	Q92804	protein
ncRI-40474926	SNHG3	NONHSAG000835	lncRNA	RNC	Q9NRR4	protein
ncRI-40475115	SNHG1	NONHSAG008552	lncRNA	RNC	Q9NRR4	protein
ncRI-40475258	MIR17HG	NONHSAG068402	lncRNA	RNC	Q9NRR4	protein
ncRI-40476188	SNHG8	NONHSAG038728	lncRNA	RNC	Q9NRR4	protein
ncRI-40476408	WDR86-AS1	NONHSAG049174	lncRNA	RNC	Q9NRR4	protein
ncRI-40476575	SNHG3	NONHSAG000835	lncRNA	Ro60	P10155	protein
ncRI-40476661	SNHG1	NONHSAG008552	lncRNA	Ro60	P10155	protein
ncRI-40476755	MIR17HG	NONHSAG068402	lncRNA	Ro60	P10155	protein
ncRI-40477255	SNHG8	NONHSAG038728	lncRNA	Ro60	P10155	protein
ncRI-40477877	MIR17HG	NONHSAG068402	lncRNA	HNRNPA1	P09651	protein
ncRI-40478899	SNHG8	NONHSAG038728	lncRNA	HNRNPA1	P09651	protein
ncRI-40478941	LUCAT1	NONHSAG041002	lncRNA	HNRNPA1	P09651	protein
ncRI-40479331	SNHG3	NONHSAG000835	lncRNA	RPB7	P62487	protein
ncRI-40479415	SNHG1	NONHSAG008552	lncRNA	RPB7	P62487	protein
ncRI-40479496	MIR17HG	NONHSAG068402	lncRNA	RPB7	P62487	protein
ncRI-40480027	SNHG8	NONHSAG038728	lncRNA	RPB7	P62487	protein
ncRI-40480207	SNHG3	NONHSAG000835	lncRNA	RPS3	P23396	protein
ncRI-40480286	SNHG1	NONHSAG008552	lncRNA	RPS3	P23396	protein
ncRI-40480716	SNHG8	NONHSAG038728	lncRNA	RPS3	P23396	protein
ncRI-40480855	SNHG3	NONHSAG000835	lncRNA	SAP61	Q12874	protein
ncRI-40480940	SNHG1	NONHSAG008552	lncRNA	SAP61	Q12874	protein
ncRI-40481010	MIR17HG	NONHSAG068402	lncRNA	SAP61	Q12874	protein
ncRI-40481447	SNHG8	NONHSAG038728	lncRNA	SAP61	Q12874	protein
ncRI-40481591	SNHG3	NONHSAG000835	lncRNA	SAP49	Q15427	protein
ncRI-40481701	SNHG1	NONHSAG008552	lncRNA	SAP49	Q15427	protein
ncRI-40481785	MIR17HG	NONHSAG068402	lncRNA	SAP49	Q15427	protein
ncRI-40482368	SNHG8	NONHSAG038728	lncRNA	SAP49	Q15427	protein
ncRI-40482382	LUCAT1	NONHSAG041002	lncRNA	SAP49	Q15427	protein
ncRI-40482564	SNHG3	NONHSAG000835	lncRNA	PSF	P23246	protein
ncRI-40482648	SNHG1	NONHSAG008552	lncRNA	PSF	P23246	protein
ncRI-40482715	MIR17HG	NONHSAG068402	lncRNA	PSF	P23246	protein
ncRI-40483126	SNHG8	NONHSAG038728	lncRNA	PSF	P23246	protein
ncRI-40483322	SNHG3	NONHSAG000835	lncRNA	SLTM	Q9NWH9	protein
ncRI-40483389	SNHG1	NONHSAG008552	lncRNA	SLTM	Q9NWH9	protein
ncRI-40483448	MIR17HG	NONHSAG068402	lncRNA	SLTM	Q9NWH9	protein
ncRI-40483869	SNHG8	NONHSAG038728	lncRNA	SLTM	Q9NWH9	protein
ncRI-40484027	SNHG3	NONHSAG000835	lncRNA	SND1	Q7KZF4	protein
ncRI-40484115	SNHG1	NONHSAG008552	lncRNA	SND1	Q7KZF4	protein
ncRI-40484183	MIR17HG	NONHSAG068402	lncRNA	SND1	Q7KZF4	protein
ncRI-40484555	SNHG8	NONHSAG038728	lncRNA	SND1	Q7KZF4	protein
ncRI-40484679	SNHG3	NONHSAG000835	lncRNA	SMNDC1	O75940	protein
ncRI-40484713	SNHG1	NONHSAG008552	lncRNA	SMNDC1	O75940	protein
ncRI-40484744	MIR17HG	NONHSAG068402	lncRNA	SMNDC1	O75940	protein
ncRI-40484969	SNHG8	NONHSAG038728	lncRNA	SMNDC1	O75940	protein
ncRI-40485490	MIR17HG	NONHSAG068402	lncRNA	SFRS1	Q07955	protein
ncRI-40486561	SNHG8	NONHSAG038728	lncRNA	SFRS1	Q07955	protein
ncRI-40486605	LUCAT1	NONHSAG041002	lncRNA	SFRS1	Q07955	protein
ncRI-40487022	SNHG3	NONHSAG000835	lncRNA	SFRS7	Q16629	protein
ncRI-40487112	SNHG1	NONHSAG008552	lncRNA	SFRS7	Q16629	protein
ncRI-40487182	MIR17HG	NONHSAG068402	lncRNA	SFRS7	Q16629	protein
ncRI-40487629	SNHG8	NONHSAG038728	lncRNA	SFRS7	Q16629	protein
ncRI-40487646	LUCAT1	NONHSAG041002	lncRNA	SFRS7	Q16629	protein
ncRI-40487843	SNHG3	NONHSAG000835	lncRNA	SRSF9	Q13242	protein
ncRI-40488001	SNHG1	NONHSAG008552	lncRNA	SRSF9	Q13242	protein
ncRI-40488107	MIR17HG	NONHSAG068402	lncRNA	SRSF9	Q13242	protein
ncRI-40488785	SNHG8	NONHSAG038728	lncRNA	SRSF9	Q13242	protein
ncRI-40489091	SNHG3	NONHSAG000835	lncRNA	SUGP2	Q8IX01	protein
ncRI-40489294	SNHG1	NONHSAG008552	lncRNA	SUGP2	Q8IX01	protein
ncRI-40489429	MIR17HG	NONHSAG068402	lncRNA	SUGP2	Q8IX01	protein
ncRI-40490558	SNHG3	NONHSAG000835	lncRNA	SUV3	Q8IYB8	protein
ncRI-40490610	SNHG1	NONHSAG008552	lncRNA	SUV3	Q8IYB8	protein
ncRI-40490941	SNHG8	NONHSAG038728	lncRNA	SUV3	Q8IYB8	protein
ncRI-40491053	SNHG3	NONHSAG000835	lncRNA	TCP4	P53999	protein
ncRI-40491124	SNHG1	NONHSAG008552	lncRNA	TCP4	P53999	protein
ncRI-40491188	MIR17HG	NONHSAG068402	lncRNA	TCP4	P53999	protein
ncRI-40491504	SNHG8	NONHSAG038728	lncRNA	TCP4	P53999	protein
ncRI-40491557	SNHG15	NONHSAG047507	lncRNA	TCP4	P53999	protein
ncRI-40491981	MIR17HG	NONHSAG068402	lncRNA	TIA1	P31483	protein
ncRI-40493143	SNHG3	NONHSAG000835	lncRNA	TRA2A	Q13595	protein
ncRI-40493193	SNHG1	NONHSAG008552	lncRNA	TRA2A	Q13595	protein
ncRI-40493246	MIR17HG	NONHSAG068402	lncRNA	TRA2A	Q13595	protein
ncRI-40493524	SNHG8	NONHSAG038728	lncRNA	TRA2A	Q13595	protein
ncRI-40493533	LUCAT1	NONHSAG041002	lncRNA	TRA2A	Q13595	protein
ncRI-40493653	SNHG3	NONHSAG000835	lncRNA	U2AF1	Q01081	protein
ncRI-40493899	SNHG1	NONHSAG008552	lncRNA	U2AF1	Q01081	protein
ncRI-40494064	MIR17HG	NONHSAG068402	lncRNA	U2AF1	Q01081	protein
ncRI-40495088	SNHG8	NONHSAG038728	lncRNA	U2AF1	Q01081	protein
ncRI-40495129	LUCAT1	NONHSAG041002	lncRNA	U2AF1	Q01081	protein
ncRI-40495560	SNHG3	NONHSAG000835	lncRNA	U2AF2	P26368	protein
ncRI-40495805	SNHG1	NONHSAG008552	lncRNA	U2AF2	P26368	protein
ncRI-40495963	MIR17HG	NONHSAG068402	lncRNA	U2AF2	P26368	protein
ncRI-40496878	SNHG8	NONHSAG038728	lncRNA	U2AF2	P26368	protein
ncRI-40496924	LUCAT1	NONHSAG041002	lncRNA	U2AF2	P26368	protein
ncRI-40497327	SNHG3	NONHSAG000835	lncRNA	U5S1	Q15029	protein
ncRI-40497445	SNHG1	NONHSAG008552	lncRNA	U5S1	Q15029	protein
ncRI-40497527	MIR17HG	NONHSAG068402	lncRNA	U5S1	Q15029	protein
ncRI-40498114	SNHG8	NONHSAG038728	lncRNA	U5S1	Q15029	protein
ncRI-40498367	SNHG3	NONHSAG000835	lncRNA	UCHL5	Q9Y5K5	protein
ncRI-40498639	SNHG1	NONHSAG008552	lncRNA	UCHL5	Q9Y5K5	protein
ncRI-40498820	MIR17HG	NONHSAG068402	lncRNA	UCHL5	Q9Y5K5	protein
ncRI-40499973	SNHG8	NONHSAG038728	lncRNA	UCHL5	Q9Y5K5	protein
ncRI-40500460	SNHG3	NONHSAG000835	lncRNA	XPO5	Q9HAV4	protein
ncRI-40500562	SNHG1	NONHSAG008552	lncRNA	XPO5	Q9HAV4	protein
ncRI-40500647	MIR17HG	NONHSAG068402	lncRNA	XPO5	Q9HAV4	protein
ncRI-40501206	SNHG8	NONHSAG038728	lncRNA	XPO5	Q9HAV4	protein
ncRI-40501336	WDR86-AS1	NONHSAG049174	lncRNA	XPO5	Q9HAV4	protein
ncRI-40501420	SNHG3	NONHSAG000835	lncRNA	XRCC6	P12956	protein
ncRI-40501481	SNHG1	NONHSAG008552	lncRNA	XRCC6	P12956	protein
ncRI-40501541	MIR17HG	NONHSAG068402	lncRNA	XRCC6	P12956	protein
ncRI-40501905	SNHG8	NONHSAG038728	lncRNA	XRCC6	P12956	protein
ncRI-40502050	SNHG3	NONHSAG000835	lncRNA	XRN2	Q9H0D6	protein
ncRI-40502191	SNHG1	NONHSAG008552	lncRNA	XRN2	Q9H0D6	protein
ncRI-40502291	MIR17HG	NONHSAG068402	lncRNA	XRN2	Q9H0D6	protein
ncRI-40503010	SNHG8	NONHSAG038728	lncRNA	XRN2	Q9H0D6	protein
ncRI-40503159	WDR86-AS1	NONHSAG049174	lncRNA	XRN2	Q9H0D6	protein
ncRI-40503291	SNHG3	NONHSAG000835	lncRNA	ZC11A	O75152	protein
ncRI-40503479	SNHG1	NONHSAG008552	lncRNA	ZC11A	O75152	protein
ncRI-40503626	MIR17HG	NONHSAG068402	lncRNA	ZC11A	O75152	protein
ncRI-40504521	SNHG8	NONHSAG038728	lncRNA	ZC11A	O75152	protein
ncRI-40504886	SNHG3	NONHSAG000835	lncRNA	YWHAG	P61981	protein
ncRI-40504945	SNHG1	NONHSAG008552	lncRNA	YWHAG	P61981	protein
ncRI-40504989	MIR17HG	NONHSAG068402	lncRNA	YWHAG	P61981	protein
ncRI-40505257	LINC01088	NONHSAG087631	lncRNA	YWHAG	P61981	protein
ncRI-40505260	SNHG8	NONHSAG038728	lncRNA	YWHAG	P61981	protein
ncRI-40505309	SNHG15	NONHSAG047507	lncRNA	YWHAG	P61981	protein
ncRI-40505397	SNHG3	NONHSAG000835	lncRNA	AGGF1	Q8N302	protein
ncRI-40505546	SNHG1	NONHSAG008552	lncRNA	AGGF1	Q8N302	protein
ncRI-40505643	MIR17HG	NONHSAG068402	lncRNA	AGGF1	Q8N302	protein
ncRI-40506234	LINC01088	NONHSAG087631	lncRNA	AGGF1	Q8N302	protein
ncRI-40506243	SNHG8	NONHSAG038728	lncRNA	AGGF1	Q8N302	protein
ncRI-40506373	SNHG15	NONHSAG047507	lncRNA	AGGF1	Q8N302	protein
ncRI-40506543	SNHG3	NONHSAG000835	lncRNA	AKAP8L	Q9ULX6	protein
ncRI-40506687	SNHG1	NONHSAG008552	lncRNA	AKAP8L	Q9ULX6	protein
ncRI-40506768	MIR17HG	NONHSAG068402	lncRNA	AKAP8L	Q9ULX6	protein
ncRI-40507321	LINC01088	NONHSAG087631	lncRNA	AKAP8L	Q9ULX6	protein
ncRI-40507324	SNHG8	NONHSAG038728	lncRNA	AKAP8L	Q9ULX6	protein
ncRI-40507427	SNHG15	NONHSAG047507	lncRNA	AKAP8L	Q9ULX6	protein
ncRI-40508070	LINC01088	NONHSAG087631	lncRNA	BUD13	Q9BRD0	protein
ncRI-40508179	SNHG15	NONHSAG047507	lncRNA	BUD13	Q9BRD0	protein
ncRI-40508439	MIR17HG	NONHSAG068402	lncRNA	CPSF6	Q16630	protein
ncRI-40508753	LINC01088	NONHSAG087631	lncRNA	CPSF6	Q16630	protein
ncRI-40509296	LINC01088	NONHSAG087631	lncRNA	CSTF2T	Q9H0L4	protein
ncRI-40509458	SNHG3	NONHSAG000835	lncRNA	DDX24	Q9GZR7	protein
ncRI-40509563	SNHG1	NONHSAG008552	lncRNA	DDX24	Q9GZR7	protein
ncRI-40509632	MIR17HG	NONHSAG068402	lncRNA	DDX24	Q9GZR7	protein
ncRI-40510067	LINC01088	NONHSAG087631	lncRNA	DDX24	Q9GZR7	protein
ncRI-40510072	SNHG8	NONHSAG038728	lncRNA	DDX24	Q9GZR7	protein
ncRI-40510156	SNHG15	NONHSAG047507	lncRNA	DDX24	Q9GZR7	protein
ncRI-40510623	LINC01088	NONHSAG087631	lncRNA	DDX3X	O00571	protein
ncRI-40510693	SNHG15	NONHSAG047507	lncRNA	DDX3X	O00571	protein
ncRI-40510772	SNHG3	NONHSAG000835	lncRNA	DDX42	Q86XP3	protein
ncRI-40510854	SNHG1	NONHSAG008552	lncRNA	DDX42	Q86XP3	protein
ncRI-40510913	MIR17HG	NONHSAG068402	lncRNA	DDX42	Q86XP3	protein
ncRI-40511262	SNHG8	NONHSAG038728	lncRNA	DDX42	Q86XP3	protein
ncRI-40511754	SNHG15	NONHSAG047507	lncRNA	DDX55	Q8NHQ9	protein
ncRI-40511822	SNHG3	NONHSAG000835	lncRNA	DDX6	P26196	protein
ncRI-40512319	SNHG15	NONHSAG047507	lncRNA	DDX6	P26196	protein
ncRI-40512593	SNHG15	NONHSAG047507	lncRNA	DGCR8	Q8WYQ5	protein
ncRI-40512858	SNHG15	NONHSAG047507	lncRNA	DHX30	Q7L2E3	protein
ncRI-40513061	MIR17HG	NONHSAG068402	lncRNA	EWSR1	Q01844	protein
ncRI-40513438	SNHG8	NONHSAG038728	lncRNA	EWSR1	Q01844	protein
ncRI-40513619	SNHG3	NONHSAG000835	lncRNA	EXOS5	Q9NQT4	protein
ncRI-40513722	SNHG1	NONHSAG008552	lncRNA	EXOS5	Q9NQT4	protein
ncRI-40513792	MIR17HG	NONHSAG068402	lncRNA	EXOS5	Q9NQT4	protein
ncRI-40514220	LINC01088	NONHSAG087631	lncRNA	EXOS5	Q9NQT4	protein
ncRI-40514230	SNHG8	NONHSAG038728	lncRNA	EXOS5	Q9NQT4	protein
ncRI-40514336	SNHG15	NONHSAG047507	lncRNA	EXOS5	Q9NQT4	protein
ncRI-40514696	LINC01088	NONHSAG087631	lncRNA	FAM120A	Q9NZB2	protein
ncRI-40514739	SNHG15	NONHSAG047507	lncRNA	FAM120A	Q9NZB2	protein
ncRI-40514929	LINC01088	NONHSAG087631	lncRNA	FAKD2	Q9NYY8	protein
ncRI-40514955	SNHG15	NONHSAG047507	lncRNA	FAKD2	Q9NYY8	protein
ncRI-40515101	MIR17HG	NONHSAG068402	lncRNA	TBRG4	Q969Z0	protein
ncRI-40515348	LINC01088	NONHSAG087631	lncRNA	TBRG4	Q969Z0	protein
ncRI-40515352	SNHG8	NONHSAG038728	lncRNA	TBRG4	Q969Z0	protein
ncRI-40515411	SNHG15	NONHSAG047507	lncRNA	TBRG4	Q969Z0	protein
ncRI-40515493	SNHG3	NONHSAG000835	lncRNA	FMR1	Q06787	protein
ncRI-40515606	SNHG1	NONHSAG008552	lncRNA	FMR1	Q06787	protein
ncRI-40515689	MIR17HG	NONHSAG068402	lncRNA	FMR1	Q06787	protein
ncRI-40516138	LINC01088	NONHSAG087631	lncRNA	FMR1	Q06787	protein
ncRI-40516142	SNHG8	NONHSAG038728	lncRNA	FMR1	Q06787	protein
ncRI-40516237	SNHG15	NONHSAG047507	lncRNA	FMR1	Q06787	protein
ncRI-40516367	SNHG3	NONHSAG000835	lncRNA	FTO	Q9C0B1	protein
ncRI-40516481	SNHG1	NONHSAG008552	lncRNA	FTO	Q9C0B1	protein
ncRI-40516553	MIR17HG	NONHSAG068402	lncRNA	FTO	Q9C0B1	protein
ncRI-40516953	LINC01088	NONHSAG087631	lncRNA	FTO	Q9C0B1	protein
ncRI-40516956	SNHG8	NONHSAG038728	lncRNA	FTO	Q9C0B1	protein
ncRI-40517039	SNHG15	NONHSAG047507	lncRNA	FTO	Q9C0B1	protein
ncRI-40517187	SNHG3	NONHSAG000835	lncRNA	FUBP2	Q92945	protein
ncRI-40517483	SNHG1	NONHSAG008552	lncRNA	FUBP2	Q92945	protein
ncRI-40517666	MIR17HG	NONHSAG068402	lncRNA	FUBP2	Q92945	protein
ncRI-40518704	LINC01088	NONHSAG087631	lncRNA	FUBP2	Q92945	protein
ncRI-40518720	SNHG8	NONHSAG038728	lncRNA	FUBP2	Q92945	protein
ncRI-40518999	SNHG15	NONHSAG047507	lncRNA	FUBP2	Q92945	protein
ncRI-40519291	SNHG3	NONHSAG000835	lncRNA	FXR1	P51114	protein
ncRI-40519414	SNHG1	NONHSAG008552	lncRNA	FXR1	P51114	protein
ncRI-40519496	MIR17HG	NONHSAG068402	lncRNA	FXR1	P51114	protein
ncRI-40520012	LINC01088	NONHSAG087631	lncRNA	FXR1	P51114	protein
ncRI-40520018	SNHG8	NONHSAG038728	lncRNA	FXR1	P51114	protein
ncRI-40520108	SNHG15	NONHSAG047507	lncRNA	FXR1	P51114	protein
ncRI-40520401	MIR17HG	NONHSAG068402	lncRNA	FXR2	P51116	protein
ncRI-40520775	SNHG8	NONHSAG038728	lncRNA	FXR2	P51116	protein
ncRI-40520833	SNHG15	NONHSAG047507	lncRNA	FXR2	P51116	protein
ncRI-40520921	SNHG3	NONHSAG000835	lncRNA	GEMI5	Q8TEQ6	protein
ncRI-40521015	SNHG1	NONHSAG008552	lncRNA	GEMI5	Q8TEQ6	protein
ncRI-40521088	MIR17HG	NONHSAG068402	lncRNA	GEMI5	Q8TEQ6	protein
ncRI-40521502	SNHG8	NONHSAG038728	lncRNA	GEMI5	Q8TEQ6	protein
ncRI-40521592	SNHG15	NONHSAG047507	lncRNA	GEMI5	Q8TEQ6	protein
ncRI-40521708	SNHG3	NONHSAG000835	lncRNA	GNL3	Q9BVP2	protein
ncRI-40521735	SNHG1	NONHSAG008552	lncRNA	GNL3	Q9BVP2	protein
ncRI-40521764	MIR17HG	NONHSAG068402	lncRNA	GNL3	Q9BVP2	protein
ncRI-40521864	SNHG8	NONHSAG038728	lncRNA	GNL3	Q9BVP2	protein
ncRI-40521884	SNHG15	NONHSAG047507	lncRNA	GNL3	Q9BVP2	protein
ncRI-40521924	SNHG3	NONHSAG000835	lncRNA	GPKOW	Q92917	protein
ncRI-40522016	SNHG1	NONHSAG008552	lncRNA	GPKOW	Q92917	protein
ncRI-40522076	MIR17HG	NONHSAG068402	lncRNA	GPKOW	Q92917	protein
ncRI-40522411	SNHG8	NONHSAG038728	lncRNA	GPKOW	Q92917	protein
ncRI-40522479	SNHG15	NONHSAG047507	lncRNA	GPKOW	Q92917	protein
ncRI-40522577	SNHG3	NONHSAG000835	lncRNA	HLTF	Q14527	protein
ncRI-40522753	SNHG1	NONHSAG008552	lncRNA	HLTF	Q14527	protein
ncRI-40522871	MIR17HG	NONHSAG068402	lncRNA	HLTF	Q14527	protein
ncRI-40523582	LINC01088	NONHSAG087631	lncRNA	HLTF	Q14527	protein
ncRI-40523597	SNHG8	NONHSAG038728	lncRNA	HLTF	Q14527	protein
ncRI-40523749	SNHG15	NONHSAG047507	lncRNA	HLTF	Q14527	protein
ncRI-40524200	LINC01088	NONHSAG087631	lncRNA	HNRNPUL1	Q9BUJ2	protein
ncRI-40524253	SNHG15	NONHSAG047507	lncRNA	HNRNPUL1	Q9BUJ2	protein
ncRI-40524581	LINC01088	NONHSAG087631	lncRNA	HNRPK	P61978	protein
ncRI-40525226	LINC01088	NONHSAG087631	lncRNA	hnRNPL	P14866	protein
ncRI-40525229	SNHG8	NONHSAG038728	lncRNA	hnRNPL	P14866	protein
ncRI-40525339	SNHG15	NONHSAG047507	lncRNA	hnRNPL	P14866	protein
ncRI-40525788	LINC01088	NONHSAG087631	lncRNA	hnRNPM	P52272	protein
ncRI-40525850	SNHG15	NONHSAG047507	lncRNA	hnRNPM	P52272	protein
ncRI-40526954	LINC01088	NONHSAG087631	lncRNA	HNRNPU	Q00839	protein
ncRI-40527140	SNHG15	NONHSAG047507	lncRNA	HNRNPU	Q00839	protein
ncRI-40527648	LINC01088	NONHSAG087631	lncRNA	IF2B1	Q9NZI8	protein
ncRI-40527723	SNHG15	NONHSAG047507	lncRNA	IF2B1	Q9NZI8	protein
ncRI-40527824	SNHG3	NONHSAG000835	lncRNA	IF2B2	Q9Y6M1	protein
ncRI-40527996	SNHG1	NONHSAG008552	lncRNA	IF2B2	Q9Y6M1	protein
ncRI-40528118	MIR17HG	NONHSAG068402	lncRNA	IF2B2	Q9Y6M1	protein
ncRI-40528788	LINC01088	NONHSAG087631	lncRNA	IF2B2	Q9Y6M1	protein
ncRI-40528797	SNHG8	NONHSAG038728	lncRNA	IF2B2	Q9Y6M1	protein
ncRI-40528931	SNHG15	NONHSAG047507	lncRNA	IF2B2	Q9Y6M1	protein
ncRI-40529108	SNHG3	NONHSAG000835	lncRNA	EIF4G2	P78344	protein
ncRI-40529204	SNHG1	NONHSAG008552	lncRNA	EIF4G2	P78344	protein
ncRI-40529275	MIR17HG	NONHSAG068402	lncRNA	EIF4G2	P78344	protein
ncRI-40529693	LINC01088	NONHSAG087631	lncRNA	EIF4G2	P78344	protein
ncRI-40529695	SNHG8	NONHSAG038728	lncRNA	EIF4G2	P78344	protein
ncRI-40529792	SNHG15	NONHSAG047507	lncRNA	EIF4G2	P78344	protein
ncRI-40530391	LINC01088	NONHSAG087631	lncRNA	ILF3	Q12906	protein
ncRI-40530495	SNHG15	NONHSAG047507	lncRNA	ILF3	Q12906	protein
ncRI-40530633	SNHG3	NONHSAG000835	lncRNA	KHDR1	Q07666	protein
ncRI-40530877	SNHG1	NONHSAG008552	lncRNA	KHDR1	Q07666	protein
ncRI-40531039	MIR17HG	NONHSAG068402	lncRNA	KHDR1	Q07666	protein
ncRI-40531909	LINC01088	NONHSAG087631	lncRNA	KHDR1	Q07666	protein
ncRI-40531925	SNHG8	NONHSAG038728	lncRNA	KHDR1	Q07666	protein
ncRI-40532147	SNHG15	NONHSAG047507	lncRNA	KHDR1	Q07666	protein
ncRI-40532550	LINC01088	NONHSAG087631	lncRNA	LARP4	Q71RC2	protein
ncRI-40532581	SNHG15	NONHSAG047507	lncRNA	LARP4	Q71RC2	protein
ncRI-40532664	MIR17HG	NONHSAG068402	lncRNA	hLARP7	Q4G0J3	protein
ncRI-40532762	SNHG15	NONHSAG047507	lncRNA	hLARP7	Q4G0J3	protein
ncRI-40533408	LINC01088	NONHSAG087631	lncRNA	LIN28B	Q6ZN17	protein
ncRI-40533503	SNHG15	NONHSAG047507	lncRNA	LIN28B	Q6ZN17	protein
ncRI-40533870	LINC01088	NONHSAG087631	lncRNA	LSM11	P83369	protein
ncRI-40533913	SNHG15	NONHSAG047507	lncRNA	LSM11	P83369	protein
ncRI-40533981	SNHG3	NONHSAG000835	lncRNA	METAP2	P50579	protein
ncRI-40534089	SNHG1	NONHSAG008552	lncRNA	METAP2	P50579	protein
ncRI-40534170	MIR17HG	NONHSAG068402	lncRNA	METAP2	P50579	protein
ncRI-40534663	SNHG8	NONHSAG038728	lncRNA	METAP2	P50579	protein
ncRI-40534748	SNHG15	NONHSAG047507	lncRNA	METAP2	P50579	protein
ncRI-40535008	SNHG15	NONHSAG047507	lncRNA	NCBP2	P52298	protein
ncRI-40535279	MIR17HG	NONHSAG068402	lncRNA	NOLC1	Q14978	protein
ncRI-40535818	LINC01088	NONHSAG087631	lncRNA	NOLC1	Q14978	protein
ncRI-40536114	SNHG3	NONHSAG000835	lncRNA	DBHS	Q15233	protein
ncRI-40536283	SNHG1	NONHSAG008552	lncRNA	DBHS	Q15233	protein
ncRI-40536378	MIR17HG	NONHSAG068402	lncRNA	DBHS	Q15233	protein
ncRI-40537063	SNHG8	NONHSAG038728	lncRNA	DBHS	Q15233	protein
ncRI-40537211	SNHG15	NONHSAG047507	lncRNA	DBHS	Q15233	protein
ncRI-40537376	SNHG3	NONHSAG000835	lncRNA	NPM1	P06748	protein
ncRI-40537400	SNHG1	NONHSAG008552	lncRNA	NPM1	P06748	protein
ncRI-40537423	MIR17HG	NONHSAG068402	lncRNA	NPM1	P06748	protein
ncRI-40537509	LINC01088	NONHSAG087631	lncRNA	NPM1	P06748	protein
ncRI-40537511	SNHG8	NONHSAG038728	lncRNA	NPM1	P06748	protein
ncRI-40537527	SNHG15	NONHSAG047507	lncRNA	NPM1	P06748	protein
ncRI-40537559	SNHG3	NONHSAG000835	lncRNA	SAKI	Q08J23	protein
ncRI-40537582	SNHG1	NONHSAG008552	lncRNA	SAKI	Q08J23	protein
ncRI-40537604	MIR17HG	NONHSAG068402	lncRNA	SAKI	Q08J23	protein
ncRI-40537708	SNHG8	NONHSAG038728	lncRNA	SAKI	Q08J23	protein
ncRI-40537733	SNHG15	NONHSAG047507	lncRNA	SAKI	Q08J23	protein
ncRI-40537752	SNHG3	NONHSAG000835	lncRNA	SERBP1	Q8NC51	protein
ncRI-40537765	SNHG1	NONHSAG008552	lncRNA	SERBP1	Q8NC51	protein
ncRI-40537812	SNHG8	NONHSAG038728	lncRNA	SERBP1	Q8NC51	protein
ncRI-40537817	SNHG15	NONHSAG047507	lncRNA	SERBP1	Q8NC51	protein
ncRI-40537849	SNHG3	NONHSAG000835	lncRNA	PAPD1	Q9NVV4	protein
ncRI-40538021	SNHG1	NONHSAG008552	lncRNA	PAPD1	Q9NVV4	protein
ncRI-40538130	MIR17HG	NONHSAG068402	lncRNA	PAPD1	Q9NVV4	protein
ncRI-40538801	LINC01088	NONHSAG087631	lncRNA	PAPD1	Q9NVV4	protein
ncRI-40538808	SNHG8	NONHSAG038728	lncRNA	PAPD1	Q9NVV4	protein
ncRI-40538941	SNHG15	NONHSAG047507	lncRNA	PAPD1	Q9NVV4	protein
ncRI-40539135	SNHG3	NONHSAG000835	lncRNA	PPIL4	Q8WUA2	protein
ncRI-40539290	SNHG1	NONHSAG008552	lncRNA	PPIL4	Q8WUA2	protein
ncRI-40539408	MIR17HG	NONHSAG068402	lncRNA	PPIL4	Q8WUA2	protein
ncRI-40540043	LINC01088	NONHSAG087631	lncRNA	PPIL4	Q8WUA2	protein
ncRI-40540051	SNHG8	NONHSAG038728	lncRNA	PPIL4	Q8WUA2	protein
ncRI-40540200	SNHG15	NONHSAG047507	lncRNA	PPIL4	Q8WUA2	protein
ncRI-40540686	LINC01088	NONHSAG087631	lncRNA	PRPF8	Q6P2Q9	protein
ncRI-40540743	SNHG15	NONHSAG047507	lncRNA	PRPF8	Q6P2Q9	protein
ncRI-40541077	LINC01088	NONHSAG087631	lncRNA	PTBP1	P26599	protein
ncRI-40541144	SNHG15	NONHSAG047507	lncRNA	PTBP1	P26599	protein
ncRI-40541219	SNHG3	NONHSAG000835	lncRNA	PUM2	Q8TB72	protein
ncRI-40541362	MIR17HG	NONHSAG068402	lncRNA	PUM2	Q8TB72	protein
ncRI-40541695	LINC01088	NONHSAG087631	lncRNA	PUM2	Q8TB72	protein
ncRI-40541700	SNHG8	NONHSAG038728	lncRNA	PUM2	Q8TB72	protein
ncRI-40541771	SNHG15	NONHSAG047507	lncRNA	PUM2	Q8TB72	protein
ncRI-40541986	LINC01088	NONHSAG087631	lncRNA	QKI	Q96PU8	protein
ncRI-40542025	SNHG15	NONHSAG047507	lncRNA	QKI	Q96PU8	protein
ncRI-40542718	LINC01088	NONHSAG087631	lncRNA	RBM15	Q96T37	protein
ncRI-40542825	SNHG15	NONHSAG047507	lncRNA	RBM15	Q96T37	protein
ncRI-40543118	SNHG15	NONHSAG047507	lncRNA	RBM22	Q9NW64	protein
ncRI-40543436	LINC01088	NONHSAG087631	lncRNA	TAF15	Q92804	protein
ncRI-40543638	MIR17HG	NONHSAG068402	lncRNA	UPF1	Q92900	protein
ncRI-40543891	LINC01088	NONHSAG087631	lncRNA	UPF1	Q92900	protein
ncRI-40544038	SNHG3	NONHSAG000835	lncRNA	RBFOX2	O43251	protein
ncRI-40544261	SNHG1	NONHSAG008552	lncRNA	RBFOX2	O43251	protein
ncRI-40544399	MIR17HG	NONHSAG068402	lncRNA	RBFOX2	O43251	protein
ncRI-40545219	LINC01088	NONHSAG087631	lncRNA	RBFOX2	O43251	protein
ncRI-40545229	SNHG8	NONHSAG038728	lncRNA	RBFOX2	O43251	protein
ncRI-40545417	SNHG15	NONHSAG047507	lncRNA	RBFOX2	O43251	protein
ncRI-40545844	LINC01088	NONHSAG087631	lncRNA	RNC	Q9NRR4	protein
ncRI-40545883	SNHG15	NONHSAG047507	lncRNA	RNC	Q9NRR4	protein
ncRI-40546294	LINC01088	NONHSAG087631	lncRNA	Ro60	P10155	protein
ncRI-40546360	SNHG15	NONHSAG047507	lncRNA	Ro60	P10155	protein
ncRI-40546721	LINC01088	NONHSAG087631	lncRNA	HNRNPA1	P09651	protein
ncRI-40546842	SNHG3	NONHSAG000835	lncRNA	RPS11	P62280	protein
ncRI-40546867	SNHG1	NONHSAG008552	lncRNA	RPS11	P62280	protein
ncRI-40546893	MIR17HG	NONHSAG068402	lncRNA	RPS11	P62280	protein
ncRI-40546995	SNHG8	NONHSAG038728	lncRNA	RPS11	P62280	protein
ncRI-40547017	SNHG15	NONHSAG047507	lncRNA	RPS11	P62280	protein
ncRI-40547091	MIR17HG	NONHSAG068402	lncRNA	RPS3	P23396	protein
ncRI-40547196	LINC01088	NONHSAG087631	lncRNA	RPS3	P23396	protein
ncRI-40547229	SNHG15	NONHSAG047507	lncRNA	RPS3	P23396	protein
ncRI-40547305	SNHG3	NONHSAG000835	lncRNA	SAFB2	Q14151	protein
ncRI-40547548	SNHG1	NONHSAG008552	lncRNA	SAFB2	Q14151	protein
ncRI-40547704	MIR17HG	NONHSAG068402	lncRNA	SAFB2	Q14151	protein
ncRI-40548676	LINC01088	NONHSAG087631	lncRNA	SAFB2	Q14151	protein
ncRI-40548688	SNHG8	NONHSAG038728	lncRNA	SAFB2	Q14151	protein
ncRI-40548933	SNHG15	NONHSAG047507	lncRNA	SAFB2	Q14151	protein
ncRI-40549193	SNHG3	NONHSAG000835	lncRNA	SBDS	Q9Y3A5	protein
ncRI-40549211	SNHG1	NONHSAG008552	lncRNA	SBDS	Q9Y3A5	protein
ncRI-40549233	MIR17HG	NONHSAG068402	lncRNA	SBDS	Q9Y3A5	protein
ncRI-40549308	SNHG8	NONHSAG038728	lncRNA	SBDS	Q9Y3A5	protein
ncRI-40549324	SNHG15	NONHSAG047507	lncRNA	SBDS	Q9Y3A5	protein
ncRI-40549341	SNHG3	NONHSAG000835	lncRNA	SAP155	O75533	protein
ncRI-40549359	SNHG1	NONHSAG008552	lncRNA	SAP155	O75533	protein
ncRI-40549373	MIR17HG	NONHSAG068402	lncRNA	SAP155	O75533	protein
ncRI-40549877	SNHG15	NONHSAG047507	lncRNA	SAP49	Q15427	protein
ncRI-40549929	SNHG3	NONHSAG000835	lncRNA	SLBP	Q14493	protein
ncRI-40549944	SNHG1	NONHSAG008552	lncRNA	SLBP	Q14493	protein
ncRI-40550000	SNHG8	NONHSAG038728	lncRNA	SLBP	Q14493	protein
ncRI-40550007	SNHG15	NONHSAG047507	lncRNA	SLBP	Q14493	protein
ncRI-40550553	LINC01088	NONHSAG087631	lncRNA	SLTM	Q9NWH9	protein
ncRI-40550634	SNHG15	NONHSAG047507	lncRNA	SLTM	Q9NWH9	protein
ncRI-40551416	LINC01088	NONHSAG087631	lncRNA	SND1	Q7KZF4	protein
ncRI-40551514	SNHG15	NONHSAG047507	lncRNA	SND1	Q7KZF4	protein
ncRI-40552185	SNHG15	NONHSAG047507	lncRNA	SMNDC1	O75940	protein
ncRI-40552573	LINC01088	NONHSAG087631	lncRNA	SFRS1	Q07955	protein
ncRI-40553109	LINC01088	NONHSAG087631	lncRNA	SFRS7	Q16629	protein
ncRI-40553181	SNHG15	NONHSAG047507	lncRNA	SFRS7	Q16629	protein
ncRI-40553283	SNHG3	NONHSAG000835	lncRNA	SYAC	P49588	protein
ncRI-40553321	SNHG1	NONHSAG008552	lncRNA	SYAC	P49588	protein
ncRI-40553346	MIR17HG	NONHSAG068402	lncRNA	SYAC	P49588	protein
ncRI-40553515	LINC01088	NONHSAG087631	lncRNA	SYAC	P49588	protein
ncRI-40553517	SNHG8	NONHSAG038728	lncRNA	SYAC	P49588	protein
ncRI-40553547	SNHG15	NONHSAG047507	lncRNA	SYAC	P49588	protein
ncRI-40553600	SNHG3	NONHSAG000835	lncRNA	T2FA	P35269	protein
ncRI-40553736	SNHG1	NONHSAG008552	lncRNA	T2FA	P35269	protein
ncRI-40553821	MIR17HG	NONHSAG068402	lncRNA	T2FA	P35269	protein
ncRI-40554362	LINC01088	NONHSAG087631	lncRNA	T2FA	P35269	protein
ncRI-40554367	SNHG8	NONHSAG038728	lncRNA	T2FA	P35269	protein
ncRI-40554470	SNHG15	NONHSAG047507	lncRNA	T2FA	P35269	protein
ncRI-40554875	MIR17HG	NONHSAG068402	lncRNA	TARDBP	Q13148	protein
ncRI-40555399	LINC01088	NONHSAG087631	lncRNA	TARDBP	Q13148	protein
ncRI-40555409	SNHG8	NONHSAG038728	lncRNA	TARDBP	Q13148	protein
ncRI-40556526	LINC01088	NONHSAG087631	lncRNA	TIA1	P31483	protein
ncRI-40557184	LINC01088	NONHSAG087631	lncRNA	TRA2A	Q13595	protein
ncRI-40557243	SNHG15	NONHSAG047507	lncRNA	TRA2A	Q13595	protein
ncRI-40557315	SNHG3	NONHSAG000835	lncRNA	PUS1	Q9Y606	protein
ncRI-40557345	SNHG1	NONHSAG008552	lncRNA	PUS1	Q9Y606	protein
ncRI-40557364	MIR17HG	NONHSAG068402	lncRNA	PUS1	Q9Y606	protein
ncRI-40557460	SNHG8	NONHSAG038728	lncRNA	PUS1	Q9Y606	protein
ncRI-40557478	SNHG15	NONHSAG047507	lncRNA	PUS1	Q9Y606	protein
ncRI-40557708	SNHG15	NONHSAG047507	lncRNA	U2AF1	Q01081	protein
ncRI-40558217	LINC01088	NONHSAG087631	lncRNA	U2AF2	P26368	protein
ncRI-40558310	SNHG15	NONHSAG047507	lncRNA	U2AF2	P26368	protein
ncRI-40558618	LINC01088	NONHSAG087631	lncRNA	U5S1	Q15029	protein
ncRI-40558654	SNHG15	NONHSAG047507	lncRNA	U5S1	Q15029	protein
ncRI-40559115	LINC01088	NONHSAG087631	lncRNA	UCHL5	Q9Y5K5	protein
ncRI-40559209	SNHG15	NONHSAG047507	lncRNA	UCHL5	Q9Y5K5	protein
ncRI-40559816	LINC01088	NONHSAG087631	lncRNA	XRCC6	P12956	protein
ncRI-40559904	SNHG15	NONHSAG047507	lncRNA	XRCC6	P12956	protein
ncRI-40560288	LINC01088	NONHSAG087631	lncRNA	XRN2	Q9H0D6	protein
ncRI-40560342	SNHG15	NONHSAG047507	lncRNA	XRN2	Q9H0D6	protein
ncRI-40560430	SNHG3	NONHSAG000835	lncRNA	YBOX3	P16989	protein
ncRI-40560682	SNHG1	NONHSAG008552	lncRNA	YBOX3	P16989	protein
ncRI-40560873	MIR17HG	NONHSAG068402	lncRNA	YBOX3	P16989	protein
ncRI-40561931	LINC01088	NONHSAG087631	lncRNA	YBOX3	P16989	protein
ncRI-40561945	SNHG8	NONHSAG038728	lncRNA	YBOX3	P16989	protein
ncRI-40562152	SNHG15	NONHSAG047507	lncRNA	YBOX3	P16989	protein
ncRI-40562568	LINC01088	NONHSAG087631	lncRNA	ZC11A	O75152	protein
ncRI-40562597	SNHG15	NONHSAG047507	lncRNA	ZC11A	O75152	protein
ncRI-40562667	SNHG3	NONHSAG000835	lncRNA	ZNF622	Q969S3	protein
ncRI-40562889	SNHG1	NONHSAG008552	lncRNA	ZNF622	Q969S3	protein
ncRI-40563042	MIR17HG	NONHSAG068402	lncRNA	ZNF622	Q969S3	protein
ncRI-40563895	LINC01088	NONHSAG087631	lncRNA	ZNF622	Q969S3	protein
ncRI-40563910	SNHG8	NONHSAG038728	lncRNA	ZNF622	Q969S3	protein
ncRI-40564101	SNHG15	NONHSAG047507	lncRNA	ZNF622	Q969S3	protein
ncRI-40564310	SNHG3	NONHSAG000835	lncRNA	ZRAB2	O95218	protein
ncRI-40564368	SNHG1	NONHSAG008552	lncRNA	ZRAB2	O95218	protein
ncRI-40564403	MIR17HG	NONHSAG068402	lncRNA	ZRAB2	O95218	protein
ncRI-40564613	SNHG8	NONHSAG038728	lncRNA	ZRAB2	O95218	protein
ncRI-40564651	SNHG15	NONHSAG047507	lncRNA	ZRAB2	O95218	protein
ncRI-40564891	ADAMTS9-AS1	NONHSAG035332	lncRNA	HNRNPU	Q00839	protein
ncRI-40564977	SNHG3	NONHSAG000835	lncRNA	RBM39	Q14498	protein
ncRI-40565009	SNHG1	NONHSAG008552	lncRNA	RBM39	Q14498	protein
ncRI-40566879	SNHG3	NONHSAG000835	lncRNA	SFRS2	Q01130	protein
ncRI-40566938	SNHG1	NONHSAG008552	lncRNA	SFRS2	Q01130	protein
ncRI-40567192	CLRN1-AS1	NONHSAG036394	lncRNA	SFRS2	Q01130	protein
ncRI-40567336	SNHG3	NONHSAG000835	lncRNA	RC3H1	Q5TC82	protein
ncRI-40567398	SNHG1	NONHSAG008552	lncRNA	RC3H1	Q5TC82	protein
ncRI-40567455	MIR17HG	NONHSAG068402	lncRNA	RC3H1	Q5TC82	protein
ncRI-40569759	LINC01088	NONHSAG087631	lncRNA	ELAVL2	Q12926	protein
ncRI-40569760	LINC01088	NONHSAG087631	lncRNA	ELAV3	Q14576	protein
ncRI-40569761	LINC01088	NONHSAG087631	lncRNA	CELF4	Q9BZC1	protein
ncRI-40575564	ADAMTS9-AS1	NONHSAG035332	lncRNA	DDX3X	O00571	protein
ncRI-40575700	LINC00968	NONHSAG050284	lncRNA	DDX3X	O00571	protein
ncRI-40576704	SNHG3	NONHSAG000835	lncRNA	YTHDF1	Q9BYJ9	protein
ncRI-40576781	SNHG1	NONHSAG008552	lncRNA	YTHDF1	Q9BYJ9	protein
ncRI-40576846	MIR17HG	NONHSAG068402	lncRNA	YTHDF1	Q9BYJ9	protein
ncRI-40577281	SNHG15	NONHSAG047507	lncRNA	YTHDF1	Q9BYJ9	protein
ncRI-40577369	SNHG3	NONHSAG000835	lncRNA	RRP44	Q9Y2L1	protein
ncRI-40577900	SNHG15	NONHSAG047507	lncRNA	RRP44	Q9Y2L1	protein
ncRI-40578241	LINC00595	NONHSAG060614	lncRNA	EIF2C1	Q9UL18	protein
ncRI-40578467	MIR17HG	NONHSAG068402	lncRNA	EIF2C1	Q9UL18	protein
ncRI-40579255	LINC01088	NONHSAG087631	lncRNA	EIF2C1	Q9UL18	protein
ncRI-40579274	SNHG8	NONHSAG038728	lncRNA	EIF2C1	Q9UL18	protein
ncRI-40579744	SNHG3	NONHSAG000835	lncRNA	AGO2	Q9UKV8	protein
ncRI-40579858	LINC00595	NONHSAG060614	lncRNA	AGO2	Q9UKV8	protein
ncRI-40579923	SNHG1	NONHSAG008552	lncRNA	AGO2	Q9UKV8	protein
ncRI-40580087	MIR17HG	NONHSAG068402	lncRNA	AGO2	Q9UKV8	protein
ncRI-40580883	LINC01088	NONHSAG087631	lncRNA	AGO2	Q9UKV8	protein
ncRI-40580902	SNHG8	NONHSAG038728	lncRNA	AGO2	Q9UKV8	protein
ncRI-40581373	SNHG3	NONHSAG000835	lncRNA	AGO3	Q9H9G7	protein
ncRI-40581487	LINC00595	NONHSAG060614	lncRNA	AGO3	Q9H9G7	protein
ncRI-40581552	SNHG1	NONHSAG008552	lncRNA	AGO3	Q9H9G7	protein
ncRI-40581716	MIR17HG	NONHSAG068402	lncRNA	AGO3	Q9H9G7	protein
ncRI-40582512	LINC01088	NONHSAG087631	lncRNA	AGO3	Q9H9G7	protein
ncRI-40582531	SNHG8	NONHSAG038728	lncRNA	AGO3	Q9H9G7	protein
ncRI-40583002	SNHG3	NONHSAG000835	lncRNA	AGO4	Q9HCK5	protein
ncRI-40583116	LINC00595	NONHSAG060614	lncRNA	AGO4	Q9HCK5	protein
ncRI-40583181	SNHG1	NONHSAG008552	lncRNA	AGO4	Q9HCK5	protein
ncRI-40583345	MIR17HG	NONHSAG068402	lncRNA	AGO4	Q9HCK5	protein
ncRI-40584141	LINC01088	NONHSAG087631	lncRNA	AGO4	Q9HCK5	protein
ncRI-40584160	SNHG8	NONHSAG038728	lncRNA	AGO4	Q9HCK5	protein
ncRI-40587168	SNHG3	NONHSAG000835	lncRNA	MSI1H	O43347	protein
ncRI-40587188	SNHG1	NONHSAG008552	lncRNA	MSI1H	O43347	protein
ncRI-40587268	SNHG8	NONHSAG038728	lncRNA	MSI1H	O43347	protein
ncRI-40587315	SNHG3	NONHSAG000835	lncRNA	MBNL2	Q5VZF2	protein
ncRI-40587397	LINC00595	NONHSAG060614	lncRNA	MBNL2	Q5VZF2	protein
ncRI-40587429	SNHG1	NONHSAG008552	lncRNA	MBNL2	Q5VZF2	protein
ncRI-40587938	LINC01088	NONHSAG087631	lncRNA	MBNL2	Q5VZF2	protein
ncRI-40587949	SNHG8	NONHSAG038728	lncRNA	MBNL2	Q5VZF2	protein
ncRI-40588826	ADAMTS9-AS1	NONHSAG035332	lncRNA	MBNL2	Q5VZF2	protein
ncRI-40589095	SNHG3	NONHSAG000835	lncRNA	LAR4B	Q92615	protein
ncRI-40589234	SNHG1	NONHSAG008552	lncRNA	LAR4B	Q92615	protein
ncRI-40589344	MIR17HG	NONHSAG068402	lncRNA	LAR4B	Q92615	protein
ncRI-40589908	SNHG8	NONHSAG038728	lncRNA	LAR4B	Q92615	protein
ncRI-40590009	SNHG15	NONHSAG047507	lncRNA	LAR4B	Q92615	protein
ncRI-40592294	LINC00595	NONHSAG060614	lncRNA	MOV10	P22626	protein
ncRI-40593245	MIR17HG	NONHSAG068402	lncRNA	MOV10	P22626	protein
ncRI-40596016	ADAMTS9-AS1	NONHSAG035332	lncRNA	MOV10	P22626	protein
ncRI-40596407	LINC01088	NONHSAG087631	lncRNA	MOV10	P22626	protein
ncRI-40596792	LUCAT1	NONHSAG041002	lncRNA	MOV10	P22626	protein
ncRI-40598482	SNHG3	NONHSAG000835	lncRNA	SPPL3	Q8TCT6	protein
ncRI-40598781	SNHG1	NONHSAG008552	lncRNA	SPPL3	Q8TCT6	protein
ncRI-40598994	MIR17HG	NONHSAG068402	lncRNA	SPPL3	Q8TCT6	protein
ncRI-40600133	ADAMTS9-AS1	NONHSAG035332	lncRNA	SPPL3	Q8TCT6	protein
ncRI-40600262	SNHG8	NONHSAG038728	lncRNA	SPPL3	Q8TCT6	protein
ncRI-40600926	SNHG3	NONHSAG000835	lncRNA	HNRPG	P38159	protein
ncRI-40601132	SNHG1	NONHSAG008552	lncRNA	HNRPG	P38159	protein
ncRI-40601274	MIR17HG	NONHSAG068402	lncRNA	HNRPG	P38159	protein
ncRI-40602090	CLRN1-AS1	NONHSAG036394	lncRNA	HNRPG	P38159	protein
ncRI-40602166	SNHG8	NONHSAG038728	lncRNA	HNRPG	P38159	protein
ncRI-40602368	SNHG15	NONHSAG047507	lncRNA	HNRPG	P38159	protein
ncRI-40602613	SNHG3	NONHSAG000835	lncRNA	YTDC1	Q96MU7	protein
ncRI-40602707	SNHG1	NONHSAG008552	lncRNA	YTDC1	Q96MU7	protein
ncRI-40602778	MIR17HG	NONHSAG068402	lncRNA	YTDC1	Q96MU7	protein
ncRI-40603294	SNHG1	NONHSAG008552	lncRNA	MBNL1	Q9NR56	protein
ncRI-40604545	LINC00595	NONHSAG060614	lncRNA	FBL	P22087	protein
ncRI-40604912	SNHG1	NONHSAG008552	lncRNA	FBL	P22087	protein
ncRI-40605821	MIR17HG	NONHSAG068402	lncRNA	FBL	P22087	protein
ncRI-40605871	LINC00565	NONHSAG014298	lncRNA	FBL	P22087	protein
ncRI-40609429	LINC00312	NONHSAG034351	lncRNA	FBL	P22087	protein
ncRI-40609549	ADAMTS9-AS1	NONHSAG035332	lncRNA	FBL	P22087	protein
ncRI-40609726	CLRN1-AS1	NONHSAG036394	lncRNA	FBL	P22087	protein
ncRI-40610063	LINC01088	NONHSAG087631	lncRNA	FBL	P22087	protein
ncRI-40610585	LUCAT1	NONHSAG041002	lncRNA	FBL	P22087	protein
ncRI-40611385	SNHG15	NONHSAG047507	lncRNA	FBL	P22087	protein
ncRI-40611622	WDR86-AS1	NONHSAG049174	lncRNA	FBL	P22087	protein
ncRI-40611835	LINC00968	NONHSAG050284	lncRNA	FBL	P22087	protein
ncRI-40612220	PGM5-AS1	NONHSAG052494	lncRNA	FBL	P22087	protein
ncRI-40614999	SNHG15	NONHSAG047507	lncRNA	IGF2BP3	O00425	protein
ncRI-40615027	WDR86-AS1	NONHSAG049174	lncRNA	IGF2BP3	O00425	protein
ncRI-40615166	LINC00595	NONHSAG060614	lncRNA	RBFOX2	O43251	protein
ncRI-40615520	CLRN1-AS1	NONHSAG036394	lncRNA	RBFOX2	O43251	protein
ncRI-40617068	SNHG3	NONHSAG000835	lncRNA	ACIN1	Q9UKV3	protein
ncRI-40618048	CLRN1-AS1	NONHSAG036394	lncRNA	HNRNPA1	P09651	protein
ncRI-40618242	LINC00968	NONHSAG050284	lncRNA	HNRNPA1	P09651	protein
ncRI-40618712	LINC00968	NONHSAG050284	lncRNA	U2AF2	P26368	protein
ncRI-40619258	SNHG3	NONHSAG000835	lncRNA	RNMT	O43148	protein
ncRI-40619356	SNHG3	NONHSAG000835	lncRNA	CBX7	O95931	protein
ncRI-40619368	SNHG15	NONHSAG047507	lncRNA	CBX7	O95931	protein
ncRI-40619817	SNHG3	NONHSAG000835	lncRNA	DDX54	Q8TDD1	protein
ncRI-40619973	SNHG1	NONHSAG008552	lncRNA	DDX54	Q8TDD1	protein
ncRI-40620097	MIR17HG	NONHSAG068402	lncRNA	DDX54	Q8TDD1	protein
ncRI-40620706	SNHG8	NONHSAG038728	lncRNA	DDX54	Q8TDD1	protein
ncRI-40620793	SNHG15	NONHSAG047507	lncRNA	DDX54	Q8TDD1	protein
ncRI-40621357	LINC00595	NONHSAG060614	lncRNA	DBHS	Q15233	protein
ncRI-40623531	ADAMTS9-AS1	NONHSAG035332	lncRNA	DBHS	Q15233	protein
ncRI-40623625	CLRN1-AS1	NONHSAG036394	lncRNA	DBHS	Q15233	protein
ncRI-40623794	LINC01088	NONHSAG087631	lncRNA	DBHS	Q15233	protein
ncRI-40624639	LINC00968	NONHSAG050284	lncRNA	DBHS	Q15233	protein
ncRI-40625536	LINC00595	NONHSAG060614	lncRNA	PSF	P23246	protein
ncRI-40628044	ADAMTS9-AS1	NONHSAG035332	lncRNA	PSF	P23246	protein
ncRI-40628151	CLRN1-AS1	NONHSAG036394	lncRNA	PSF	P23246	protein
ncRI-40628346	LINC01088	NONHSAG087631	lncRNA	PSF	P23246	protein
ncRI-40629300	LINC00968	NONHSAG050284	lncRNA	PSF	P23246	protein
ncRI-40629736	SNHG3	NONHSAG000835	lncRNA	HDAC9	Q9UKV0	protein
ncRI-40629860	SNHG1	NONHSAG008552	lncRNA	HDAC9	Q9UKV0	protein
ncRI-40629978	MIR17HG	NONHSAG068402	lncRNA	HDAC9	Q9UKV0	protein
ncRI-40630411	CLRN1-AS1	NONHSAG036394	lncRNA	HDAC9	Q9UKV0	protein
ncRI-40630453	LINC01088	NONHSAG087631	lncRNA	HDAC9	Q9UKV0	protein
ncRI-40630465	SNHG8	NONHSAG038728	lncRNA	HDAC9	Q9UKV0	protein
ncRI-40630776	SNHG3	NONHSAG000835	lncRNA	SMARCA4	P51532	protein
ncRI-40630964	SNHG1	NONHSAG008552	lncRNA	SMARCA4	P51532	protein
ncRI-40631124	MIR17HG	NONHSAG068402	lncRNA	SMARCA4	P51532	protein
ncRI-40631732	CLRN1-AS1	NONHSAG036394	lncRNA	SMARCA4	P51532	protein
ncRI-40631791	LINC01088	NONHSAG087631	lncRNA	SMARCA4	P51532	protein
ncRI-40631814	SNHG8	NONHSAG038728	lncRNA	SMARCA4	P51532	protein
ncRI-40632101	LINC00968	NONHSAG050284	lncRNA	SMARCA4	P51532	protein
ncRI-40633395	LINC01088	NONHSAG087631	lncRNA	SSB	P05455	protein
ncRI-40637101	CLRN1-AS1	NONHSAG036394	lncRNA	EWSR1	Q01844	protein
ncRI-40637175	LINC01088	NONHSAG087631	lncRNA	EWSR1	Q01844	protein
ncRI-40637613	LINC00968	NONHSAG050284	lncRNA	EWSR1	Q01844	protein
ncRI-40969248	SNHG15	NONHSAG047507	lncRNA	SLUG	O43623	protein
ncRI-40969404	SNHG1	NONHSAG008552	lncRNA	MED1	Q15648	protein
ncRI-40969405	SNHG1	NONHSAG008552	lncRNA	MED12	Q93074	protein
ncRI-40969491	LUCAT1	NONHSAG041002	lncRNA	EZH2	Q15910;S4S3R8	protein
ncRI-40969492	LUCAT1	NONHSAG041002	lncRNA	SUZ12	J3QQW9;Q15022	protein
ncRI-40969536	SNHG15	NONHSAG047507	lncRNA	EZH2	Q15910;S4S3R8	protein
ncRI-40969604	SNHG1	NONHSAG008552	lncRNA	TAP63	Q9H3D4	protein
ncRI-40969658	SNHG1	NONHSAG008552	lncRNA	TP53	Q53GA5	protein
ncRI-40970063	MIR17HG	NONHSAG068402	lncRNA	FXR1	ENSG00000114416	protein
ncRI-40970227	SNHG15	NONHSAG047507	lncRNA	SLUG	ENSG00000019549	protein

## Sheet: Supplemental table 5
Supplemental table 5. GO terms enriched by differential expressed lncRNAs
Category	Term	Count	%	PValue	Genes
GOTERM_BP_DIRECT	GO:0000398~mRNA splicing, via spliceosome	29	20.8633	8.85381e-26	CSTF2, HNRNPU, U2AF1, ELAVL1, PRPF8, ELAVL2, PTBP1, U2AF2, TRA2A, PCBP2, HNRNPA1, RBM5, CPSF7, RBM15, CPSF1, RBPMS, GPKOW, NCBP2, FUS, CPSF3, HNRNPL, HNRNPM, HNRNPUL1, HNRNPF, HNRNPA2B1, BUD13, HNRNPC, RBM22, SRSF9
GOTERM_BP_DIRECT	GO:0006397~mRNA processing	26	18.705	3.41973e-24	FMR1, AKAP8L, U2AF1, ADAR, PRPF8, PTBP1, U2AF2, HNRNPA1, SMNDC1, RBM10, RBM39, MBNL1, MBNL2, CPSF6, RBFOX2, QKI, WDR33, HNRNPL, XRN2, HNRNPA2B1, AGGF1, ACIN1, RBM20, TARDBP, SUGP2, SRSF9
GOTERM_BP_DIRECT	GO:0006396~RNA processing	17	12.2302	5.41213e-17	RBM39, SSB, RBPMS, HNRNPU, DDX54, ADAR, HNRNPL, DHX30, HNRNPUL1, DKC1, HNRNPF, XRN2, AGGF1, GRSF1, SUGP2, RBM5, RBM6
GOTERM_BP_DIRECT	GO:0008380~RNA splicing	19	13.6691	1.29062e-15	RBM39, MBNL1, MBNL2, RBFOX2, NCBP2, FMR1, AKAP8L, U2AF1, PRPF8, QKI, PTBP1, ACIN1, RBM20, HNRNPC, PPIG, TARDBP, SUGP2, RBM5, RBM10
GOTERM_BP_DIRECT	GO:0010467~gene expression	13	9.35252	2.36457e-15	NCBP2, HNRNPU, HNRNPL, PTBP1, HNRNPM, HNRNPF, PCBP2, HNRNPA2B1, IGF2BP1, IGF2BP3, HNRNPC, IGF2BP2, HNRNPA1
GOTERM_BP_DIRECT	GO:0017148~negative regulation of translation	13	9.35252	2.8893e-14	TIA1, DDX3X, FMR1, CELF4, FXR1, ILF3, FXR2, LIN28A, CAPRIN1, RPS3, IGF2BP1, IGF2BP3, IGF2BP2
GOTERM_BP_DIRECT	GO:0010501~RNA secondary structure unwinding	10	7.19424	5.9878e-11	DDX6, DDX59, DDX3X, DDX24, AGO3, AGO4, DDX55, AGO2, DDX42, DDX54
GOTERM_BP_DIRECT	GO:0031054~pre-miRNA processing	7	5.03597	3.95625e-10	LIN28B, LIN28A, AGO3, AGO4, AGO2, ADAR, TARBP2
GOTERM_BP_DIRECT	GO:0035194~posttranscriptional gene silencing by RNA	6	4.31655	6.46365e-10	TNRC6C, AGO3, AGO4, AGO2, TNRC6A, TNRC6B
GOTERM_BP_DIRECT	GO:0006369~termination of RNA polymerase II transcription	10	7.19424	2.03139e-09	SLBP, CPSF7, LSM11, CPSF1, NCBP2, U2AF2, CPSF3, CSTF2, U2AF1, SRSF9
GOTERM_BP_DIRECT	GO:0048025~negative regulation of mRNA splicing, via spliceosome	7	5.03597	1.18669e-08	PTBP1, U2AF2, HNRNPA2B1, CELF4, ACIN1, RBM10, SRSF9
GOTERM_BP_DIRECT	GO:0000381~regulation of alternative mRNA splicing, via spliceosome	8	5.7554	1.90328e-08	HNRNPL, PTBP1, MBNL2, RBFOX2, FMR1, CELF4, RBM10, RBM5
GOTERM_BP_DIRECT	GO:0035278~miRNA mediated inhibition of translation	6	4.31655	2.36011e-08	TNRC6C, AGO3, AGO4, AGO2, TNRC6A, TNRC6B
GOTERM_BP_DIRECT	GO:0006406~mRNA export from nucleus	10	7.19424	1.09956e-07	UPF1, SLBP, CPSF1, NCBP2, U2AF2, CPSF3, HNRNPA2B1, BUD13, U2AF1, SRSF9
GOTERM_BP_DIRECT	GO:0035280~miRNA loading onto RISC involved in gene silencing by miRNA	5	3.59712	1.37253e-07	AGO3, AGO4, AGO2, ADAR, TARBP2
GOTERM_BP_DIRECT	GO:0031124~mRNA 3'-end processing	8	5.7554	1.39031e-07	CPSF7, CPSF1, NCBP2, U2AF2, CPSF3, CSTF2, U2AF1, SRSF9
GOTERM_BP_DIRECT	GO:0098789~pre-mRNA cleavage required for polyadenylation	5	3.59712	2.72793e-07	CPSF4, CPSF1, NCBP2, CSTF2, CSTF2T
GOTERM_BP_DIRECT	GO:0007223~Wnt signaling pathway, calcium modulating pathway	7	5.03597	6.33631e-07	TNRC6C, MOV10, AGO3, AGO4, AGO2, TNRC6A, TNRC6B
GOTERM_BP_DIRECT	GO:0051028~mRNA transport	7	5.03597	1.97829e-06	SLBP, FMR1, IGF2BP1, IGF2BP3, IGF2BP2, HNRNPA1, QKI
GOTERM_BP_DIRECT	GO:0006378~mRNA polyadenylation	6	4.31655	2.64103e-06	CPSF4, CPSF6, CPSF1, CPSF3, CSTF2, GRSF1
GOTERM_BP_DIRECT	GO:0031047~gene silencing by RNA	9	6.47482	3.12173e-06	NCBP2, FMR1, XPO5, AGO2, DGCR8, SND1, TNRC6A, TARBP2, TNRC6B
GOTERM_BP_DIRECT	GO:0045727~positive regulation of translation	7	5.03597	4.06587e-06	NPM1, DDX3X, LIN28A, FMR1, ELAVL1, EIF4G2, TARBP2
GOTERM_BP_DIRECT	GO:0008543~fibroblast growth factor receptor signaling pathway	8	5.7554	4.27439e-06	TIAL1, PTBP1, HNRNPM, TIA1, RBFOX2, NCBP2, HNRNPF, HNRNPA1
GOTERM_BP_DIRECT	GO:0035279~mRNA cleavage involved in gene silencing by miRNA	4	2.8777	5.02255e-06	MOV10, AGO3, AGO4, AGO2
GOTERM_BP_DIRECT	GO:0075522~IRES-dependent viral translational initiation	4	2.8777	1.73724e-05	PTBP1, SSB, PCBP2, EIF3D
GOTERM_BP_DIRECT	GO:0035196~production of miRNAs involved in gene silencing by miRNA	4	2.8777	2.76322e-05	AGO3, AGO4, AGO2, TARBP2
GOTERM_BP_DIRECT	GO:0016070~RNA metabolic process	4	2.8777	4.12043e-05	RBFOX2, DDX24, XRN2, DDX54
GOTERM_BP_DIRECT	GO:0043484~regulation of RNA splicing	5	3.59712	8.11854e-05	MBNL1, MBNL2, RBFOX2, HNRNPF, AGGF1
GOTERM_BP_DIRECT	GO:0006379~mRNA cleavage	4	2.8777	0.000106023	CPSF1, CPSF3, CSTF2, WDR33
GOTERM_BP_DIRECT	GO:0008334~histone mRNA metabolic process	4	2.8777	0.000106023	SLBP, LSM11, SSB, NCBP2
GOTERM_BP_DIRECT	GO:0006446~regulation of translational initiation	5	3.59712	0.000192765	NCBP2, EIF3G, EIF3H, EIF3D, EIF4G2
GOTERM_BP_DIRECT	GO:0048015~phosphatidylinositol-mediated signaling	7	5.03597	0.000213359	TNRC6C, MOV10, AGO3, AGO4, AGO2, TNRC6A, TNRC6B
GOTERM_BP_DIRECT	GO:0006388~tRNA splicing, via endonucleolytic cleavage and ligation	4	2.8777	0.000215432	CPSF4, CPSF1, RTCB, CSTF2
GOTERM_BP_DIRECT	GO:0070935~3'-UTR-mediated mRNA stabilization	4	2.8777	0.000318194	HNRNPC, TARDBP, ELAVL1, RBM10
GOTERM_BP_DIRECT	GO:0090625~mRNA cleavage involved in gene silencing by siRNA	3	2.15827	0.000380902	AGO3, AGO4, AGO2
GOTERM_BP_DIRECT	GO:0060964~regulation of gene silencing by miRNA	3	2.15827	0.000631488	LIN28A, FMR1, PUM2
GOTERM_BP_DIRECT	GO:0006398~mRNA 3'-end processing by stem-loop binding and cleavage	3	2.15827	0.000631488	SLBP, LSM11, CPSF3
GOTERM_BP_DIRECT	GO:0006413~translational initiation	7	5.03597	0.000839271	AGO2, EIF3G, RPS3, EIF3H, RPS11, EIF3D, EIF4G2
GOTERM_BP_DIRECT	GO:0006405~RNA export from nucleus	5	3.59712	0.000991964	NCBP2, U2AF2, U2AF1, HNRNPA1, SRSF9
GOTERM_BP_DIRECT	GO:1903608~protein localization to cytoplasmic stress granule	3	2.15827	0.00131219	TIA1, SSB, DDX3X
GOTERM_BP_DIRECT	GO:0042035~regulation of cytokine biosynthetic process	3	2.15827	0.00131219	IGF2BP1, IGF2BP3, IGF2BP2
GOTERM_BP_DIRECT	GO:0043488~regulation of mRNA stability	6	4.31655	0.00145369	YTHDF2, FMR1, SERBP1, RC3H1, ELAVL1, PUM2
GOTERM_BP_DIRECT	GO:0001649~osteoblast differentiation	6	4.31655	0.0015174	FBL, HNRNPU, ADAR, HNRNPC, RPS11, SND1
GOTERM_BP_DIRECT	GO:2000637~positive regulation of gene silencing by miRNA	3	2.15827	0.00276768	FXR1, FMR1, PUM2
GOTERM_BP_DIRECT	GO:0033120~positive regulation of RNA splicing	3	2.15827	0.00336494	U2AF2, RBM20, RBM22
GOTERM_BP_DIRECT	GO:0035195~gene silencing by miRNA	3	2.15827	0.00336494	TNRC6C, MOV10, TNRC6A
GOTERM_BP_DIRECT	GO:0060213~positive regulation of nuclear-transcribed mRNA poly(A) tail shortening	3	2.15827	0.00336494	TNRC6C, AGO2, TNRC6B
GOTERM_BP_DIRECT	GO:0032211~negative regulation of telomere maintenance via telomerase	3	2.15827	0.00401673	HNRNPU, HNRNPC, HNRNPA1
GOTERM_BP_DIRECT	GO:0061158~3'-UTR-mediated mRNA destabilization	3	2.15827	0.00401673	UPF1, RC3H1, QKI
GOTERM_BP_DIRECT	GO:0000380~alternative mRNA splicing, via spliceosome	3	2.15827	0.00548026	PTBP1, HNRNPM, CELF4
GOTERM_BP_DIRECT	GO:1900153~positive regulation of nuclear-transcribed mRNA catabolic process, deadenylation-dependent decay	3	2.15827	0.00548026	TNRC6C, AGO2, TNRC6B
GOTERM_BP_DIRECT	GO:1901224~positive regulation of NIK/NF-kappaB signaling	3	2.15827	0.00548026	AGO3, RPS3, RC3H1
GOTERM_BP_DIRECT	GO:0010608~posttranscriptional regulation of gene expression	3	2.15827	0.00715118	RC3H1, MATR3, PUM2
GOTERM_BP_DIRECT	GO:0006364~rRNA processing	7	5.03597	0.00770116	FBL, DKC1, XRN2, RPS3, SBDS, NOLC1, RPS11
GOTERM_BP_DIRECT	GO:0090502~RNA phosphodiester bond hydrolysis, endonucleolytic	4	2.8777	0.00983112	CPSF4, CPSF3, AGO2, DGCR8
GOTERM_BP_DIRECT	GO:0001731~formation of translation preinitiation complex	3	2.15827	0.0145342	EIF3G, EIF3H, EIF3D
GOTERM_BP_DIRECT	GO:0045070~positive regulation of viral genome replication	3	2.15827	0.0183803	DDX3X, ADAR, TARBP2
GOTERM_BP_DIRECT	GO:0010628~positive regulation of gene expression	7	5.03597	0.0192915	MED1, DDX3X, FUBP3, AGO3, RPS3, HNRNPU, QKI
GOTERM_BP_DIRECT	GO:0007281~germ cell development	3	2.15827	0.0240939	TIAL1, LIN28A, CELF4
GOTERM_BP_DIRECT	GO:0010587~miRNA catabolic process	2	1.43885	0.0317752	LIN28B, LIN28A
GOTERM_BP_DIRECT	GO:0035087~siRNA loading onto RISC involved in RNA interference	2	1.43885	0.0317752	AGO2, TARBP2
GOTERM_BP_DIRECT	GO:0008033~tRNA processing	3	2.15827	0.0355722	FBL, PUS1, GRSF1
GOTERM_BP_DIRECT	GO:0070934~CRD-mediated mRNA stabilization	2	1.43885	0.0395612	IGF2BP1, HNRNPU
GOTERM_BP_DIRECT	GO:0075525~viral translational termination-reinitiation	2	1.43885	0.0395612	EIF3G, EIF3D
GOTERM_BP_DIRECT	GO:0030521~androgen receptor signaling pathway	3	2.15827	0.0429009	MED12, MED1, FKBP4
GOTERM_BP_DIRECT	GO:0000413~protein peptidyl-prolyl isomerization	3	2.15827	0.046758	PPIG, FKBP4, PPIL4
GOTERM_BP_DIRECT	GO:0042256~mature ribosome assembly	2	1.43885	0.047285	DDX3X, SBDS
GOTERM_CC_DIRECT	GO:0005654~nucleoplasm	78	56.1151	2.91304e-28	FMR1, RTCB, AKAP8L, DDX42, HNRNPU, ADAR, ELAVL1, ELAVL2, TIAL1, MED12, FBL, PTBP1, LSM11, NKRF, XPO5, DGCR8, RPS11, RBM5, UPF1, MED1, MBNL1, RBM15, RBFOX2, NCBP2, GNL3, ILF3, SLTM, HNRNPUL1, DKC1, XRN2, SBDS, MATR3, PPIG, FKBP4, RBM22, SRSF9, SLBP, RNMT, CSTF2, NOLC1, U2AF1, HDAC9, PRPF8, U2AF2, HLTF, PCBP2, RPS3, SAFB2, HNRNPA1, RBM10, SUZ12, CPSF4, CBX7, RBM39, NPM1, TIA1, XRCC6, CPSF7, CPSF6, …
GOTERM_CC_DIRECT	GO:0005634~nucleus	97	69.7842	3.13983e-22	FMR1, RTCB, BCCIP, HNRNPU, TIAL1, FBL, LSM11, MED1, MBNL1, MBNL2, RBFOX2, PUS1, SND1, ILF3, HNRNPUL1, EWSR1, DKC1, GRWD1, XRN2, SBDS, MATR3, PPIG, FTO, DDX6, SLBP, CSTF2, PRPF8, DHX30, FXR2, HLTF, PCBP2, SAFB2, RBM10, CBX7, XRCC6, CPSF7, CPSF6, CPSF1, FUS, QKI, SMARCA4, HNRNPL, LIN28A, FUBP3, AGO4, HNRNPF, AGO2, HNRNPC, EZH2, DDX3X, AKAP8L, CELF4, DDX42, ADAR, ELAVL1, MED12, PTBP1, NKRF, ZC3H7B, …
GOTERM_CC_DIRECT	GO:0005730~nucleolus	38	27.3381	1.768e-18	DDX6, DDX24, RNMT, FMR1, NOLC1, ADAR, FXR1, MED12, PTBP1, FBL, NKRF, HLTF, TRA2A, RPS3, DGCR8, ZNF622, RPS11, SUZ12, MED1, NPM1, XRCC6, TAF15, DDX54, SMARCA4, WDR33, GNL3, HNRNPM, ILF3, LIN28B, LIN28A, DKC1, EWSR1, GRWD1, XRN2, SBDS, ACIN1, NOL12, SRSF9
GOTERM_CC_DIRECT	GO:0030529~intracellular ribonucleoprotein complex	19	13.6691	1.18304e-17	SLBP, NPM1, CPSF6, SSB, CPSF3, FMR1, HNRNPU, HNRNPL, HNRNPM, ILF3, HNRNPUL1, HNRNPF, PCBP2, HNRNPA2B1, AGO2, RPS3, IGF2BP1, HNRNPC, HNRNPA1
GOTERM_CC_DIRECT	GO:0010494~cytoplasmic stress granule	11	7.91367	9.57233e-14	TIAL1, DDX6, TIA1, MBNL1, DDX3X, LIN28A, RBPMS, CAPRIN1, IGF2BP1, RC3H1, PUM2
GOTERM_CC_DIRECT	GO:0000932~cytoplasmic mRNA processing body	13	9.35252	6.20551e-13	UPF1, DDX6, YTHDF2, RBPMS, RC3H1, MOV10, LIN28A, AGO3, AGO4, CAPRIN1, AGO2, TNRC6A, TNRC6B
GOTERM_CC_DIRECT	GO:0016020~membrane	49	35.2518	3.06298e-12	FMR1, DDX42, HNRNPU, ADAR, SPPL3, ELAVL1, MED12, FBL, PTBP1, RPS11, YWHAG, MED1, DDX55, DDX54, SND1, GNL3, ILF3, XRN2, MATR3, DDX6, DDX24, PRPF8, FXR1, FXR2, FAM120A, HLTF, PCBP2, RPS3, HNRNPA1, NPM1, XRCC6, CPSF7, CPSF6, LARP4, SMARCA4, HNRNPL, HNRNPM, AGO3, FUBP3, AGO4, CAPRIN1, HNRNPF, SERBP1, AGO2, HNRNPA2B1, EIF3H, HNRNPC, EIF3D, EIF4G2
GOTERM_CC_DIRECT	GO:0005737~cytoplasm	76	54.6763	1.99145e-10	DDX3X, FMR1, RTCB, AKAP8L, CELF4, DDX42, ADAR, ELAVL1, TIAL1, XPO5, DGCR8, RPS11, UPF1, DDX59, MBNL1, MBNL2, RBFOX2, NCBP2, SND1, ILF3, DKC1, EWSR1, GRWD1, SBDS, PPIG, FKBP4, RBM22, SLBP, DDX6, NOLC1, HDAC9, FXR1, DHX30, FXR2, FAM120A, HLTF, PCBP2, IGF2BP1, RPS3, SAFB2, IGF2BP3, IGF2BP2, ZNF622, HNRNPA1, SMNDC1, CBX7, YTHDF1, NPM1, TIA1, XRCC6, TAF15, YTHDF2, RBPMS, ERAL1, QKI, TARBP2, PUM2, HNRN…
GOTERM_CC_DIRECT	GO:0016607~nuclear speck	14	10.0719	4.27509e-09	FTO, RBM39, RBM15, DDX3X, AKAP8L, DDX42, U2AF1, PRPF8, U2AF2, AGGF1, ACIN1, PPIG, TARDBP, SMNDC1
GOTERM_CC_DIRECT	GO:0016442~RISC complex	6	4.31655	1.0312e-08	DDX6, AGO3, AGO4, AGO2, SND1, TARBP2
GOTERM_CC_DIRECT	GO:0005847~mRNA cleavage and polyadenylation specificity factor complex	6	4.31655	4.38756e-08	CPSF4, CPSF1, CPSF3, CSTF2, CSTF2T, WDR33
GOTERM_CC_DIRECT	GO:0035068~micro-ribonucleoprotein complex	5	3.59712	4.66667e-08	AGO3, AGO4, AGO2, TNRC6A, TARBP2
GOTERM_CC_DIRECT	GO:0071013~catalytic step 2 spliceosome	9	6.47482	4.80635e-07	HNRNPM, HNRNPF, HNRNPA2B1, HNRNPU, U2AF1, HNRNPC, HNRNPA1, PRPF8, RBM22
GOTERM_CC_DIRECT	GO:0005681~spliceosomal complex	9	6.47482	5.67541e-07	HNRNPM, U2AF2, HNRNPA2B1, U2AF1, HNRNPC, HNRNPA1, PRPF8, SMNDC1, RBM5
GOTERM_CC_DIRECT	GO:0019013~viral nucleocapsid	6	4.31655	1.97787e-06	HNRNPL, HNRNPM, HNRNPUL1, HNRNPF, HNRNPC, HNRNPA1
GOTERM_CC_DIRECT	GO:0005844~polysome	6	4.31655	9.50565e-06	FXR1, FXR2, FUS, FMR1, AGO2, RPS3
GOTERM_CC_DIRECT	GO:0070578~RISC-loading complex	4	2.8777	1.45436e-05	AGO3, AGO4, AGO2, TARBP2
GOTERM_CC_DIRECT	GO:0015030~Cajal body	6	4.31655	4.11103e-05	FBL, FMR1, DDX42, NOLC1, U2AF1, SMNDC1
GOTERM_CC_DIRECT	GO:0035770~ribonucleoprotein granule	4	2.8777	4.90385e-05	HNRNPL, FXR1, DHX30, GRSF1
GOTERM_CC_DIRECT	GO:0005845~mRNA cap binding complex	4	2.8777	8.891e-05	NCBP2, RNMT, FMR1, AGO2
GOTERM_CC_DIRECT	GO:0005852~eukaryotic translation initiation factor 3 complex	4	2.8777	0.000267289	DDX3X, EIF3G, EIF3H, EIF3D
GOTERM_CC_DIRECT	GO:0005697~telomerase holoenzyme complex	4	2.8777	0.000511321	LSM11, DKC1, HNRNPU, HNRNPC
GOTERM_CC_DIRECT	GO:0033290~eukaryotic 48S preinitiation complex	3	2.15827	0.00560354	EIF3G, EIF3H, EIF3D
GOTERM_CC_DIRECT	GO:0016282~eukaryotic 43S preinitiation complex	3	2.15827	0.00560354	EIF3G, EIF3H, EIF3D
GOTERM_CC_DIRECT	GO:1990904~ribonucleoprotein complex	2	1.43885	0.0225469	FMR1, ELAVL1
GOTERM_CC_DIRECT	GO:0044530~supraspliceosomal complex	2	1.43885	0.0225469	UPF1, ADAR
GOTERM_CC_DIRECT	GO:0005829~cytosol	35	25.1799	0.0349928	SLBP, DDX6, ELAVL1, XPO5, PCBP2, IGF2BP1, RPS3, IGF2BP3, IGF2BP2, RPS11, YWHAG, UPF1, NPM1, XRCC6, YTHDF2, NCBP2, TARBP2, UCHL5, TNRC6C, MOV10, LIN28A, AGO3, AGO4, CAPRIN1, AGO2, EIF3G, ACIN1, EIF3H, HNRNPC, FKBP4, EIF3D, EIF4G2, TNRC6A, TNRC6B, METAP2
GOTERM_CC_DIRECT	GO:0005849~mRNA cleavage factor complex	2	1.43885	0.0372971	CPSF7, CPSF6
GOTERM_CC_DIRECT	GO:0016363~nuclear matrix	4	2.8777	0.0374177	HNRNPM, AKAP8L, MATR3, PPIG
GOTERM_CC_DIRECT	GO:0089701~U2AF	2	1.43885	0.0445891	U2AF2, U2AF1
GOTERM_CC_DIRECT	GO:0070937~CRD-mediated mRNA stability complex	2	1.43885	0.0445891	IGF2BP1, HNRNPU
GOTERM_CC_DIRECT	GO:0071204~histone pre-mRNA 3'end processing complex	2	1.43885	0.0445891	SLBP, LSM11
GOTERM_CC_DIRECT	GO:0042382~paraspeckles	2	1.43885	0.0445891	HNRNPM, CPSF6
GOTERM_CC_DIRECT	GO:0048471~perinuclear region of cytoplasm	10	7.19424	0.0466782	FXR1, FUS, FMR1, SERBP1, IGF2BP1, EIF3G, AGGF1, FKBP4, TARBP2, PUM2
GOTERM_MF_DIRECT	GO:0044822~poly(A) RNA binding	116	83.4532	6.37411e-113	FMR1, RTCB, BCCIP, HNRNPU, TIAL1, FBL, RPS11, MBNL1, MBNL2, RBFOX2, PUS1, RC3H1, SND1, ILF3, HNRNPUL1, EWSR1, DKC1, GRWD1, XRN2, SBDS, MATR3, PPIG, FKBP4, SRSF9, DDX6, SLBP, CSTF2, NOLC1, PRPF8, FXR1, DHX30, FXR2, HLTF, PCBP2, SAFB2, RBM10, CPSF4, TIA1, XRCC6, CPSF7, CPSF6, RBPMS, FUS, ERAL1, LARP4, QKI, PUM2, HNRNPL, HNRNPM, MOV10, LIN28B, AGO3, FUBP3, HNRNPF, CAPRIN1, AGO2, HNRNPC, NOL12, GRSF1…
GOTERM_MF_DIRECT	GO:0003723~RNA binding	68	48.9209	7.73708e-63	DDX3X, FMR1, HNRNPU, ADAR, ELAVL1, ELAVL2, TIAL1, FBL, PTBP1, XPO5, RBM5, RBM6, UPF1, DDX59, MBNL1, RBFOX2, NCBP2, PUS1, DDX55, DDX54, ILF3, HNRNPUL1, DKC1, EWSR1, RBM20, RNMT, CSTF2, U2AF1, PRPF8, FXR1, FXR2, U2AF2, PCBP2, IGF2BP1, RPS3, IGF2BP3, HNRNPA1, SUZ12, CPSF4, RBM39, NPM1, TIA1, CPSF6, SSB, YTHDF2, RBPMS, FUS, CPSF3, ERAL1, QKI, PUM2, TNRC6C, HNRNPL, HNRNPM, LIN28B, LIN28A, FUBP3, CAPRI…
GOTERM_MF_DIRECT	GO:0000166~nucleotide binding	49	35.2518	3.18102e-46	CELF4, ELAVL1, ELAVL2, TIAL1, PTBP1, RBM5, RBM6, RBM15, RBFOX2, NCBP2, SLTM, EWSR1, RBM20, MATR3, RBM22, SRSF9, CSTF2, CSTF2T, U2AF1, U2AF2, TRA2A, IGF2BP1, SAFB2, IGF2BP3, IGF2BP2, HNRNPA1, RBM10, RBM39, TIA1, CPSF7, CPSF6, TAF15, SSB, RBPMS, FUS, LARP4, TNRC6C, HNRNPL, HNRNPM, HNRNPF, HNRNPA2B1, EIF3G, ACIN1, HNRNPC, TARDBP, GRSF1, PPIL4, TNRC6A, TNRC6B
GOTERM_MF_DIRECT	GO:0003676~nucleic acid binding	46	33.0935	2.66617e-22	DDX6, DDX3X, DDX24, CELF4, DDX42, TIAL1, PTBP1, DHX30, NKRF, HLTF, TRA2A, SAFB2, IGF2BP3, HNRNPA1, RBM5, RBM10, CPSF4, RBM39, NPM1, DDX59, TIA1, CPSF7, RBM15, TAF15, CPSF6, RBFOX2, CPSF1, RBPMS, GPKOW, FUS, DDX55, DDX54, SND1, HNRNPL, SLTM, HNRNPF, XRN2, AGO2, HNRNPA2B1, AGGF1, ACIN1, MATR3, HNRNPC, TARDBP, PPIL4, SRSF9
GOTERM_MF_DIRECT	GO:0003729~mRNA binding	20	14.3885	3.80997e-19	SLBP, CPSF6, SSB, RBFOX2, NCBP2, FMR1, CSTF2, CELF4, CSTF2T, ELAVL1, QKI, FXR1, FXR2, XPO5, AGO2, RPS3, IGF2BP1, IGF2BP2, GRSF1, RBM5
GOTERM_MF_DIRECT	GO:0005515~protein binding	117	84.1727	2.15771e-15	FMR1, RTCB, BCCIP, HNRNPU, FBL, LSM11, RPS11, MED1, MBNL1, RBFOX2, SND1, ILF3, HNRNPUL1, EWSR1, DKC1, XRN2, SBDS, MATR3, PPIG, FKBP4, SRSF9, DDX6, SLBP, CSTF2, NOLC1, PRPF8, FXR1, DHX30, FXR2, HLTF, PCBP2, SAFB2, RBM10, CPSF4, CBX7, TIA1, XRCC6, CPSF7, CPSF6, RBPMS, CPSF1, FUS, CPSF3, ERAL1, QKI, PUM2, SMARCA4, HNRNPL, HNRNPM, MOV10, LIN28B, LIN28A, AGO3, FUBP3, AGO4, HNRNPF, AGO2, HNRNPC, NOL12,…
GOTERM_MF_DIRECT	GO:0003730~mRNA 3'-UTR binding	13	9.35252	3.93195e-15	FMR1, RC3H1, ELAVL1, ELAVL2, PUM2, FXR1, HNRNPA2B1, SERBP1, IGF2BP1, IGF2BP3, HNRNPC, IGF2BP2, TARDBP
GOTERM_MF_DIRECT	GO:0035198~miRNA binding	7	5.03597	2.0033e-09	LIN28A, AGO3, AGO4, FMR1, AGO2, HNRNPA2B1, TARBP2
GOTERM_MF_DIRECT	GO:0003725~double-stranded RNA binding	9	6.47482	3.32532e-08	DHX30, ILF3, MBNL1, AGO3, AGO4, AGO2, DGCR8, ELAVL1, TARBP2
GOTERM_MF_DIRECT	GO:0004004~ATP-dependent RNA helicase activity	9	6.47482	5.5453e-08	UPF1, DDX6, DHX30, DDX59, DDX3X, DDX24, DDX55, DDX42, DDX54
GOTERM_MF_DIRECT	GO:0004386~helicase activity	9	6.47482	4.60979e-07	MOV10, UPF1, DDX6, DDX3X, DDX24, DDX55, HLTF, DDX42, SMARCA4
GOTERM_MF_DIRECT	GO:0048027~mRNA 5'-UTR binding	5	3.59712	5.21884e-07	DDX3X, FMR1, IGF2BP1, IGF2BP3, IGF2BP2
GOTERM_MF_DIRECT	GO:1990247~N6-methyladenosine-containing RNA binding	4	2.8777	1.8266e-05	YTHDF1, YTHDF2, HNRNPA2B1, HNRNPC
GOTERM_MF_DIRECT	GO:0003727~single-stranded RNA binding	6	4.31655	2.54585e-05	CBX7, AGO3, AGO4, HNRNPF, AGO2, HNRNPA1
GOTERM_MF_DIRECT	GO:0003743~translation initiation factor activity	6	4.31655	0.000139856	AGO3, AGO2, EIF3G, EIF3H, EIF3D, EIF4G2
GOTERM_MF_DIRECT	GO:0002151~G-quadruplex RNA binding	3	2.15827	0.000974031	FXR1, LIN28A, FMR1
GOTERM_MF_DIRECT	GO:0045182~translation regulator activity	3	2.15827	0.000974031	IGF2BP1, IGF2BP3, IGF2BP2
GOTERM_MF_DIRECT	GO:0097157~pre-mRNA intronic binding	3	2.15827	0.00179877	HNRNPL, HNRNPA2B1, PRPF8
GOTERM_MF_DIRECT	GO:0035197~siRNA binding	3	2.15827	0.00179877	FMR1, AGO2, TARBP2
GOTERM_MF_DIRECT	GO:0035613~RNA stem-loop binding	3	2.15827	0.00179877	DDX3X, FMR1, RC3H1
GOTERM_MF_DIRECT	GO:0036002~pre-mRNA binding	3	2.15827	0.00230032	PTBP1, TARBP2, RBM22
GOTERM_MF_DIRECT	GO:0019843~rRNA binding	4	2.8777	0.00423374	SBDS, ERAL1, NOL12, RPS11
GOTERM_MF_DIRECT	GO:0043024~ribosomal small subunit binding	3	2.15827	0.00487837	NPM1, DDX3X, ERAL1
GOTERM_MF_DIRECT	GO:0008143~poly(A) binding	3	2.15827	0.00487837	TIA1, DDX3X, RBPMS
GOTERM_MF_DIRECT	GO:0070034~telomerase RNA binding	3	2.15827	0.0073858	DKC1, HNRNPU, HNRNPC
GOTERM_MF_DIRECT	GO:0017091~AU-rich element binding	3	2.15827	0.00832602	TIAL1, TIA1, ELAVL1
GOTERM_MF_DIRECT	GO:0004521~endoribonuclease activity	3	2.15827	0.0103577	CPSF4, CPSF3, AGO2
GOTERM_MF_DIRECT	GO:0031369~translation initiation factor binding	3	2.15827	0.0125852	DDX3X, LIN28A, FMR1
GOTERM_MF_DIRECT	GO:0001047~core promoter binding	4	2.8777	0.0154933	MED1, AGO2, HNRNPU, EZH2
GOTERM_MF_DIRECT	GO:0098808~mRNA cap binding	2	1.43885	0.0162834	AGO2, EIF3D
GOTERM_MF_DIRECT	GO:0008187~poly-pyrimidine tract binding	2	1.43885	0.0162834	PTBP1, U2AF2
GOTERM_MF_DIRECT	GO:0046966~thyroid hormone receptor binding	3	2.15827	0.0203754	MED12, MED1, FUS
GOTERM_MF_DIRECT	GO:0003690~double-stranded DNA binding	4	2.8777	0.0287188	XRCC6, SLTM, SAFB2, TARDBP
GOTERM_MF_DIRECT	GO:1990825~sequence-specific mRNA binding	2	1.43885	0.0323035	LIN28A, FMR1
GOTERM_MF_DIRECT	GO:0000340~RNA 7-methylguanosine cap binding	2	1.43885	0.0323035	NCBP2, AGO2
GOTERM_MF_DIRECT	GO:0070883~pre-miRNA binding	2	1.43885	0.0323035	XPO5, TARBP2
GOTERM_MF_DIRECT	GO:0033592~RNA strand annealing activity	2	1.43885	0.0323035	FXR1, FMR1
GOTERM_MF_DIRECT	GO:0030331~estrogen receptor binding	3	2.15827	0.0366714	MED1, FUS, DDX54
GOTERM_MF_DIRECT	GO:0070878~primary miRNA binding	2	1.43885	0.0402162	DGCR8, EZH2

## Sheet: Supplemental table 6
Supplemental table 6. Pathways enriched by differential expressed lncRNAs
##Databases: KEGG PATHWAY, Reactome
##Statistical test method: hypergeometric test / Fisher's exact test
##FDR correction method: Benjamini and Hochberg
#Term	Database	ID	Input number	Background number	P-Value	Corrected P-Value	Input
Metabolism of RNA	Reactome	R-HSA-8953854	64	667	1.81e-67	7.44e-65	PTB|RPS11|SLBP|FUS|NCBP2|FUBP2|SAP155|eIF4AIII|RBM5|SFRS2|PRPF8|UPF1|hnRNPL|CPSF7|CPSF5|GPKOW|CPSF3|CPSF1|ELAVL1|GNL3|PPIL4|RPB7|ELAVL2|hnRNPA2B1|SFRS7|ADAR|U2AF2|SRSF9|HNRNPU|SFRS1|LSM11|RRP44|PCBP2|NOL12|PTBP1|HNRNPF|RNMT|HNRNPA1|WDR33|SMNDC1|PRP17|IGF2BP1|IGF2BP3|IGF2BP2|HNRNPUL1|HNRPG|SAKI|SAP49|RTCB|DDX42|CSTF2T|SAP61|CSTF2|U2AF1|DDX6|RBM22|hnRNPM|XRN2|DKC1|RPS3|hnRNPC|CPSF4|HNRPK|FBL
mRNA Splicing - Major Pathway	Reactome	R-HSA-72163	44	183	1.97e-61	4.04e-59	PTB|RBM5|ELAVL1|NCBP2|SAP155|eIF4AIII|SFRS2|PRPF8|PPIL4|HNRPK|CPSF7|CPSF5|GPKOW|CPSF3|CPSF1|FUS|RPB7|ELAVL2|SFRS7|U2AF2|SRSF9|HNRNPU|SFRS1|PCBP2|hnRNPL|PTBP1|HNRNPF|hnRNPA2B1|HNRNPA1|SMNDC1|PRP17|HNRNPUL1|HNRPG|SAP49|DDX42|CSTF2T|SAP61|CSTF2|U2AF1|RBM22|hnRNPM|WDR33|hnRNPC|CPSF4
mRNA Splicing	Reactome	R-HSA-72172	44	191	1.04e-60	1.42e-58	PTB|RBM5|ELAVL1|NCBP2|SAP155|eIF4AIII|SFRS2|PRPF8|PPIL4|HNRPK|CPSF7|CPSF5|GPKOW|CPSF3|CPSF1|FUS|RPB7|ELAVL2|SFRS7|U2AF2|SRSF9|HNRNPU|SFRS1|PCBP2|hnRNPL|PTBP1|HNRNPF|hnRNPA2B1|HNRNPA1|SMNDC1|PRP17|HNRNPUL1|HNRPG|SAP49|DDX42|CSTF2T|SAP61|CSTF2|U2AF1|RBM22|hnRNPM|WDR33|hnRNPC|CPSF4
Processing of Capped Intron-Containing Pre-mRNA	Reactome	R-HSA-72203	45	241	1.85e-58	1.9e-56	PTB|RBM5|SLBP|ELAVL1|NCBP2|SAP155|eIF4AIII|SFRS2|PRPF8|PPIL4|HNRPK|CPSF7|CPSF5|GPKOW|CPSF3|CPSF1|FUS|RPB7|ELAVL2|SFRS7|U2AF2|SRSF9|HNRNPU|SFRS1|PCBP2|hnRNPL|PTBP1|HNRNPF|hnRNPA2B1|HNRNPA1|SMNDC1|PRP17|HNRNPUL1|HNRPG|SAP49|DDX42|CSTF2T|SAP61|CSTF2|U2AF1|RBM22|hnRNPM|WDR33|hnRNPC|CPSF4
Spliceosome	KEGG PATHWAY	hsa03040	24	135	1.02e-30	8.38e-29	NCBP2|SAP155|eIF4AIII|SFRS2|PRPF8|HNRPK|SFRS7|HNRNPA1|U2AF2|SRSF9|HNRNPU|SFRS1|TRA2A|PRP17|SMNDC1|ACIN1|HNRPG|SAP49|DDX42|SAP61|U2AF1|RBM22|hnRNPM|hnRNPC
RNA Polymerase II Transcription Termination	Reactome	R-HSA-73856	19	67	6.71e-28	4.6e-26	CSTF2T|SLBP|U2AF2|NCBP2|CSTF2|SFRS7|SRSF9|PRP17|eIF4AIII|SFRS2|SFRS1|LSM11|U2AF1|WDR33|CPSF7|CPSF5|CPSF4|CPSF3|CPSF1
Gene expression (Transcription)	Reactome	R-HSA-74160	44	1448	1.95e-25	1.15e-23	SLBP|MOV10|TAF15|NCBP2|HDAC9|SAP155|eIF4AIII|MED1|TNRC6C|TNRC6B|TNRC6A|CPSF7|CPSF5|CPSF4|SMARCA4|CPSF1|DGCR8|RPB7|XPO5|TARBP2|SFRS7|CPSF3|U2AF2|SRSF9|SFRS2|SFRS1|LSM11|MED12|SUZ12|YWHAG|RNMT|PRP17|EIF2C1|NPM1|p53|CSTF2T|CSTF2|U2AF1|Ezh2|WDR33|AGO4|AGO2|AGO3|SSB
mRNA 3'-end processing	Reactome	R-HSA-72187	17	58	2.79e-25	1.43e-23	CSTF2T|U2AF2|NCBP2|SFRS7|SRSF9|PRP17|eIF4AIII|SFRS2|SFRS1|CSTF2|U2AF1|WDR33|CPSF7|CPSF5|CPSF4|CPSF3|CPSF1
RNA Polymerase II Transcription	Reactome	R-HSA-73857	40	1316	4.47e-23	2.04e-21	SLBP|MOV10|TAF15|NCBP2|HDAC9|eIF4AIII|MED1|TNRC6C|TNRC6B|TNRC6A|CPSF7|CPSF5|CPSF4|SMARCA4|CPSF1|DGCR8|RPB7|SFRS7|CPSF3|U2AF2|SRSF9|SFRS2|SFRS1|LSM11|MED12|SUZ12|YWHAG|RNMT|PRP17|EIF2C1|NPM1|p53|CSTF2T|CSTF2|U2AF1|Ezh2|WDR33|AGO4|AGO3|AGO2
Transport of Mature Transcript to Cytoplasm	Reactome	R-HSA-72202	14	81	3.41e-18	1.4e-16	SLBP|U2AF2|NCBP2|SFRS7|SRSF9|PRP17|eIF4AIII|SFRS2|SFRS1|U2AF1|WDR33|CPSF4|CPSF3|CPSF1
Processing of Capped Intronless Pre-mRNA	Reactome	R-HSA-75067	11	28	6.09e-18	2.28e-16	SLBP|NCBP2|CSTF2|CSTF2T|LSM11|WDR33|CPSF7|CPSF5|CPSF4|CPSF3|CPSF1
mRNA surveillance pathway	KEGG PATHWAY	hsa03015	14	91	1.48e-17	5.05e-16	NCBP2|CSTF2T|ACIN1|eIF4AIII|CSTF2|UPF1|WDR33|CPSF7|CPSF6|CPSF5|CPSF4|CPSF3|CPSF1|RNMT
FGFR2 alternative splicing	Reactome	R-HSA-6803529	10	26	2.41e-16	7.63e-15	RPB7|RBFOX2|NCBP2|HNRNPA1|PTB|TIA1|hnRNPM|TIAL1|PTBP1|HNRNPF
Competing endogenous RNAs (ceRNAs) regulate PTEN translation	Reactome	R-HSA-8948700	8	8	8.57e-16	2.52e-14	MOV10|EIF2C1|TNRC6C|TNRC6B|TNRC6A|AGO4|AGO3|AGO2
Regulation of PTEN mRNA translation	Reactome	R-HSA-8943723	8	9	1.61e-15	4.42e-14	MOV10|EIF2C1|TNRC6C|TNRC6B|TNRC6A|AGO4|AGO3|AGO2
Processing of Intronless Pre-mRNAs	Reactome	R-HSA-77595	9	19	1.73e-15	4.44e-14	NCBP2|CSTF2T|CSTF2|WDR33|CPSF7|CPSF5|CPSF4|CPSF3|CPSF1
Post-transcriptional silencing by small RNAs	Reactome	R-HSA-426496	7	7	5.83e-14	1.41e-12	EIF2C1|TNRC6C|TNRC6B|TNRC6A|AGO4|AGO3|AGO2
Regulation of RUNX1 Expression and Activity	Reactome	R-HSA-8934593	8	17	6.98e-14	1.59e-12	MOV10|EIF2C1|TNRC6C|TNRC6B|TNRC6A|AGO4|AGO3|AGO2
MicroRNA (miRNA) biogenesis	Reactome	R-HSA-203927	8	24	6.63e-13	1.43e-11	DGCR8|RPB7|XPO5|EIF2C1|TARBP2|AGO4|AGO3|AGO2
Signaling by FGFR2	Reactome	R-HSA-5654738	10	66	7.87e-13	1.62e-11	RPB7|RBFOX2|NCBP2|HNRNPA1|PTB|TIA1|hnRNPM|TIAL1|PTBP1|HNRNPF
@@Signaling by FGFR2 in disease	Reactome	R-HSA-5655253	2	39	0.0123997	0.042118	RPB7|NCBP2
PTEN Regulation	Reactome	R-HSA-6807070	12	137	1.51e-12	2.95e-11	MOV10|TNRC6A|EIF2C1|Ezh2|TNRC6C|TNRC6B|SUZ12|AGO4|p53|Slug|AGO3|AGO2
Signaling by FGFR	Reactome	R-HSA-190236	10	77	3.17e-12	5.93e-11	RPB7|RBFOX2|NCBP2|HNRNPA1|PTB|TIA1|hnRNPM|TIAL1|PTBP1|HNRNPF
@@Signaling by FGFR in disease	Reactome	R-HSA-1226099	3	57	0.00196537	0.00859326	CPSF6|RPB7|NCBP2
mRNA Splicing - Minor Pathway	Reactome	R-HSA-72165	9	52	3.87e-12	6.92e-11	RPB7|NCBP2|SFRS7|SAP155|DDX42|SFRS2|SFRS1|PRPF8|SAP49
Regulation of MECP2 expression and activity	Reactome	R-HSA-9022692	8	32	4.71e-12	8.07e-11	MOV10|EIF2C1|TNRC6C|TNRC6B|TNRC6A|AGO4|AGO3|AGO2
TP53 Regulates Metabolic Genes	Reactome	R-HSA-5628897	10	82	5.62e-12	9.22e-11	MOV10|EIF2C1|TNRC6C|TNRC6B|TNRC6A|AGO4|p53|YWHAG|AGO3|AGO2
Oncogene Induced Senescence	Reactome	R-HSA-2559585	8	33	5.83e-12	9.22e-11	MOV10|EIF2C1|TNRC6C|TNRC6B|TNRC6A|AGO4|AGO3|p53
RNA transport	KEGG PATHWAY	hsa03013	12	165	1.16e-11	1.77e-10	EIF3H|XPO5|NCBP2|eIF4AIII|ACIN1|EIF3D|EIF3G|FXR1|FXR2|UPF1|EIF4G2|FMR1
Transcriptional Regulation by MECP2	Reactome	R-HSA-8986944	9	61	1.41e-11	2.06e-10	DGCR8|MOV10|EIF2C1|TNRC6C|TNRC6B|TNRC6A|AGO4|AGO3|AGO2
Gene Silencing by RNA	Reactome	R-HSA-211000	11	133	2.35e-11	3.33e-10	DGCR8|RPB7|XPO5|EIF2C1|TARBP2|TNRC6C|TNRC6B|TNRC6A|AGO4|AGO3|AGO2
Transport of Mature mRNA derived from an Intron-Containing Transcript	Reactome	R-HSA-159236	9	72	5.43e-11	7.44e-10	U2AF2|NCBP2|SFRS7|SRSF9|PRP17|eIF4AIII|SFRS2|SFRS1|U2AF1
Oxidative Stress Induced Senescence	Reactome	R-HSA-2559580	10	124	2.45e-10	3.25e-09	MOV10|TNRC6A|EIF2C1|Ezh2|TNRC6C|TNRC6B|SUZ12|AGO4|AGO3|p53
MAPK6/MAPK4 signaling	Reactome	R-HSA-5687128	9	88	2.81e-10	3.61e-09	MOV10|EIF2C1|TNRC6C|TNRC6B|TNRC6A|IGF2BP1|AGO4|AGO3|AGO2
Pre-NOTCH Transcription and Translation	Reactome	R-HSA-1912408	9	93	4.43e-10	5.52e-09	MOV10|EIF2C1|TNRC6C|TNRC6B|TNRC6A|AGO4|p53|AGO3|AGO2
Ca2+ pathway	Reactome	R-HSA-4086398	8	61	4.63e-10	5.6e-09	MOV10|EIF2C1|TNRC6C|TNRC6B|TNRC6A|AGO4|AGO3|AGO2
PIP3 activates AKT signaling	Reactome	R-HSA-1257604	12	247	9.46e-10	1.11e-08	MOV10|TNRC6A|EIF2C1|Ezh2|TNRC6C|TNRC6B|SUZ12|AGO4|p53|Slug|AGO3|AGO2
Estrogen-dependent gene expression	Reactome	R-HSA-9018519	10	149	1.31e-09	1.5e-08	RPB7|MOV10|EIF2C1|MED1|TNRC6C|TNRC6B|TNRC6A|AGO4|AGO3|AGO2
Pre-NOTCH Expression and Processing	Reactome	R-HSA-1912422	9	109	1.63e-09	1.82e-08	MOV10|EIF2C1|TNRC6C|TNRC6B|TNRC6A|AGO4|p53|AGO3|AGO2
Small interfering RNA (siRNA) biogenesis	Reactome	R-HSA-426486	5	9	2.14e-09	2.32e-08	AGO4|TARBP2|EIF2C1|AGO3|AGO2
Intracellular signaling by second messengers	Reactome	R-HSA-9006925	12	288	4.95e-09	5.22e-08	MOV10|TNRC6A|EIF2C1|Ezh2|TNRC6C|TNRC6B|SUZ12|AGO4|p53|Slug|AGO3|AGO2
Transcriptional Regulation by TP53	Reactome	R-HSA-3700989	13	359	5.61e-09	5.77e-08	RPB7|MOV10|TAF15|EIF2C1|TNRC6C|TNRC6B|TNRC6A|AGO4|p53|NPM1|YWHAG|AGO3|AGO2
Cellular Senescence	Reactome	R-HSA-2559583	10	194	1.45e-08	1.45e-07	MOV10|TNRC6A|EIF2C1|Ezh2|TNRC6C|TNRC6B|SUZ12|AGO4|AGO3|p53
@@Cellular senescence	KEGG PATHWAY	hsa04218	1	160	0.485519	0.522377	p53
Transport of Mature mRNAs Derived from Intronless Transcripts	Reactome	R-HSA-159234	6	39	3.14e-08	3.07e-07	SLBP|NCBP2|WDR33|CPSF4|CPSF3|CPSF1
ESR-mediated signaling	Reactome	R-HSA-8939211	10	221	4.68e-08	4.48e-07	RPB7|MOV10|EIF2C1|MED1|TNRC6C|TNRC6B|TNRC6A|AGO4|AGO3|AGO2
Signaling by NOTCH	Reactome	R-HSA-157118	10	231	6.97e-08	6.51e-07	MOV10|HDAC9|EIF2C1|TNRC6C|TNRC6B|TNRC6A|AGO4|p53|AGO3|AGO2
Generic Transcription Pathway	Reactome	R-HSA-212436	20	1193	1.49e-07	1.36e-06	DGCR8|TAF15|RPB7|MOV10|TNRC6A|Ezh2|NPM1|EIF2C1|HDAC9|MED12|MED1|TNRC6C|TNRC6B|SUZ12|AGO4|p53|SMARCA4|YWHAG|AGO3|AGO2
Signaling by Nuclear Receptors	Reactome	R-HSA-9006931	10	264	2.29e-07	2.05e-06	RPB7|MOV10|EIF2C1|MED1|TNRC6C|TNRC6B|TNRC6A|AGO4|AGO3|AGO2
Beta-catenin independent WNT signaling	Reactome	R-HSA-3858494	8	144	2.43e-07	2.12e-06	MOV10|EIF2C1|TNRC6C|TNRC6B|TNRC6A|AGO4|AGO3|AGO2
RUNX1 regulates genes involved in megakaryocyte differentiation and platelet function	Reactome	R-HSA-8936459	7	96	2.48e-07	2.12e-06	MOV10|EIF2C1|TNRC6C|TNRC6B|TNRC6A|AGO4|AGO3
Signal Transduction	Reactome	R-HSA-162582	30	2689	6.55e-07	5.49e-06	MOV10|NCBP2|HDAC9|METAP2|IGF2BP1|MED1|TNRC6C|TNRC6B|TNRC6A|SMARCA4|RPB7|PTB|SUZ12|PTBP1|YWHAG|HNRNPF|HNRNPA1|EIF2C1|UCHL5|p53|Slug|RBFOX2|PSF|TIA1|Ezh2|hnRNPM|TIAL1|AGO4|AGO3|AGO2
Transcriptional regulation by RUNX1	Reactome	R-HSA-8878171	9	235	8.57e-07	7.04e-06	MOV10|EIF2C1|TNRC6C|TNRC6B|TNRC6A|AGO4|SMARCA4|AGO3|AGO2
Transport of Mature mRNA Derived from an Intronless Transcript	Reactome	R-HSA-159231	5	38	9.36e-07	7.55e-06	WDR33|CPSF4|CPSF3|CPSF1|NCBP2
rRNA processing in the nucleus and cytosol	Reactome	R-HSA-8868773	8	193	2.01e-06	1.59e-05	GNL3|RPS11|RRP44|RPS3|XRN2|DKC1|NOL12|FBL
rRNA processing	Reactome	R-HSA-72312	8	203	2.88e-06	2.24e-05	GNL3|RPS11|RRP44|RPS3|XRN2|DKC1|NOL12|FBL
MAPK family signaling cascades	Reactome	R-HSA-5683057	9	278	3.25e-06	2.47e-05	MOV10|EIF2C1|TNRC6C|TNRC6B|TNRC6A|IGF2BP1|AGO4|AGO3|AGO2
Formation of the ternary complex, and subsequently, the 43S complex	Reactome	R-HSA-72695	5	51	3.56e-06	2.66e-05	EIF3H|RPS3|RPS11|EIF3D|EIF3G
Infectious disease	Reactome	R-HSA-5663205	10	372	4.57e-06	3.35e-05	RPS11|RPB7|NCBP2|GRSF1|CPSF4|RPS3|TAF15|RNMT|NPM1|XRCC6
Translation initiation complex formation	Reactome	R-HSA-72649	5	58	6.4e-06	4.53e-05	EIF3H|RPS3|RPS11|EIF3D|EIF3G
Ribosomal scanning and start codon recognition	Reactome	R-HSA-72702	5	58	6.4e-06	4.53e-05	EIF3H|RPS3|RPS11|EIF3D|EIF3G
Activation of the mRNA upon binding of the cap-binding complex and eIFs, and subsequent binding to 43S	Reactome	R-HSA-72662	5	59	6.92e-06	4.82e-05	EIF3H|RPS3|RPS11|EIF3D|EIF3G
Disease	Reactome	R-HSA-1643685	16	1049	9.11e-06	6.24e-05	AGGF1|RPS11|RPB7|TAF15|NCBP2|FXR1|GRSF1|QKI|HDAC9|CPSF4|RPS3|SND1|CPSF6|RNMT|NPM1|XRCC6
Signaling by WNT	Reactome	R-HSA-195721	9	329	1.21e-05	8.15e-05	MOV10|EIF2C1|TNRC6C|TNRC6B|TNRC6A|AGO4|SMARCA4|AGO3|AGO2
Cellular responses to stress	Reactome	R-HSA-2262752	10	422	1.33e-05	8.81e-05	MOV10|TNRC6A|EIF2C1|Ezh2|TNRC6C|TNRC6B|SUZ12|AGO4|AGO3|p53
Major pathway of rRNA processing in the nucleolus and cytosol	Reactome	R-HSA-6791226	7	183	1.47e-05	9.6e-05	GNL3|RPS11|RRP44|RPS3|XRN2|NOL12|FBL
SLBP Dependent Processing of Replication-Dependent Histone Pre-mRNAs	Reactome	R-HSA-77588	3	11	2.4e-05	0.000154207	SLBP|NCBP2|LSM11
Signaling by Receptor Tyrosine Kinases	Reactome	R-HSA-9006934	10	458	2.63e-05	0.000166365	RPB7|RBFOX2|NCBP2|HNRNPA1|PTB|TIA1|hnRNPM|TIAL1|PTBP1|HNRNPF
Cellular responses to external stimuli	Reactome	R-HSA-8953897	10	516	6.98e-05	0.000434961	MOV10|TNRC6A|EIF2C1|Ezh2|TNRC6C|TNRC6B|SUZ12|AGO4|AGO3|p53
Formation of a pool of free 40S subunits	Reactome	R-HSA-72689	5	101	8e-05	0.000490937	EIF3H|RPS3|RPS11|EIF3D|EIF3G
tRNA processing	Reactome	R-HSA-72306	5	103	8.75e-05	0.000528561	RTCB|CPSF4|SAKI|CPSF1|CSTF2
Ribosome biogenesis in eukaryotes	KEGG PATHWAY	hsa03008	5	105	9.54e-05	0.00056818	SBDS|GNL3|FBL|XRN2|DKC1
tRNA processing in the nucleus	Reactome	R-HSA-6784531	4	54	9.82e-05	0.000576683	RTCB|CPSF4|CPSF1|CSTF2
L13a-mediated translational silencing of Ceruloplasmin expression	Reactome	R-HSA-156827	5	111	0.000122553	0.000709424	EIF3H|RPS3|RPS11|EIF3D|EIF3G
GTP hydrolysis and joining of the 60S ribosomal subunit	Reactome	R-HSA-72706	5	112	0.000127602	0.000728396	EIF3H|RPS3|RPS11|EIF3D|EIF3G
Regulation of PTEN gene transcription	Reactome	R-HSA-8943724	4	59	0.000135713	0.000764082	Ezh2|Slug|SUZ12|p53
Nonsense-Mediated Decay (NMD)	Reactome	R-HSA-927802	5	115	0.000143712	0.00078754	RPS3|UPF1|RPS11|eIF4AIII|NCBP2
Nonsense Mediated Decay (NMD) enhanced by the Exon Junction Complex (EJC)	Reactome	R-HSA-975957	5	115	0.000143712	0.00078754	RPS3|UPF1|RPS11|eIF4AIII|NCBP2
Cap-dependent Translation Initiation	Reactome	R-HSA-72737	5	119	0.000167558	0.000894369	EIF3H|RPS3|RPS11|EIF3D|EIF3G
Eukaryotic Translation Initiation	Reactome	R-HSA-72613	5	119	0.000167558	0.000894369	EIF3H|RPS3|RPS11|EIF3D|EIF3G
Diseases of signal transduction	Reactome	R-HSA-5663202	8	374	0.000195831	0.00103188	AGGF1|QKI|RPB7|NCBP2|HDAC9|FXR1|SND1|CPSF6
Signaling by BRAF and RAF fusions	Reactome	R-HSA-6802952	4	67	0.000215794	0.00112268	AGGF1|QKI|SND1|FXR1
Viral carcinogenesis	KEGG PATHWAY	hsa05203	6	201	0.00022633	0.00116277	DDX3X|HDAC9|HNRPK|SND1|YWHAG|p53
Transcription of the HIV genome	Reactome	R-HSA-167172	4	73	0.000294861	0.00149615	RPB7|TAF15|NCBP2|RNMT
mRNA Capping	Reactome	R-HSA-72086	3	29	0.000309894	0.00155325	RPB7|NCBP2|RNMT
HIV Infection	Reactome	R-HSA-162906	6	227	0.000425293	0.00210597	RPB7|NCBP2|TAF15|RNMT|NPM1|XRCC6
HIV Life Cycle	Reactome	R-HSA-162587	5	149	0.000455781	0.00223007	RPB7|XRCC6|TAF15|NCBP2|RNMT
Oncogenic MAPK signaling	Reactome	R-HSA-6802957	4	83	0.000469796	0.0022716	AGGF1|QKI|SND1|FXR1
Influenza Infection	Reactome	R-HSA-168254	5	152	0.000497644	0.00237827	GRSF1|RPS11|RPB7|RPS3|CPSF4
Nonsense Mediated Decay (NMD) independent of the Exon Junction Complex (EJC)	Reactome	R-HSA-975956	4	95	0.000764763	0.00361284	RPS3|RPS11|UPF1|NCBP2
SUMO E3 ligases SUMOylate target proteins	Reactome	R-HSA-3108232	5	170	0.00081253	0.00379489	hnRNPC|NPM1|HNRPK|SUZ12|p53
SUMOylation	Reactome	R-HSA-2990846	5	176	0.000944782	0.00436298	hnRNPC|NPM1|HNRPK|SUZ12|p53
Transcriptional regulation by small RNAs	Reactome	R-HSA-5578749	4	103	0.00102212	0.00466768	RPB7|EIF2C1|TNRC6A|AGO2
SLBP independent Processing of Histone Pre-mRNAs	Reactome	R-HSA-111367	2	10	0.00107899	0.00487322	NCBP2|LSM11
Translation	Reactome	R-HSA-72766	6	291	0.00149307	0.00667014	EIF3H|RPS11|EIF3D|EIF3G|RPS3|ERAL1
Deadenylation-dependent mRNA decay	Reactome	R-HSA-429914	3	55	0.00178283	0.00787894	RRP44|DDX6|eIF4AIII
Influenza Viral RNA Transcription and Replication	Reactome	R-HSA-168273	4	131	0.00239842	0.0103763	GRSF1|RPS11|RPB7|RPS3
Late Phase of HIV Life Cycle	Reactome	R-HSA-162599	4	136	0.00273488	0.0116234	RPB7|TAF15|NCBP2|RNMT
KSRP (KHSRP) binds and destabilizes mRNA	Reactome	R-HSA-450604	2	17	0.00274323	0.0116234	FUBP2|RRP44
Influenza Life Cycle	Reactome	R-HSA-168255	4	141	0.00310234	0.0130108	GRSF1|RPS11|RPB7|RPS3
Signaling by FGFR2 IIIa TM	Reactome	R-HSA-8851708	2	19	0.00335076	0.0139108	RPB7|NCBP2
TP53 regulates transcription of additional cell cycle genes whose exact role in the p53 pathway remain uncertain	Reactome	R-HSA-6804115	2	20	0.00367593	0.0151081	NPM1|p53
Metabolism of proteins	Reactome	R-HSA-392499	17	2012	0.0042876	0.0174475	EIF3H|RPS11|XRN2|FUBP2|EIF3D|HNRPK|EIF3G|PUM2|RRP44|RPS3|SUZ12|UCHL5|HLTF|hnRNPC|NPM1|ERAL1|p53
Abortive elongation of HIV-1 transcript in the absence of Tat	Reactome	R-HSA-167242	2	23	0.00473552	0.0190026	RPB7|NCBP2
RNA degradation	KEGG PATHWAY	hsa03018	3	79	0.00476221	0.0190026	RRP44|DDX6|XRN2
RNA Polymerase II Pre-transcription Events	Reactome	R-HSA-674695	3	84	0.00561533	0.0221914	RPB7|TAF15|NCBP2
Regulation of expression of SLITs and ROBOs	Reactome	R-HSA-9010553	4	169	0.00579449	0.0226813	RPS3|RPS11|eIF4AIII|NCBP2
ATF4 activates genes in response to endoplasmic reticulum stress	Reactome	R-HSA-380994	2	26	0.00591881	0.0229493	FUBP2|RRP44
Regulation of mRNA stability by proteins that bind AU-rich elements	Reactome	R-HSA-450531	3	86	0.00598053	0.022972	FUBP2|RRP44|ELAVL1
RNA Pol II CTD phosphorylation and interaction with CE	Reactome	R-HSA-77075	2	27	0.00634018	0.0239065	RPB7|RNMT
RNA Pol II CTD phosphorylation and interaction with CE during HIV infection	Reactome	R-HSA-167160	2	27	0.00634018	0.0239065	RPB7|RNMT
Viral mRNA Translation	Reactome	R-HSA-192823	3	89	0.00655444	0.0244898	GRSF1|RPS11|RPS3
Activation of BH3-only proteins	Reactome	R-HSA-114452	2	30	0.00768347	0.0281956	YWHAG|p53
FGFR2 mutant receptor activation	Reactome	R-HSA-1839126	2	30	0.00768347	0.0281956	RPB7|NCBP2
Transcriptional misregulation in cancer	KEGG PATHWAY	hsa05202	4	186	0.00801684	0.0291586	p53|EWSR1|TAF15|FUS
PERK regulates gene expression	Reactome	R-HSA-381042	2	31	0.00815725	0.029409	FUBP2|RRP44
Transport of the SLBP Dependant Mature mRNA	Reactome	R-HSA-159230	2	32	0.00864385	0.0308924	SLBP|NCBP2
Formation of the HIV-1 Early Elongation Complex	Reactome	R-HSA-167158	2	33	0.00914316	0.0321183	RPB7|NCBP2
Formation of the Early Elongation Complex	Reactome	R-HSA-113418	2	33	0.00914316	0.0321183	RPB7|NCBP2
Transcriptional Regulation by E2F6	Reactome	R-HSA-8953750	2	35	0.0101795	0.0354556	Ezh2|SUZ12
Gene and protein expression by JAK-STAT signaling after Interleukin-12 stimulation	Reactome	R-HSA-8950505	2	38	0.0118265	0.0405056	hnRNPA2B1|HNRNPF
Association of TriC/CCT with target proteins during biosynthesis	Reactome	R-HSA-390471	2	38	0.0118265	0.0405056	XRN2|p53
Ferroptosis	KEGG PATHWAY	hsa04216	2	40	0.0129849	0.0437442	PCBP2|p53
Signaling by ROBO receptors	Reactome	R-HSA-376176	4	216	0.013175	0.0440237	RPS3|RPS11|eIF4AIII|NCBP2
Thyroid hormone signaling pathway	KEGG PATHWAY	hsa04919	3	119	0.0140954	0.0467195	MED12|MED1|p53
Activation of HOX genes during differentiation	Reactome	R-HSA-5619507	3	121	0.0147186	0.0479318	Ezh2|RPB7|SUZ12
Activation of anterior HOX genes in hindbrain development during early embryogenesis	Reactome	R-HSA-5617472	3	121	0.0147186	0.0479318	Ezh2|RPB7|SUZ12
SUMOylation of RNA binding proteins	Reactome	R-HSA-4570464	2	43	0.014811	0.0479318	hnRNPC|HNRPK
Developmental Biology	Reactome	R-HSA-1266738	10	1082	0.0152228	0.0488795	RPS11|RPB7|NCBP2|Ezh2|eIF4AIII|LIN28A|MED12|MED1|RPS3|SUZ12
